# Supplementary material for: Stress-relaxing granular bioprinting materials enable complex and uniform organoid self-organization
Source: Nat Mater. 2026 Mar 10;25(7):1239–51. doi: 10.1038/s41563-026-02519-4 (PMC13178435; doi:10.1038/s41563-026-02519-4)
Supplement: Supplementary file 8 — Statistical source data. [file 41563_2026_2519_MOESM8_ESM.xlsx]

## Sheet: Figure 2
Graham et al Source Data Figure 2

## Sheet: 2a
1:1			2:1			AMGs
Shear Stress (Pa)	Storage Modulus (Pa)	Loss Modulus (Pa)	Shear Stress (Pa)	Storage Modulus (Pa)	Loss Modulus (Pa)	Shear Stress (Pa)	Storage Modulus (Pa)	Loss Modulus (Pa)
0.0203	19.39	6	0.03539	34.01	9.79	0.07197	70.27	15.6
0.0328	19.77	6.12	0.05584	33.99	9.28	0.1146	70.66	15.2
0.0515	19.65	5.93	0.08617	33.02	9.27	0.1821	70.95	14.9
0.0828	19.94	5.91	0.1334	32.33	8.82	0.2882	70.84	14.9
0.132	20.01	5.89	0.208	31.79	8.71	0.4558	70.72	14.8
0.208	19.93	5.86	0.3185	30.67	8.59	0.7217	70.69	14.6
0.33	20	5.81	0.4896	29.8	8.15	1.138	70.33	14.6
0.524	20.01	5.83	0.7035	26.85	7.97	1.786	69.57	14.6
0.831	20.02	5.87	1.126	27.17	7.88	2.78	68.27	14.8
1.32	20.05	6.03	1.772	26.94	7.95	4.258	65.75	15.2
2.09	19.95	6.31	2.756	26.33	8.15	6.319	61.15	15.9
3.23	19.25	6.74	4.167	24.84	8.6	8.799	52.88	16.9
4.66	17.12	7.18	5.866	21.51	9.08	11.14	40.54	18
6.07	13.42	7.22	7.429	16.25	9.18	12.56	25.57	18.5
7.18	9.279	6.6	8.47	10.39	8.5	13.34	13.22	16.5
7.94	5.663	5.56	9.065	5.814	6.96	14.67	7.027	12.9

## Sheet: 2b
AMGs	2:1	1:1
7.54	2.66	0.78
5.36	1.71	0.582
11.2	1.45	0.671

## Sheet: 2c
	1:1, 1 wt%			1:1, 0.5 wt%			Matrigel
Storage Modulus (Pa)	510.9	541.3	147.3	32.05	65.3	55.64	55.93	69.01	50.61
Loss Modulus (Pa)	64.2	74.9	21.5	3.59	8.2	6.97	4.65	5.38	3.6

## Sheet: 2d
	2:1			1:1			Matrigel
Storage Modulus (Pa)	31.04	67.35	38.63	32.05	65.3	55.64	55.93	69.01	50.61
Loss Modulus (Pa)	5.18	8.01	4.89	3.59	8.2	6.97	4.65	5.38	3.6

## Sheet: 2f
Matrigel	1:1; 0.5 wt% AMG	1:1; 1 wt% AMG
62	61	78
63	62	79
63	65	81
64	65	82
64	72	84
61	60	84
61	61	85
64	62	90
64	64	100
64	64	101
67	56	83
67	59	83
67	62	84
67	63	84
69	63	90

## Sheet: 2g
Matrigel	2:1; 0.5 wt% AMG	1:1; 0.5 wt% AMG
106	100	108
117	111	112
118	113	119
120	116	120
121	116	126
104	101	100
107	104	109
109	106	114
112	106	118
131	111	120
104	109	104
130	114	112
132	120	112
134	122	113
145	129	113

## Sheet: 2h
Time (s)	Matrigel, 1% strain				Matrigel, 10% strain			Matrigel, 100% strain				AMGs, 10% strain
0		1	1	1	1	1	1	1	1	1		1	1	1
10		0.892925	0.886497	0.879076	0.887454	0.907692	0.892086	0.895105	0.744186	0.868687		0.917476	0.914754	0.810909
20		0.816444	0.800391	0.793478	0.802583	0.833846	0.809353	0.839161	0.627907	0.80303		0.873786	0.867213	0.705455
30		0.743786	0.727984	0.725543	0.732472	0.769231	0.741007	0.79021	0.563953	0.752525		0.84466	0.832787	0.64
40		0.688337	0.667319	0.665761	0.669742	0.716923	0.679856	0.748252	0.51686	0.707071		0.815534	0.808197	0.598182
50		0.644359	0.616438	0.612772	0.616236	0.670769	0.625899	0.713287	0.480814	0.666667		0.796117	0.785246	0.570909
60		0.594646	0.575342	0.566576	0.570111	0.630769	0.582734	0.677622	0.412791	0.636364		0.776699	0.768852	0.550909
70		0.564054	0.536204	0.523098	0.52952	0.593846	0.546763	0.646853	0.377907	0.606061		0.762136	0.752459	0.534545
80		0.529637	0.500978	0.486413	0.494465	0.56	0.507194	0.618182	0.359302	0.575758		0.752427	0.739344	0.521818
90		0.489484	0.46771	0.44837	0.461255	0.526154	0.471223	0.591608	0.343023	0.550505		0.737864	0.727869	0.510909
100		0.460803	0.440313	0.415761	0.431734	0.498462	0.442446	0.566434	0.283721	0.525253		0.728155	0.718033	0.501818
110		0.416826	0.414873	0.384511	0.405904	0.470769	0.413669	0.542657	0.281977	0.500505		0.718447	0.708197	0.494545
120		0.390057	0.383562	0.357337	0.383764	0.443077	0.392086	0.51958	0.223256	0.478788		0.708738	0.7	0.489091
130		0.370937	0.373777	0.330163	0.361624	0.421538	0.366906	0.497203	0.212791	0.458081		0.703883	0.691803	0.483636
140		0.34608	0.35225	0.305707	0.341328	0.4	0.344245	0.476923	0.202907	0.439899		0.694175	0.685246	0.478182
150		0.328872	0.332681	0.283967	0.322878	0.381538	0.323741	0.457343	0.194186	0.422222		0.68932	0.678689	0.474545
160		0.309751	0.313112	0.266304	0.306273	0.363077	0.304676	0.439161	0.186047	0.405051		0.679612	0.672131	0.470909
170		0.292543	0.299413	0.247283	0.291513	0.344615	0.288489	0.420979	0.178488	0.387374		0.674757	0.665574	0.469091
180		0.286807	0.315068	0.22962	0.276753	0.329231	0.271223	0.402797	0.171512	0.371717		0.669903	0.660656	0.465455
190		0.269598	0.270059	0.213315	0.261993	0.313846	0.256475	0.386713	0.164535	0.356061		0.665049	0.654098	0.463636
200		0.26195	0.258317	0.19837	0.249077	0.299385	0.242086	0.371329	0.157558	0.340909		0.660194	0.65082	0.461818
210		0.248566	0.248532	0.183424	0.238007	0.285231	0.227698	0.356643	0.151163	0.328283		0.65534	0.645902	0.458182
220		0.240918	0.236791	0.169837	0.228782	0.272615	0.214029	0.342657	0.145349	0.315657		0.650485	0.640984	0.456364
230		0.229446	0.225049	0.158967	0.217712	0.262154	0.203237	0.328671	0.139535	0.303535		0.645631	0.636066	0.456364
240		0.217973	0.217221	0.148098	0.210332	0.249846	0.193885	0.316783	0.133721	0.291919		0.640777	0.632787	0.454545
250		0.200765	0.207436	0.138587	0.199262	0.239077	0.184532	0.304196	0.128488	0.281313		0.635922	0.629508	0.452727
260		0.200765	0.197652	0.127717	0.190037	0.228308	0.17554	0.292308	0.123256	0.270707		0.631068	0.62459	0.450909
270		0.18891	0.193738	0.117391	0.182841	0.217846	0.165827	0.281119	0.118605	0.259596		0.631068	0.621311	0.450909
280		0.174761	0.186693	0.108424	0.175092	0.208923	0.157194	0.26993	0.113953	0.249495		0.626214	0.618033	0.449091
290		0.167495	0.179843	0.100408	0.169004	0.199385	0.149281	0.259441	0.109302	0.240909		0.621359	0.614754	0.447273
300		0.16348	0.172603	0.0925272	0.162731	0.190154	0.142086	0.248951	0.105233	0.232323		0.621359	0.611475	0.447273
310		0.154876	0.163796	0.0861413	0.156458	0.183692	0.135612	0.239161	0.100581	0.223232		0.616505	0.608197	0.445455
320		0.145698	0.163796	0.0779891	0.151661	0.181846	0.129137	0.23007	0.097093	0.214646		0.616505	0.604918	0.445455
330		0.143021	0.170059	0.0714674	0.145572	0.173846	0.123381	0.220979	0.0930233	0.207071		0.61165	0.603279	0.443636
340		0.138623	0.149706	0.0663043	0.141328	0.167692	0.117986	0.212587	0.0895349	0.200505		0.61165	0.6	0.443636
350		0.124665	0.14227	0.060462	0.136531	0.158769	0.113309	0.204196	0.0854651	0.193434		0.606796	0.598361	0.441818
360		0.11434	0.139139	0.0524457	0.132657	0.151077	0.108993	0.195804	0.0825581	0.186364		0.606796	0.595082	0.441818
370		0.123327	0.134834	0.0474185	0.12786	0.144615	0.103597	0.188811	0.0796512	0.179798		0.601942	0.591803	0.44
380		0.116061	0.126614	0.04375	0.12417	0.139692	0.0982014	0.181119	0.0761628	0.173232		0.601942	0.590164	0.438182
390		0.109751	0.125832	0.0380435	0.118819	0.133846	0.0946043	0.174126	0.0732558	0.167172		0.597087	0.588525	0.438182
400		0.10631	0.119961	0.0331522	0.116052	0.128615	0.0899281	0.167832	0.0703488	0.160606		0.597087	0.585246	0.438182
410		0.10153	0.119569	0.0289402	0.111255	0.122154	0.0859712	0.160839	0.0674419	0.15404		0.592233	0.583607	0.436364
420		0.0965583	0.118787	0.025	0.109963	0.116615	0.0823741	0.154545	0.0645349	0.14798		0.592233	0.580328	0.436364
430		0.0912046	0.114481	0.0206522	0.106827	0.112308	0.0784173	0.148951	0.0622093	0.142929		0.587379	0.578689	0.434545
440		0.0877629	0.108806	0.0163043	0.104059	0.108615	0.0744604	0.142657	0.0593023	0.137374		0.587379	0.577049	0.434545
450		0.0799235	0.106849	0.0129891	0.101661	0.104923	0.0708633	0.137063	0.0572093	0.132323		0.587379	0.57541	0.434545
460		0.0768642	0.105284	0.00853261	0.0990775	0.101846	0.068705	0.132168	0.0548837	0.127273		0.582524	0.572131	0.434545
470		0.0688336	0.100196	0.0076087	0.09631	0.0981539	0.0665468	0.126573	0.0527326	0.122727		0.582524	0.570492	0.432727
480		0.0695985	0.095499	0.00375	0.0929889	0.0956923	0.0643885	0.121678	0.0505814	0.118182		0.582524	0.568852	0.432727
490		0.0749522	0.0927593	0.00165761	0.0900369	0.0923077	0.0622302	0.116783	0.0485465	0.113636		0.57767	0.567213	0.432727
500		0.0741874	0.090411	0	0.0874539	0.0892308	0.0607914	0.112587	0.0465698	0.109596		0.57767	0.565574	0.430909
510		0.0722753	0.08591	0	0.0852399	0.0849231	0.0586331	0.107692	0.0446512	0.106061		0.572816	0.563934	0.430909
520		0.06826	0.0868885	0	0.0837638	0.0821539	0.0561151	0.103497	0.0428488	0.10202		0.572816	0.562295	0.430909
530		0.067304	0.0876712	0	0.0828413	0.0784615	0.0543165	0.0993007	0.0411046	0.0984848		0.572816	0.560656	0.429091
540		0.0608031	0.0900196	0	0.0793358	0.0766154	0.0517986	0.0958042	0.0394767	0.0949495		0.572816	0.559016	0.429091
550		0.0556405	0.081409	0	0.0787823	0.0723077	0.0503597	0.0916084	0.0378488	0.0909091		0.567961	0.557377	0.429091
560		0.0539197	0.0833659	0	0.0765683	0.0698461	0.047482	0.0881119	0.0363372	0.0878788		0.567961	0.555738	0.429091
570		0.0516252	0.0876712	0	0.0758303	0.0676923	0.0460432	0.0846154	0.0348837	0.0848485		0.567961	0.554098	0.427273
580		0.0506692	0.081409	0	0.0738007	0.0658462	0.0453237	0.0811189	0.0334884	0.0818182		0.563107	0.552459	0.427273
590		0.0464627	0.0853229	0	0.0721402	0.0636923	0.0435252	0.0776224	0.032093	0.0787879		0.563107	0.55082	0.427273
600		0.0418738	0.0845401	0		0.0612308	0.0413669	0.0748252	0.0308139	0.0767677		0.563107	0.54918	0.427273
610		0.0413002	0.0825832	0		0.0590769	0.0395684	0.072028	0.029593	0.0742424		0.558252	0.547541	0.427273
620		0.0382409	0.0841487	0		0.0566154	0.0381295	0.0690909	0.0284302	0.0717172		0.558252	0.545902	0.425455
630		0.0321224	0.0810176	0		0.0547692	0.0370504	0.0663636	0.0272674	0.0686869		0.558252	0.544262	0.425455
640		0.0309751	0.0663405	0		0.0526154	0.0363309	0.0637762	0.0261628	0.0661616		0.558252	0.544262	0.425455
650		0.0305927	0.0704501	0		0.0507692	0.0357914	0.0612587	0.0251163	0.0636364		0.553398	0.542623	0.423636
660		0.0288719	0.0671233	0		0.0483077	0.0345324	0.0588112	0.0241279	0.0611111		0.548544	0.540984	0.423636
670		0.0256214	0.0733855	0		0.0464615	0.033741	0.0564336	0.0231395	0.0590909		0.548544	0.539344	0.421818
680		0.0221797	0.0706458	0		0.0452308	0.032482	0.0542657	0.0222093	0.0570707		0.548544	0.539344	0.421818
690		0.0223709	0.0681018	0		0.0430769	0.0317266	0.0521678	0.0213372	0.0555556		0.548544	0.537705	0.421818
700		0.0210325	0.0671233	0		0.0415385	0.0303597	0.0502098	0.0204651	0.0540404		0.548544	0.536066	0.42
710		0.024283	0.0712329	0		0.0403077	0.0293525	0.0482518	0.0197093	0.0520202		0.548544	0.534426	0.42
720		0.0258126	0.079452	0		0.0390769	0.0286691	0.0462937	0.0189535	0.0496465		0.543689	0.532787	0.42
730		0.0223709	0.0837573	0		0.0375385	0.0282014	0.045035	0.0181977	0.0479293		0.543689	0.532787	0.42
740		0.0204589	0.0741683	0		0.0369231	0.0269065	0.0432867	0.0174419	0.0462121		0.543689	0.531148	0.418182
750		0.0162715	0.07182	0		0.036	0.0264748	0.0415385	0.0168023	0.044596		0.543689	0.529508	0.418182
760		0.013327	0.076908	0		0.0341538	0.0258993	0.0398601	0.0161628	0.0428283		0.543689	0.529508	0.418182
770		0.0144933	0.0759295	0		0.0335385	0.0257194	0.0383217	0.0155233	0.0413636		0.538835	0.527869	0.416364
780		0.0151816	0.0706458	0		0.0332308	0.0245683	0.0368532	0.0149419	0.0402525		0.538835	0.52623	0.416364
790		0.0110325	0.0667319	0		0.0316923	0.0241727	0.0354546	0.0144186	0.0387374		0.538835	0.52623	0.416364
800		0.0110899	0.0675147	0		0.0307385	0.0233453	0.0341259	0.0138954	0.0372727		0.538835	0.52459	0.416364
810		0.0090631	0.0759295	0		0.0305846	0.0230575	0.0327972	0.0133721	0.0360101		0.538835	0.522951	0.416364
820		0.00933078	0.0733855	0		0.0292923	0.0223381	0.0315385	0.012907	0.0347475		0.533981	0.522951	0.414545
830		0.00799235	0.0671233	0		0.0288	0.0221942	0.0302797	0.0124419	0.0332828		0.533981	0.521311	0.414545
840		0.00753346	0.0639922	0		0.0270462	0.0210791	0.0290909	0.0119767	0.0319697		0.533981	0.519672	0.414545
850		0.00833652	0.0626223	0		0.0262154	0.021187	0.027972	0.0115698	0.0312121		0.533981	0.519672	0.414545
860		0.00623327	0.0692759	0		0.0256615	0.0201439	0.026993	0.0111628	0.030202		0.533981	0.518033	0.412727
870		0.00510516	0.0712329	0		0.0250461	0.0197842	0.026014	0.0107558	0.0292929		0.533981	0.516393	0.412727
880		0.00384321	0.0702544	0		0.0243692	0.0197842	0.025035	0.010407	0.0283838		0.529126	0.516393	0.412727
890		0.00455067	0.0679061	0		0.0236308	0.0192806	0.0240559	0.01	0.0272222		0.529126	0.514754	0.412727
900		0.00095411	0.0677104	0		0.0228615	0.0180575	0.0232168	0.0097093	0.0265657		0.529126	0.514754	0.410909
910		0.00148184	0.0747554	0		0.0224615	0.0177338	0.0223776	0.00936047	0.0256566		0.529126	0.513115	0.410909
920		0.00147992	0.067319	0		0.0215385	0.017446	0.0215385	0.00906977	0.0235859		0.529126	0.513115	0.410909
930		0.00441683	0.0665362	0		0.0201539	0.0171942	0.0208392	0.00877907	0.0217172		0.524272	0.511475	0.410909
940						0.0192308	0.0167626	0.0201399	0.00848837	0.0209596		0.524272	0.509836	0.410909
950						0.0188308	0.0167626	0.0194406	0.00819767	0.0202525		0.524272	0.509836	0.409091
960						0.0182461	0.0167986	0.0187413	0.00796512	0.019798		0.524272	0.509836	0.409091
970						0.0178154	0.0160072	0.0181119	0.00773256	0.0192424		0.524272	0.508197	0.409091
980						0.0171692	0.0159353	0.0175525	0.00755814	0.0187374		0.524272	0.508197	0.409091
990						0.0158769	0.0157554	0.0169231	0.00732558	0.0182828		0.519417	0.506557	0.409091
1000						0.0156	0.0153957	0.0164336	0.00709302	0.0177778		0.519417	0.506557	0.409091
1010						0.0151077	0.0146403	0.0159441	0.00686047	0.0173737		0.519417	0.504918	0.407273
1020						0.0148	0.0144604	0.0153846	0.00662791	0.0170202		0.519417	0.503279	0.407273
1030						0.0146769	0.0141727	0.014965	0.00645349	0.0166162		0.514563	0.503279	0.407273
1040						0.0140923	0.0139209	0.0144755	0.00633721	0.0162121		0.514563	0.503279	0.407273
1050						0.0138769	0.0134532	0.0140559	0.00622093	0.0157576		0.514563	0.501639	0.407273
1060						0.0127077	0.0126259	0.0136364	0.00604651	0.0154545		0.514563	0.5	0.405455
1070						0.0119385	0.0115108	0.0132168	0.00587209	0.015101		0.514563	0.5	0.405455
1080						0.0198461	0.0110791	0.0128671	0.00574419	0.0148485		0.509709	0.5	0.405455
1090						0.0153231	0.0108273	0.0125175	0.00560465	0.0143434		0.509709	0.498361	0.405455
1100						0.0146154	0.0107194	0.0120979	0.00547093	0.0138384		0.509709	0.498361	0.403636
1110							0.0108993	0.0117483	0.00534302	0.0134343		0.509709	0.496721	0.403636
1120							0.0105036	0.0114685	0.00521512	0.0129798		0.509709	0.496721	0.403636
1130							0.0101439	0.0111189	0.00509884	0.0125758		0.509709	0.495082	0.403636
1140							0.00960432	0.0108392	0.00497093	0.0123232		0.509709	0.495082	0.405455
1150							0.00942446	0.0105594	0.00486628	0.0121212		0.504854	0.493443	0.405455
1160							0.00917266	0.0102797	0.00478488	0.0117172		0.504854	0.493443	0.403636
1170							0.00863309	0.01	0.00468023	0.0113131		0.504854	0.493443	0.403636
1180							0.00841727	0.00979021	0.0045814	0.0109596		0.504854	0.491803	0.403636
1190							0.00820144	0.00958042	0.00448256	0.0107071		0.504854	0.491803	0.401818
1200							0.00841727	0.0093007	0.00438953	0.0105051		0.504854	0.490164	0.401818
1210							0.00791367	0.00909091	0.00430233	0.010404		0.504854	0.490164	0.4
1220							0.00751799	0.00888112	0.00422093	0.0102525		0.504854	0.488525	0.4
1230							0.00769784	0.00874126	0.00414535	0.00989899		0.5	0.488525	0.4
1240							0.00802158	0.00853147	0.00406395	0.00949495		0.5	0.488525	0.398182
1250							0.00805755	0.00832168	0.00399419	0.00924242		0.5	0.486885	0.398182
1260							0.00769784	0.00818182	0.00393023	0.00909091		0.5	0.486885	0.398182
1270							0.0076259	0.00797203	0.00387209	0.0089899		0.5	0.485246	0.398182
1280							0.00705036	0.00783217	0.00380233	0.00888889		0.5	0.485246	0.396364
1290							0.00730216	0.00762238	0.00374419	0.00838384		0.5	0.485246	0.396364
1300							0.0081295	0.00755245	0.00369767	0.00823232		0.5	0.483607	0.396364
1310								0.00734266	0.00365116	0.00813131		0.495146	0.483607	0.394545
1320								0.0072028	0.00359302	0.00782828		0.495146	0.481967	0.394545
1330								0.00706294	0.00355814	0.00762626		0.495146	0.481967	0.394545
1340								0.00694406	0.00351744	0.00747475		0.495146	0.481967	0.394545
1350								0.0067972	0.00348837	0.00732323		0.495146	0.480328	0.392727
1360								0.00668531	0.00347674	0.00722222		0.495146	0.480328	0.392727
1370								0.00656643	0.0034593	0.00717172		0.495146	0.480328	0.392727
1380								0.00645455	0.00344767	0.00707071		0.495146	0.478689	0.390909
1390								0.00632867	0.00344186	0.0069697		0.495146	0.478689	0.390909
1400								0.0062028	0.00344186	0.00641414		0.495146	0.477049	0.390909
1410								0.00609091	0.00347093	0.00616162		0.495146	0.477049	0.390909
1420								0.00599301	0.00346512	0.0060101		0.490291	0.477049	0.390909
1430								0.0059021	0.00346512	0.00590909		0.490291	0.47541	0.390909
1440								0.00582517	0.00347674	0.00585859		0.490291	0.47541	0.389091
1450								0.00573427	0.00348837	0.00580808		0.490291	0.47541	0.389091
1460								0.00562937	0.00348837	0.00575758		0.490291	0.47377	0.389091
1470								0.00553846	0.0035407	0.00570707		0.490291	0.47377	0.390909
1480								0.00544755	0.00356977	0.00555556		0.490291	0.47377	0.390909
1490								0.00534266	0.00359884	0.00550505		0.490291	0.472131	0.389091
1500								0.00526573	0.00365698	0.00540404		0.485437	0.472131	0.381818
1510								0.0051958	0.00369186	0.00535354		0.485437	0.472131	0.381818
1520								0.00513986	0.00372674	0.00535354		0.485437	0.470492	0.383636
1530								0.00508392	0.00376163	0.00530303		0.485437	0.470492	0.383636
1540								0.00501399	0.00373837	0.00525253		0.485437	0.470492	0.385455
1550								0.00495105	0.00372674	0.00525253		0.484951	0.468852	0.385455
1560								0.00488811	0.00376163	0.00525253		0.484466	0.468852	0.385455
1570								0.00481818	0.00380814	0.00525253		0.484466	0.468852	0.385455
1580								0.00475524	0.00381977	0.00520202		0.483495	0.467213	0.385455
1590								0.00469231	0.00384302	0.00515152		0.48301	0.467213	0.385455
1600								0.00462937	0.00390116	0.00515152		0.48301	0.467213	0.385455
1610								0.00459441	0.00388372	0.005		0.482524	0.467213	0.385455
1620								0.00455245	0.00386628	0.00489899		0.481553	0.465574	0.385455
1630								0.00451748	0.00383721	0.00495455		0.481553	0.465574	0.385455
1640								0.00445455	0.00383721	0.00492929		0.480583	0.465574	0.385455
1650								0.00437762	0.00384302	0.00485859		0.484466	0.463934	0.385455
1660								0.00433566	0.00388372	0.00484848		0.479612	0.463934	0.383636
1670								0.00430769	0.00387209	0.00483838		0.479126	0.463934	0.383636
1680								0.00427273	0.00384302	0.00481818		0.478641	0.462295	0.383636
1690								0.00423077	0.00382558	0.00467172		0.478155	0.462295	0.383636
1700								0.0041958	0.0038314	0.00465152		0.47767	0.462295	0.383636
1710								0.00415385	0.00386047	0.00464646		0.477184	0.462295	0.383636
1720								0.00411189	0.00388953	0.00461111		0.476699	0.460656	0.381818
1730								0.00406294	0.00385465	0.00423232		0.475728	0.460656	0.381818
1740								0.00402098	0.00387209	0.00413636		0.474757	0.459016	0.381818
1750								0.00398601	0.00385465	0.00409091		0.474272	0.459016	0.381818
1760								0.00395105	0.00386047	0.00417172		0.474272	0.459016	0.381818
1770								0.00392308	0.00385465	0.00414646		0.473786	0.457377	0.381818
1780								0.00498601	0.00387209	0.00410606		0.473786	0.457377	0.38
1790								0.00534266	0.00394767	0.00399495		0.473786	0.457377	0.38
1800								0.00517483				0.473301	0.457377	0.38
1810								0.00499301				0.47233	0.455738	0.38
1820												0.47233	0.455738	0.38
1830												0.471359	0.455738	0.38
1840												0.470388	0.455738	0.38
1850												0.469903	0.454098	0.378182
1860												0.469417	0.454098	0.378182
1870												0.469417	0.454098	0.378182
1880												0.468447	0.452459	0.378182
1890												0.468447	0.452459	0.378182
1900												0.469417	0.452459	0.378182
1910												0.469903	0.452459	0.378182
1920												0.469417	0.45082	0.376364
1930												0.468447	0.45082	0.376364
1940												0.468447	0.45082	0.376364
1950												0.467961	0.45082	0.376364
1960												0.467476	0.44918	0.374545
1970												0.466505	0.44918	0.374545
1980												0.46699	0.44918	0.374545
1990												0.466019	0.44918	0.374545
2000												0.466505	0.44918	0.374545
2010												0.465049	0.447541	0.374545
2020												0.465049	0.447541	0.374545
2030												0.464078	0.447541	0.370909
2040												0.464078	0.447541	0.372727
2050												0.463107	0.445902	0.372727
2060												0.462621	0.445902	0.372727
2070												0.462621	0.445902	0.372727
2080												0.46165	0.445902	0.372727
2090												0.462136	0.444262	0.372727
2100												0.461165	0.444262	0.372727
2110												0.46068	0.444262	0.372727
2120												0.46068	0.444262	0.370909
2130												0.459709	0.442623	0.370909
2140												0.458738	0.442623	0.370909
2150												0.458252	0.442623	0.370909
2160												0.457767	0.442623	0.370909
2170												0.457282	0.442623	0.370909
2180												0.456311	0.440984	0.370909
2190												0.455825	0.440984	0.370909
2200												0.456311	0.440984	0.370909
2210												0.455825	0.440984	0.369091
2220												0.45534	0.439344	0.369091
2230												0.453883	0.439344	0.369091
2240												0.454854	0.439344	0.369091
2250												0.453883	0.439344	0.369091
2260												0.452427	0.439344	0.369091
2270												0.454369	0.437705	0.369091
2280												0.453398	0.437705	0.369091
2290												0.45	0.437705	0.367273
2300												0.450485	0.437705	0.367273
2310												0.450971	0.436066	0.367273
2320												0.450485	0.436066	0.367273
2330												0.449515	0.436066	0.367273
2340												0.45	0.436066	0.367273
2350												0.449029	0.436066	0.365455
2360												0.448544	0.434426	0.365455
2370												0.448058	0.434426	0.365455
2380												0.447573	0.434426	0.365455
2390												0.448058	0.434426	0.365455
2400												0.447573	0.434426	0.365455
2410												0.446602	0.434426	0.365455
2420												0.446117	0.432787	0.365455
2430												0.446117	0.432787	0.363636
2440												0.445631	0.432787	0.363636
2450												0.445146	0.432787	0.363636
2460												0.444175	0.432787	0.363636
2470												0.444175	0.431148	0.363636
2480												0.444175	0.431148	0.363636
2490												0.443689	0.431148	0.363636
2500												0.443204	0.431148	0.361818
2510												0.443204	0.431148	0.361818
2520												0.442233	0.429508	0.361818
2530												0.442233	0.429508	0.361818
2540												0.441262	0.429508	0.361818
2550												0.441262	0.429508	0.361818
2560												0.440291	0.429508	0.361818
2570												0.440291	0.427869	0.361818
2580												0.439806	0.427869	0.36
2590												0.43932	0.427869	0.36
2600												0.438835	0.427869	0.36
2610												0.438835	0.427869	0.36
2620												0.438835	0.427869	0.36
2630												0.437864	0.42623	0.36
2640												0.437379	0.42623	0.36
2650												0.437864	0.42623	0.36
2660												0.437379	0.42623	0.36
2670												0.436408	0.42623	0.36
2680												0.436408	0.42623	0.358182
2690												0.435922	0.42459	0.358182
2700												0.435437	0.42459	0.358182
2710												0.435922	0.42459	0.358182
2720												0.435437	0.42459	0.358182
2730												0.434466	0.42459	0.358182
2740												0.434466	0.422951	0.358182
2750												0.433981	0.422951	0.358182
2760												0.433495	0.422951	0.356364
2770												0.43301	0.422951	0.356364
2780												0.432524	0.422951	0.356364
2790												0.432039	0.422951	0.356364
2800												0.432039	0.421311	0.356364
2810												0.431553	0.421311	0.356364
2820												0.431553	0.421311	0.356364
2830												0.430583	0.421311	0.356364
2840												0.430583	0.421311	0.356364
2850												0.430097	0.421311	0.356364
2860												0.429612	0.419672	0.354545
2870												0.429126	0.419672	0.354545
2880												0.429126	0.419672	0.354545
2890												0.428641	0.419672	0.354545
2900												0.428641	0.419672	0.354545
2910												0.428155	0.419672	0.354545
2920												0.428155	0.419672	0.354545
2930												0.427184	0.418033	0.354545
2940												0.427184	0.418033	0.354545
2950												0.426699	0.418033	0.352727
2960												0.426214	0.418033	0.352727
2970												0.426214	0.418033	0.352727
2980												0.426214	0.416393	0.352727
2990												0.425728	0.416393	0.352727
3000												0.425243	0.416393	0.352727
3010												0.424272	0.416393	0.352727
3020												0.423301	0.416393	0.352727
3030												0.423786	0.414754	0.352727
3040												0.423301	0.414754	0.350909
3050												0.422816	0.414754	0.350909
3060												0.422816	0.414754	0.350909
3070												0.423301	0.414754	0.350909
3080												0.423786	0.414754	0.350909
3090												0.422816	0.413115	0.350909
3100												0.421359	0.413115	0.350909
3110												0.420874	0.413115	0.350909
3120												0.420388	0.411475	0.350909
3130												0.420874	0.411475	0.349091
3140												0.419903	0.411475	0.349091
3150												0.419903	0.411475	0.349091
3160												0.419903	0.413115	0.349091
3170												0.418932	0.413115	0.349091
3180												0.418447	0.413115	0.349091
3190												0.418447	0.411475	0.349091
3200												0.417961	0.411475	0.349091
3210												0.417476	0.413115	0.347273
3220												0.41699	0.411475	0.347273
3230												0.41699	0.411475	0.347273
3240												0.417476	0.411475	0.347273
3250												0.416019	0.409836	0.347273
3260												0.416019	0.409836	0.347273
3270												0.415534	0.413115	0.347273
3280												0.415049	0.409836	0.347273
3290												0.415049	0.408197	0.347273
3300												0.414563	0.408197	0.347273
3310												0.414563	0.411475	0.347273
3320												0.414078	0.409836	0.347273
3330												0.414078	0.411475	0.347273
3340												0.414078	0.411475	0.347273
3350												0.413592	0.409836	0.347273
3360												0.413107	0.409836	0.347273
3370												0.413107	0.406557	0.345455
3380												0.414078	0.404918	0.345455
3390												0.414563	0.404918	0.345455
3400												0.413107	0.404918	0.345455
3410												0.412621	0.403279	0.345455
3420												0.412136	0.403279	0.345455
3430												0.41165	0.403279	0.345455
3440												0.41165	0.401639	0.345455
3450												0.411165	0.4	0.34
3460												0.411165	0.4	0.338182
3470												0.410194	0.398361	0.34
3480												0.410194	0.398361	0.341818
3490												0.410194	0.396721	0.343636
3500												0.410194	0.395082	0.343636
3510												0.409223	0.395082	0.345455
3520												0.409223	0.390164	0.345455
3530												0.408738	0.388525	0.345455
3540												0.408252	0.386885	0.345455
3550												0.407767	0.388525	0.345455
3560												0.407767	0.386885	0.345455
3570												0.407282	0.386885	0.345455
3580												0.406796	0.385246	0.345455
3590												0.406796	0.385246	0.345455
3600
3610
3620
3630
3640
3650
3660
3670
3680
3690
3700
3710
3720
3730
3740
3750
3760
3770
3780
3790
3800
3810
3820
3830
3840
3850
3860
3870
3880
3890
3900
3910
3920
3930
3940
3950
3960
3970
3980
3990
4000
4010
4020
4030
4040
4050
4060
4070
4080
4090
4100
4110
4120
4130
4140
4150
4160
4170
4180
4190
4200
4210
4220
4230
4240
4250
4260
4270
4280
4290
4300
4310
4320
4330
4340
4350
4360
4370
4380
4390
4400
4410
4420
4430
4440
4450
4460
4470
4480
4490
4500
4510
4520
4530
4540
4550
4560
4570
4580
4590
4600
4610
4620
4630
4640
4650
4660
4670
4680
4690
4700
4710
4720
4730
4740
4750
4760
4770
4780
4790
4800
4810
4820
4830
4840
4850
4860
4870
4880
4890
4900
4910
4920
4930
4940
4950
4960
4970
4980
4990
5000
5010
5020
5030
5040
5050
5060
5070
5080
5090
5100
5110
5120
5130
5140
5150
5160
5170
5180
5190
5200
5210
5220
5230
5240
5250
5260
5270
5280
5290
5300
5310
5320
5330
5340
5350
5360
5370
5380
5390
5400
5410
5420
5430
5440
5450
5460
5470
5480
5490
5500
5510
5520
5530
5540
5550
5560
5570
5580
5590
5600
5610
5620
5630
5640
5650
5660
5670
5680
5690
5700
5710
5720
5730
5740
5750
5760
5770
5780
5790
5800
5810
5820
5830
5840
5850
5860
5870
5880
5890
5900
5910
5920
5930
5940
5950
5960
5970
5980
5990
6000
6010
6020
6030
6040
6050
6060
6070
6080
6090
6100
6110
6120
6130
6140
6150
6160
6170
6180
6190
6200
6210
6220
6230
6240
6250
6260
6270
6280
6290
6300
6310
6320
6330
6340
6350
6360
6370
6380
6390
6400
6410
6420
6430
6440
6450
6460
6470
6480
6490
6500
6510
6520
6530
6540
6550
6560
6570
6580
6590
6600
6610
6620
6630
6640
6650
6660
6670
6680
6690
6700
6710
6720
6730
6740
6750
6760
6770
6780
6790
6800
6810
6820
6830
6840
6850
6860
6870
6880
6890
6900
6910
6920
6930
6940
6950
6960
6970
6980
6990
7000
7010
7020
7030
7040
7050
7060
7070
7080
7090
7100
7110
7120
7130
7140
7150
7160
7170
7180
7190
7200

## Sheet: 2j
Time (min)	Organoid Replicates, Perimeter Fold-Change over 1 h
20
40
60
80	0.319517	-11.9331	0.734407	-3.14237	-7.9052	-14.0847	6.02473	2.42042	-6.03299
100	6.31125	-7.1046	4.08196	5.17787	-5.3438	-0.736867	0.91463	12.4438	-4.44925
120	5.36434	12.0163	-0.93811	16.3639	-7.1179	19.7715	-7.9038	18.0784	2.53531
140	7.22846	19.3631	0.484772	12.5385	9.65852	32.9837	-4.1411	25.0911	5.72555
160	5.61406	38.4691	13.5742	0.215705	2.03852	48.2392	10.2772	25.2584	31.7119
180	-2.68033	13.8791	9.48886	1.72711	13.1406	45.9542	-2.32	18.675	38.9283
200	-1.34197	-8.13811	19.7286	-10.4184	2.49127	31.6163	10.0968	9.24769	51.4265
220	13.3233	10.2126	9.59295	-3.13749	31.8949		12.9457	3.82525	12.1409
240	25.4007	6.60007	9.88034	-9.51022	20.0112	20.7362	13.0732	6.29129	-0.383052
260	27.5271	60.5174	2.52351	43.2564	18.3758	27.6517	9.92926	8.68148	-6.26464
280	11.9748	21.4768	2.64265	28.5855	6.55968		9.97038	9.67804	19.3022
300	14.0082	23.4014	9.47854	34.201	33.3063	-1.42476	29.0647	9.03543	29.4055
320	16.1539	5.72444	20.3305	13.8326	19.2348	1.75939	21.0721	12.3561	44.5653
340	4.29208	11.9674	15.9473	14.5532	10.1403	9.83444	8.34323	-4.39001	16.4748
360	-18.3122	0.882901	5.83804	-0.601605	-20.6523	-2.6513	4.28664	-8.37893	10.0088

## Sheet: 2k
Time (s)	Matrigel			MAGIC 1:1			MAGIC 2:1
0	1	1	1	1	1	1	1	1	1
10	0.879076	0.892925	0.886497	0.917285	0.926829	0.910839	0.925249	0.917782	0.926045
20	0.793478	0.816444	0.800391	0.860021	0.875928	0.853147	0.878738	0.875717	0.869775
30	0.725543	0.743786	0.727984	0.817603	0.834571	0.802448	0.842193	0.833652	0.821543
40	0.665761	0.688337	0.667319	0.778367	0.798515	0.76049	0.79402	0.793499	0.78135
50	0.612772	0.644359	0.616438	0.744433	0.76246	0.732517	0.762458	0.762906	0.749196
60	0.566576	0.594646	0.575342	0.710498	0.733828	0.704545	0.73588	0.734226	0.715434
70	0.523098	0.564054	0.536204	0.680806	0.707317	0.667832	0.714286	0.707457	0.684887
80	0.486413	0.529637	0.500978	0.655355	0.680806	0.63986	0.69103	0.678776	0.662379
90	0.44837	0.489484	0.46771	0.629905	0.659597	0.611888	0.672757	0.657744	0.639871
100	0.415761	0.460803	0.440313	0.608696	0.637328	0.583916	0.656146	0.636711	0.614148
110	0.384511	0.416826	0.414873	0.591729	0.609756	0.557692	0.641196	0.613767	0.594855
120	0.357337	0.390057	0.383562	0.573701	0.587487	0.526224	0.626246	0.594646	0.573955
130	0.330163	0.370937	0.373777	0.556734	0.574761	0.520979	0.612957	0.575526	0.55627
140	0.305707	0.34608	0.35225	0.542948	0.555673	0.501748	0.599668	0.565966	0.536977
150	0.283967	0.328872	0.332681	0.527041	0.544008	0.484266	0.591362	0.548757	0.519293
160	0.266304	0.309751	0.313112	0.509014	0.533404	0.463287	0.583056	0.535373	0.501608
170	0.247283	0.292543	0.299413	0.496288	0.521739	0.451049	0.57309	0.525813	0.487138
180	0.22962	0.286807	0.315068	0.485684	0.511135	0.438811	0.566445	0.512428	0.469453
190	0.213315	0.269598	0.270059	0.470838	0.497349	0.43007	0.559801	0.499044	0.459807
200	0.19837	0.26195	0.258317	0.461294	0.488865	0.41958	0.553156	0.481836	0.448553
210	0.183424	0.248566	0.248532	0.45175	0.47614	0.407343	0.541528	0.478011	0.435691
220	0.169837	0.240918	0.236791	0.442206	0.465536	0.395105	0.531561	0.468451	0.42283
230	0.158967	0.229446	0.225049	0.431601	0.455992	0.382867	0.516611	0.460803	0.411576
240	0.148098	0.217973	0.217221	0.419936	0.448568	0.370629	0.5	0.453155	0.400322
250	0.138587	0.200765	0.207436	0.409332	0.440085	0.36014	0.488372	0.441683	0.390675
260	0.127717	0.200765	0.197652	0.398727	0.431601	0.34965	0.478405	0.434034	0.379421
270	0.117391	0.18891	0.193738	0.390244	0.423118	0.337413	0.4701	0.428298	0.37299
280	0.108424	0.174761	0.186693	0.382821	0.415695	0.328671	0.458472	0.418738	0.361736
290	0.100408	0.167495	0.179843	0.374337	0.408271	0.318182	0.446844	0.41109	0.355305
300	0.0925272	0.16348	0.172603	0.369035	0.401909	0.314685	0.440199	0.405354	0.340836
310	0.0861413	0.154876	0.163796	0.362672	0.392365	0.307692	0.44186	0.397706	0.336013
320	0.0779891	0.145698	0.163796	0.355249	0.388123	0.300699	0.435216	0.386233	0.33119
330	0.0714674	0.143021	0.170059	0.346766	0.38176	0.29021	0.421927	0.384321	0.323151
340	0.0663043	0.138623	0.149706	0.339343	0.374337	0.283217	0.415282	0.376673	0.310289
350	0.060462	0.124665	0.14227	0.335101	0.369035	0.27972	0.410299	0.363289	0.307074
360	0.0524457	0.11434	0.139139	0.329799	0.360551	0.276224	0.401993	0.363289	0.300643
370	0.0474185	0.123327	0.134834	0.323436	0.35631	0.267483	0.392027	0.355641	0.292604
380	0.04375	0.116061	0.126614	0.319194	0.352068	0.265734	0.383721	0.347992	0.289389
390	0.0380435	0.109751	0.125832	0.316013	0.345705	0.263986	0.383721	0.344168	0.28135
400	0.0331522	0.10631	0.119961	0.30965	0.341463	0.258741	0.378738	0.342256	0.276527
410	0.0289402	0.10153	0.119569	0.302227	0.336161	0.255245	0.377076	0.342256	0.268489
420	0.025	0.0965583	0.118787	0.297985	0.330859	0.248252	0.372093	0.342256	0.265273
430	0.0206522	0.0912046	0.114481	0.293743	0.324496	0.241259	0.370432	0.342256	0.258842
440	0.0163043	0.0877629	0.108806	0.290562	0.322375	0.241259	0.363787	0.32696	0.254019
450	0.0129891	0.0799235	0.106849	0.28526	0.318134	0.23951	0.360465	0.3174	0.247588
460	0.00853261	0.0768642	0.105284	0.284199	0.310711	0.236014	0.357143	0.315488	0.23955
470	0.0076087	0.0688336	0.100196	0.278897	0.306469	0.232517	0.353821	0.315488	0.241158
480	0.00375	0.0695985	0.095499	0.276776	0.301166	0.227273	0.347176	0.315488	0.234727
490	0.00165761	0.0749522	0.0927593	0.273595	0.297985	0.227273	0.343854	0.309751	0.228296
500	0	0.0741874	0.090411	0.268293	0.295864	0.222028	0.340532	0.298279	0.223473
510	0	0.0722753	0.08591	0.267232	0.290562	0.218531	0.333887	0.298279	0.223473
520	0	0.06826	0.0868885	0.264051	0.288441	0.211538	0.327243	0.290631	0.217042
530	0	0.067304	0.0876712	0.259809	0.284199	0.206294	0.322259	0.290631	0.213826
540	0	0.0608031	0.0900196	0.255567	0.279958	0.206294	0.317276	0.282983	0.207396
550	0	0.0556405	0.081409	0.252386	0.277837	0.202797	0.317276	0.286807	0.20418
560	0	0.0539197	0.0833659	0.249205	0.276776	0.199301	0.310631	0.277247	0.200965
570	0	0.0516252	0.0876712	0.246023	0.272534	0.195804	0.299003	0.279159	0.196141
580	0	0.0506692	0.081409	0.243902	0.267232	0.192308	0.29402	0.279159	0.192926
590	0	0.0464627	0.0853229	0.240721	0.268293	0.188811	0.287375	0.281071	0.191318
600	0	0.0418738	0.0845401	0.234358	0.26193	0.187063	0.284053	0.273423	0.188103
610	0	0.0413002	0.0825832	0.233298	0.256628	0.188811	0.282392	0.265774	0.18328
620	0	0.0382409	0.0841487	0.231177	0.252386	0.187063	0.282392	0.26195	0.181672
630	0	0.0321224	0.0810176	0.227996	0.250265	0.181818	0.280731	0.26195	0.178457
640	0	0.0309751	0.0663405	0.224814	0.247084	0.181818	0.275748	0.265774	0.173633
650	0	0.0305927	0.0704501	0.224814	0.246023	0.178322	0.275748	0.263862	0.172026
660	0	0.0288719	0.0671233	0.221633	0.243902	0.176573	0.272425	0.25239	0.16881
670	0	0.0256214	0.0733855	0.218452	0.239661	0.174825	0.269103	0.260038	0.165595
680	0	0.0221797	0.0706458	0.217391	0.234358	0.173776	0.265781	0.250478	0.163987
690	0	0.0223709	0.0681018	0.212089	0.233298	0.172552	0.262458	0.250478	0.160772
700	0	0.0210325	0.0671233	0.209968	0.229056	0.169406	0.260797	0.254302	0.15836
710	0	0.024283	0.0712329	0.206787	0.229056	0.166084	0.257475	0.248566	0.155305
720	0	0.0258126	0.079452	0.205726	0.226935	0.163287	0.257475	0.24283	0.152412
730	0	0.0223709	0.0837573	0.203606	0.225875	0.161713	0.257475	0.239006	0.149678
740	0	0.0204589	0.0741683	0.200424	0.223754	0.161713	0.254153	0.244742	0.146785
750	0	0.0162715	0.07182	0.198303	0.222694	0.157517	0.252492	0.24283	0.144373
760	0	0.013327	0.076908	0.195122	0.218452	0.15472	0.252492	0.239006	0.142444
770	0	0.0144933	0.0759295	0.194062	0.217391	0.154895	0.249169	0.237094	0.140032
780	0	0.0151816	0.0706458	0.193001	0.21527	0.15472	0.252492	0.237094	0.136977
790	0	0.0110325	0.0667319	0.19088	0.212089	0.150524	0.250831	0.235182	0.136817
800	0	0.0110899	0.0675147	0.18982	0.212089	0.148951	0.245847	0.235182	0.134084
810	0	0.0090631	0.0759295	0.187699	0.211029	0.147028	0.247508	0.231358	0.130547
820	0	0.00933078	0.0733855	0.185578	0.207847	0.145105	0.245847	0.225621	0.129421
830	0	0.00799235	0.0671233	0.184518	0.205726	0.143007	0.245847	0.227533	0.126527
840	0	0.00753346	0.0639922	0.182397	0.203606	0.143531	0.249169	0.216061	0.124598
850	0	0.00833652	0.0626223	0.181336	0.203606	0.142483	0.252492	0.219885	0.123955
860	0	0.00623327	0.0692759	0.179215	0.200424	0.142133	0.249169	0.214149	0.122026
870	0	0.00510516	0.0712329	0.177094	0.198303	0.13951	0.247508	0.221797	0.120096
880	0	0.00384321	0.0702544	0.177094	0.197243	0.139161	0.245847	0.216061	0.117363
890	0	0.00455067	0.0679061	0.174973	0.197243	0.138287	0.240864	0.217973	0.114791
900	0	0.00095411	0.0677104	0.173913	0.196182	0.136713	0.237542	0.216061	0.113987
910	0	0.00148184	0.0747554	0.172853	0.191941	0.135839	0.23588	0.219885	0.113023
920	0	0.00147992	0.067319	0.170732	0.193001	0.133741	0.234219	0.214149	0.111897
930	0	0.00441683	0.0665362	0.169671	0.19088	0.136014	0.23588	0.214149	0.109646
940				0.16649	0.19088	0.133392	0.23588	0.210325	0.10836
950				0.164369	0.186638	0.134965	0.23588	0.204589	0.107396
960				0.162248	0.176034	0.134266	0.237542	0.202677	0.105305
970				0.161188	0.171792	0.133741	0.230897	0.198853	0.102894
980				0.160127	0.171792	0.129545	0.230897	0.200765	0.101608
990				0.158006	0.16755	0.127098	0.227575	0.202677	0.100322
1000				0.155885	0.168611	0.125874	0.227575	0.198853	0.0983923
1010				0.154825	0.16755	0.123077	0.224252	0.191205	0.0972669
1020				0.152704	0.163309	0.121853	0.225914	0.193117	0.0971061
1030				0.150583	0.163309	0.121678	0.225914	0.193117	0.0926045
1040				0.150583	0.169671	0.123077	0.227575	0.191205	0.0938907
1050				0.148462	0.173913	0.122727	0.225914	0.191205	0.0924437
1060				0.147402	0.173913	0.125699	0.22093	0.183748	0.0892283
1070				0.145281	0.173913	0.124476	0.219269	0.188719	0.087299
1080				0.144221	0.168611	0.11993	0.22093	0.189293	0.0853698
1090				0.14316	0.172853	0.118881	0.224252	0.182792	0.0879421
1100				0.1421	0.169671	0.120629	0.225914	0.176864	0.0864952
1110				0.141039	0.163309	0.118182	0.232558	0.18566	0.0855305
1120				0.138918	0.163309	0.115385	0.232558	0.187381	0.0844051
1130				0.136797	0.154825	0.113636	0.237542	0.178203	0.0821543
1140				0.135737	0.154825	0.113462	0.244186	0.179159	0.0815112
1150				0.136797	0.159067	0.111538	0.249169	0.176291	0.0787781
1160				0.133616	0.162248	0.112762	0.250831	0.179732	0.0763666
1170				0.132556	0.152704	0.111014	0.250831	0.177055	0.0768489
1180				0.130435	0.150583	0.112238	0.252492	0.173614	0.0773312
1190				0.128314	0.155885	0.108916	0.255814	0.178968	0.0755627
1200					0.154825	0.109091	0.254153	0.181453	0.0737942
1210					0.155885	0.108566	0.269103	0.173423	0.0726688
1220					0.146341	0.105769	0.255814	0.177055	0.0712219
1230					0.151644	0.104545	0.252492	0.16826	0.0705788
1240					0.151644	0.102273	0.250831	0.167686	0.0697749
1250					0.155885	0.101573	0.252492	0.177629	0.0686495
1260					0.153765	0.101923	0.260797	0.176291	0.0678457
1270					0.156946	0.102797	0.259136	0.170554	0.0659164
1280					0.150583	0.102098	0.259136	0.175335	0.0659164
1290					0.152704	0.102098	0.260797	0.17457	0.0641479
1300					0.151644	0.101399	0.260797	0.175335	0.062701
1310					0.152704	0.10035	0.262458	0.164436	0.0630225
1320					0.149523	0.0996503	0.262458	0.171511	0.0625402
1330					0.145281	0.1	0.260797	0.167304	0.0625402
1340					0.151644	0.0982517	0.260797	0.168069	0.0614148
1350					0.155885	0.0977273	0.257475	0.163862	0.0598071
1360					0.152704	0.0984266	0.257475	0.16348	0.0586817
1370					0.141039	0.0993007	0.260797	0.165774	0.0581994
1380					0.153765	0.0987762	0.259136	0.166539	0.0570739
1390					0.139979	0.098951	0.260797	0.163862	0.0564309
1400					0.139979	0.0994755	0.259136	0.166157	0.0548232
1410					0.148462	0.0972028	0.254153	0.16826	0.0546624
1420					0.148462	0.0993007	0.250831	0.16348	0.0545016
1430					0.144221	0.0975524	0.249169	0.165392	0.0525723
1440					0.145281	0.095979	0.250831	0.163862	0.0519293
1450					0.150583	0.0956294	0.247508	0.159082	0.0522508
1460					0.1421	0.0938811	0.242525	0.159273	0.0506431
1470					0.14316	0.0931818	0.237542	0.160421	0.0495177
1480					0.137858	0.0951049	0.230897	0.155067	0.0503215
1490					0.137858	0.0940559	0.224252	0.148948	0.04791
1500					0.141039	0.0942308
1510					0.1421	0.0944056
1520					0.144221	0.0935315
1530					0.141039	0.0916084
1540					0.139979	0.0916084
1550					0.138918	0.0909091
1560					0.133616	0.091958
1570					0.125133	0.0914336
1580					0.129374	0.0909091
1590					0.137858	0.0909091
1600					0.131495	0.0893357
1610					0.135737	0.0896853
1620					0.130435	0.0902098
1630					0.123012	0.090035
1640					0.134677	0.090035
1650					0.131495	0.0895105
1660					0.133616	0.0868881
1670					0.132556	0.086014
1680					0.131495	0.084965
1690					0.132556	0.0868881
1700					0.133616	0.0868881
1710					0.129374	0.0879371
1720					0.126193	0.0842657
1730					0.127253	0.0858392
1740					0.129374	0.0854895
1750					0.125133	0.0853147
1760					0.123012	0.0844406
1770					0.11983	0.084965
1780					0.11983	0.0840909
1790					0.117709	0.0821678
1800					0.123012	0.0828671
1810					0.117709	0.0828671
1820					0.120891	0.0828671
1830					0.112407	0.0804196
1840					0.114528	0.0786713
1850					0.117709	0.0776224
1860					0.112407	0.0781469
1870					0.11877	0.0795455
1880					0.116649	0.0793706
1890					0.112407	0.0783217
1900					0.114528	0.0877622
1910					0.107105	0.0753497
1920					0.109226	0.0746504
1930					0.106045	0.0736014
1940					0.108165	0.0730769
1950					0.113468	0.0737762
1960					0.113468	0.0746504
1970					0.104348	0.0748252
1980					0.106045	0.0734266
1990					0.107105	0.0743007
2000					0.0955461	0.0730769
2010					0.108165	0.0732518
2020					0.106045	0.0739511
2030					0.104242	0.0739511
2040					0.0984093	0.0737762
2050					0.0944857	0.0737762
2060					0.103393	0.0756993
2070					0.0925769	0.0748252
2080					0.0978791	0.0751748
2090					0.0969247	0.0741259
2100					0.102969	0.0736014
2110					0.0997879	0.0734266
2120					0.0978791	0.0739511
2130					0.0972428	0.0736014
2140					0.0994698	0.0743007
2150					0.0908802	0.0729021
2160					0.0965005	0.0746504
2170					0.0977731	0.0746504
2180					0.0996819	0.075
2190					0.0898197	0.0688811
2200					0.0997879	0.0751748
2210					0.0990456	0.0730769
2220					0.0916225	0.0736014
2230					0.0889714	0.0743007
2240					0.101803	0.0753497
2250					0.0957582	0.0729021
2260					0.0892895	0.0736014
2270					0.0874867	0.0729021
2280					0.0926829	0.0713287
2290					0.0834571	0.072028
2300					0.0900318	0.0736014
2310					0.0896076	0.0732518
2320					0.0884411	0.0737762
2330					0.0884411	0.0736014
2340					0.0840933	0.0741259
2350					0.078473	0.0732518
2360					0.0909862	0.0718532
2370					0.0862142	0.0730769
2380					0.0852598	0.0727273
2390					0.0889714	0.0729021
2400					0.0839873	0.0743007
2410					0.0755037	0.072028
2420					0.0886532	0.0708042
2430					0.0795334	0.0699301
2440					0.076246	0.0706294
2450					0.07614	0.0708042
2460					0.0765642	0.0718532
2470					0.0786851	0.0713287
2480					0.0861082	0.0697552
2490					0.0862142	0.0695804
2500					0.0816543	0.0699301
2510					0.0870626	0.0694056
2520					0.0891835	0.0708042
2530					0.0788971	0.0699301
2540					0.0797455	0.0695804
2550					0.083351	0.0699301
2560					0.0834571	0.068007
2570					0.0844114	0.0678322
2580					0.0798515	0.0674825
2590					0.0746554	0.0685315
2600					0.0707317	0.0697552
2610					0.0743372	0.0685315
2620					0.0751856	0.0681818
2630					0.0794274	0.0673077
2640					0.0799576	0.0671329
2650					0.0797455	0.0664336
2660					0.0792153	0.0681818
2670					0.0705196	0.0660839
2680					0.0753977	0.0655594
2690					0.0759279	0.0662587
2700					0.073701	0.066958
2710					0.073701	0.0667832
2720					0.0804878	0.0664336
2730					0.081018	0.0673077
2740					0.0845175	0.0660839
2750					0.0808059	0.0657343
2760					0.0769883	0.0657343
2770					0.0750795	0.0657343
2780					0.0783669	0.0664336
2790					0.0710498	0.0646853
2800					0.0657476	0.0638112
2810					0.0776246	0.0634615
2820					0.0804878	0.0618881
2830					0.0821845	0.0625874
2840					0.0814422	0.0631119
2850					0.0644751	0.0625874
2860					0.0593849	0.0629371
2870					0.0662778	0.0632867
2880					0.0884411	0.0631119
2890					0.0664899	0.0624126
2900					0.0636267	0.0625874
2910					0.0745493	0.061014
2920					0.0708378	0.0601399
2930					0.0830329	0.0606643
2940					0.0793213	0.0597902
2950					0.0805938	0.0608392
2960					0.0841994	0.0608392
2970					0.0721103	0.0617133
2980					0.0846235	0.0592657
2990					0.0774125	0.0592657
3000					0.0757158	0.0585664
3010					0.0786851	0.0582168
3020					0.0741251	0.0594406
3030					0.0790032	0.0590909
3040					0.0757158	0.0590909
3050					0.0792153	0.0597902
3060					0.080912	0.0582168
3070					0.0772004	0.0583916
3080					0.0580064	0.0596154
3090					0.0757158	0.0594406
3100					0.0758218	0.0582168
3110					0.0679745	0.0571678
3120					0.0569459	0.0590909
3130					0.0603393	0.0575175
3140					0.064369	0.0568182
3150					0.0696713	0.0573427
3160					0.0683987	0.0573427
3170					0.0804878	0.0566434
3180					0.0674443	0.0582168
3190					0.0700954	0.0576923
3200					0.07614	0.0575175
3210					0.0725345	0.0568182
3220					0.0647932	0.0578671
3230					0.073701	0.0561189
3240					0.071368	0.0571678
3250					0.057158	0.0578671
3260					0.0518558	0.0568182
3270					0.0683987	0.0561189
3280					0.0602333	0.0571678
3290					0.0527041	0.0573427
3300					0.0590668	0.0585664
3310					0.0657476	0.0573427
3320					0.0644751	0.0561189
3330					0.0716861	0.0557692
3340					0.0712619	0.0552448
3350					0.059597	0.0571678
3360					0.0698833	0.0562937
3370					0.0655355	0.0568182
3380					0.0514316	0.0564685
3390					0.0662778	0.0576923
3400					0.064157	0.0559441
3410					0.0567338	0.056993
3420					0.0461294	0.0562937
3430					0.05228	0.0564685
3440					0.0531283	0.0566434
3450					0.0504772	0.0566434
3460					0.0648993	0.0568182
3470					0.0449629	0.0564685
3480					0.0386002	0.0555944
3490					0.0566278	0.0550699
3500					0.0492047	0.0562937
3510					0.042736	0.0564685
3520					0.0485684	0.0559441
3530					0.0411453	0.0562937
3540					0.0416755	0.0566434
3550					0.0352068	0.056993
3560					0.0434783	0.0564685
3570					0.0464475	0.0576923
3580					0.0408271	0.0571678
3590					0.0398727	0.0559441
3600					0.0489926	0.0552448
3610
3620
3630
3640
3650
3660
3670
3680
3690
3700
3710
3720
3730
3740
3750
3760
3770
3780
3790
3800
3810
3820
3830
3840
3850
3860
3870
3880
3890
3900
3910
3920
3930
3940
3950
3960
3970
3980
3990
4000
4010
4020
4030
4040
4050
4060
4070
4080
4090
4100
4110
4120
4130
4140
4150
4160
4170
4180
4190
4200
4210
4220
4230
4240
4250
4260
4270
4280
4290
4300
4310
4320
4330
4340
4350
4360
4370
4380
4390
4400
4410
4420
4430
4440
4450
4460
4470
4480
4490
4500
4510
4520
4530
4540
4550
4560
4570
4580
4590
4600
4610
4620
4630
4640
4650
4660
4670
4680
4690
4700
4710
4720
4730
4740
4750
4760
4770
4780
4790
4800
4810
4820
4830
4840
4850
4860
4870
4880
4890
4900
4910
4920
4930
4940
4950
4960
4970
4980
4990
5000
5010
5020
5030
5040
5050
5060
5070
5080
5090
5100
5110
5120
5130
5140
5150
5160
5170
5180
5190
5200
5210
5220
5230
5240
5250
5260
5270
5280
5290
5300
5310
5320
5330
5340
5350
5360
5370
5380
5390
5400
5410
5420
5430
5440
5450
5460
5470
5480
5490
5500
5510
5520
5530
5540
5550
5560
5570
5580
5590
5600
5610
5620
5630
5640
5650
5660
5670
5680
5690
5700
5710
5720
5730
5740
5750
5760
5770
5780
5790
5800
5810
5820
5830
5840
5850
5860
5870
5880
5890
5900
5910
5920
5930
5940
5950
5960
5970
5980
5990
6000
6010
6020
6030
6040
6050
6060
6070
6080
6090
6100
6110
6120
6130
6140
6150
6160
6170
6180
6190
6200
6210
6220
6230
6240
6250
6260
6270
6280
6290
6300
6310
6320
6330
6340
6350
6360
6370
6380
6390
6400
6410
6420
6430
6440
6450
6460
6470
6480
6490
6500
6510
6520
6530
6540
6550
6560
6570
6580
6590
6600
6610
6620
6630
6640
6650
6660
6670
6680
6690
6700
6710
6720
6730
6740
6750
6760
6770
6780
6790
6800
6810
6820
6830
6840
6850
6860
6870
6880
6890
6900
6910
6920
6930
6940
6950
6960
6970
6980
6990
7000
7010
7020
7030
7040
7050
7060
7070
7080
7090
7100
7110
7120
7130
7140
7150
7160
7170
7180
7190
7200

[truncated: 3 more sheets: 2l, 2m (i), 2m (ii)]
