# Supplementary material for: Stress-relaxing granular bioprinting materials enable complex and uniform organoid self-organization
Source: Nat Mater. 2026 Mar 10;25(7):1239–51. doi: 10.1038/s41563-026-02519-4 (PMC13178435; doi:10.1038/s41563-026-02519-4)
Supplement: Supplementary file 9 — Statistical source data. [file 41563_2026_2519_MOESM9_ESM.xlsx]

## Sheet: Figure 3
Graham et al Source Data Figure 3

## Sheet: 3e
Day 0
Extrusion Step (µm)	Area (µm2)
0.01	10853.3	13345.8	10497.8	12552.9	11992.9	10112	8206.22	7790.22
0.05	30076.4	27031.1	29802.7	25192.9	17872	25093.3	19502.2	21203.6	21569.8	21098.7	14794.7	15276.4	16284.4	11646.2	24341.3	15000.9	11520
0.1	39518.2	35342.2	40339.6	39240.9	39559.1	35276.4	33068.4	33566.2	35388.4	30145.8	33939.6	33968	29283.6	25872	35347.6	27539.6
0.2	45445.3	45427.6	42974.2	30400	33024	35783.1	32647.1	25486.2	32769.8	30593.8	27900.4	34856.9	28005.3	39411.6	35868.4
Day 3
Extrusion Step (µm)	Area (µm2)
0.01	14753.8	15212.4	12492.4	13239.1	11324.4	11539.6	11207.1	13386.7	11863.1
0.05	25358.2	25290.7	22067.6	20072.9	27841.8	19063.1	15683.6	19441.8	19125.3	19720.9	16165.3	11546.7	15351.1	13306.7	19310.2	18046.2
0.1	33136	32887.1	34304	33617.8	34689.8	27143.1	29072	35703.1	32202.7	28602.7	28780.4	28433.8	24257.8	31367.1	25893.3
0.2	33747.6	36151.1	36391.1	33344	31731.6	26828.4	31032.9	24120.9	31038.2	29738.7	25832.9	30195.6	24545.8	34391.1	31484.4

## Sheet: 3f
Day 0
Extrusion Step (µm)	Area (µm2)
0.01	0.897	0.869	0.872	0.856	0.865	0.892	0.892	0.841
0.05	0.854	0.813	0.877	0.822	0.87	0.807	0.806	0.892	0.89	0.817	0.881	0.821	0.838	0.869	0.806	0.843	0.871
0.1	0.844	0.836	0.819	0.841	0.823	0.783	0.828	0.807	0.764	0.829	0.814	0.868	0.86	0.827	0.826	0.748
0.2	0.823	0.696	0.827	0.869	0.856	0.856	0.848	0.839	0.81	0.828	0.83	0.789	0.802	0.721	0.739
Day 3
Extrusion Step (µm)	Area (µm2)
0.01	0.906	0.904	0.895	0.901	0.898	0.904	0.867	0.833	0.91
0.05	0.88	0.882	0.88	0.903	0.834	0.885	0.866	0.896	0.9	0.893	0.893	0.902	0.897	0.901	0.901	0.887
0.1	0.893	0.891	0.887	0.857	0.878	0.859	0.885	0.885	0.896	0.894	0.892	0.883	0.888	0.882	0.892
0.2	0.861	0.892	0.895	0.868	0.888	0.868	0.882	0.899	0.884	0.888	0.88	0.865	0.861	0.774	0.874

## Sheet: 3g
Day 0
Extrusion Speed (µm/s)	200 µm/s			400 µm/s
0.2	181	194	187	144	128	156
0.4	190	242	241	152	156	164
0.6	220	256	260	162	180	200
Day 3
Extrusion Speed (µm/s)	200 µm/s			400 µm/s
0.2	122	156	120	112	96	102
0.4	152	180	173	120	132	120
0.6	216	176	177	133	140	158

## Sheet: 3k
Day 5
Height from Bottom (µm)	Organoid Area (µm2)
500	11525.3	12058.7	12476.4	12904.9	14248.9	14860.4	15130.7	17729.8	19573.3	20289.8	20965.3	21285.3
1000	23008	26300.4	28622.2	28741.3	32362.7	36334.2	37217.8	37639.1	37813.3	38430.2	40622.2	41384.9
1500	47434.7	50558.2	56727.1	58478.2	60519.1	65847.1	72364.4	73861.3	77104	77884.4	83994.7	84924.4
Day 7
Height from Bottom (µm)	Organoid Area (µm2)
500	12668.4	13175.1	14992	15203.6	15765.3	17672.9	18544	18686.2	20003.6	23980.4	25075.6	26812.4
1000	43235.6	44064	44216.9	44673.8	45854.2	50654.2	50711.1	52074.7	52684.4	56648.9	67281.8	68449.8
1500	110725	120158	120183	120263	120695	121835	124057	130535	131420	138098	142988	149735
