# Supplementary material for: Stress-relaxing granular bioprinting materials enable complex and uniform organoid self-organization
Source: Nat Mater. 2026 Mar 10;25(7):1239–51. doi: 10.1038/s41563-026-02519-4 (PMC13178435; doi:10.1038/s41563-026-02519-4)
Supplement: Supplementary file 10 — Statistical source data. [file 41563_2026_2519_MOESM10_ESM.xlsx]

## Sheet: Figure 4
Graham et al Source Data Figure 4

## Sheet: 4d
1:1 LEP:MEP	2:1 LEP:MEP	1:1 MEP:MEP
0.258976	0.550558	0.51104
0.105687	0.646587	0.539097
0.172373	0.547993	0.632952
0.182178	0.413407	0.57707
0.192504	0.483768	0.46038
0.085915	0.434048	0.548987
0.0145246	0.430275	0.657299
0.109167	0.483863	0.497109
0.0764365	0.271489	0.584638
0.135996	0.527778	0.584428
0.0565184	0.443488	0.481312
0.147906	0.670693	0.606449
0.12132	0.577262	0.574677
0.131653	0.353358	0.524586
0.188459	0.393626	0.422418
0.124079	0.41742	0.503711
0.0711552	0.418235	0.531721
0.441105	0.346108	0.549454
0.0289324	0.463684	0.564693
0.0764007	0.391348	0.550038
0.279808	0.521664
0.15616	0.18496
0.0424867	0.628654
0.0287097	0.386751
0.0243785	0.504811
	0.454493
	0.502761

## Sheet: 4g (i)
	control															printed
FOXG1	26.73	14.79	23.38	9.24	1.09	26.57	0.64									18.48	25.09	17.41	2.72	11.89	12.46	10.64
DLX2	0.84	0.4	1.19	1.25	1.48	2.41	10.49									0.79	0.81	0.5	0.31	1.18	1.24	0.56

## Sheet: 4g (ii)
	control															printed
PAX6	28.8	49.7	48.85	23.2	33.55	21.9	46.72	36.03								24.5	37.25	50.26	3.33	9.52	62.35	19.75	25.68	73.56	54.08	42.67
EOMES	13.61	33.33	35.63	11.34	17.59	14.88	29.51	19.85								11.26	22.22	30.05	3.89	8.57	30.59	12.35	41.89	29.81	30.61	14.67
TBR1	24.37	2.73	23.56	12.37	9.45	2.07	3.28	4.41								5.96	18.3	17.1	0.56	21.43	4.71	2.47	18.92	24.52	19.39	13.33
CTIP2	9.08	4.21	7.57	2.41		1.71	9.21	3.02								6.41	12.93	12.82	0.51				2.74	8.56	4.88
