# Supplementary material for: Stress-relaxing granular bioprinting materials enable complex and uniform organoid self-organization
Source: Nat Mater. 2026 Mar 10;25(7):1239–51. doi: 10.1038/s41563-026-02519-4 (PMC13178435; doi:10.1038/s41563-026-02519-4)
Supplement: Supplementary file 11 — Statistical source data. [file 41563_2026_2519_MOESM11_ESM.xlsx]

## Sheet: Figure 5
Graham et al Source Data Figure 5

## Sheet: 5c
	Matrigel			MAGIC matrix
Suspension	0.6	0.682875	0.596916	0.780193	0.770492	0.680284
Matrix	0	0	0.00177936	0.882726	0.852243	0.855705

## Sheet: 5g
	Day 0
Manual	124.571	189.97	5730.25	256.927	104.328	1638.1	1885.69	214.884	189.97	101.214	124.571	105.885	144.813	451.569	194.642	2672.04	130.799	8271.49	607.282	509.183	555.897	5247.54	186.856	1692.6	741.196	443.783	594.825	269.384	179.07	579.254	118.342	141.699	110.556	239.799	102.771	386.169	580.811	1010.58	326.998	331.669	185.299	137.028	146.371	7740.51	976.323	102.771	537.211	205.542	541.882
Printed	76615.1	34126.2	36992	39239.1	35868.4	30193.8	27555.6	18986.7	31893.3	26083.6	19768.9	28387.6	30826.7	29546.7	31843.6	30001.8	32376.9	34837.3	32483.6	29710.2	25216	26680.9	25998.2	27726.2	25585.8	28814.2	25557.3	19818.7	34944	28124.4	18844.4	35747.6	32113.8	25450.7	24035.6	28117.3	22983.1	17536	28807.1	22599.1	21262.2	31075.6	23239.1	18972.4	28828.4	23708.4	23637.3	18872.9	29184
[truncated: 1,482 more columns]

## Sheet: 5h
	Treated
Manual	64149.2	3.89012e+06	252067	8.95546e+06	3.53081e+06	0	1.05219e+06	3.7108e+06	2.13136e+06	2.13881e+06	163867	288439	4.95509e+06	2.76431e+06	4.29912e+06	2.74512e+06	2.61082e+06	0	135.211	5.27494e+06	0	49740.7	66430.9	34123.9	0	1.12565e+06	2.68777e+06	3.26168e+06	1.48368e+06	1.46268e+06	0	0	713906	783193	0	36887.2	8.36517e+06	1.24894e+06	4.60782e+06	6.35742e+06	140417	2.29805e+06	3.69734e+06	1.74819e+06	0	0	1.99189e+06	0	4.36508e+06
Printed	4.67743e+06	5.45258e+06	7.34183e+06	5.50454e+06	8.5651e+06	4.78518e+06	4.43499e+06	7.89347e+06	5.36072e+06	6.27502e+06	6.21349e+06	8.54188e+06	5.65825e+06	906049	8.01628e+06	9.06266e+06	9.17193e+06	1.08265e+07	3.3812e+06	5.7106e+06	6.48318e+06	7.50114e+06	5.12549e+06	7.76343e+06	3.31687e+06	5.55351e+06	4.35144e+06	5.75469e+06	3.79852e+06	8.44485e+06	8.48496e+06	4.32318e+06	10566494	1.58177e+06	6.55507e+06	1.09403e+07	8.88221e+06	8.47298e+06	7.00861e+06	4.02315e+06	4.59995e+06	5.0915e+06	6.15892e+06	1.33665e+07	1.41916e+07	1.51547e+06	6.79205e+06	2.75905e+06	1.00494e+07
[truncated: 244 more columns]

## Sheet: 5i
No. of Organoids	Printed
3	0.1	0.7	0.1	0.0765225	0.1	0.1	0.1	0.1	0.4	0.1	0.0765225	0.1	0.1	0.0765225	0.1	0.1	0.1	0.0765225	0.1	0.1	0.1	0.2	0.1	0.1	0.1	0.4	0.4	0.1	0.1	0.0721982	0.0765225	0.1	0.1	0.0765225	0.1	0.1	0.1	0.2	0.1	0.1	0.1	0.7	0.1	0.1	0.2	0.4	0.1	0.0765225	0.7
4	0.11021	0.0285714	0.0285714	0.0294011	0.0285714	0.2	0.0285714	0.0285714	0.0285714	0.342857	0.0285714	0.0294011	0.2	0.114286	0.0285714	0.0285714	0.0285714	0.0285714	0.342857	0.0294011	0.0285714	0.0285714	0.0284295	0.0285714	0.0285714	0.0285714	0.0285714	0.0285714	0.0571429	0.0285714	0.0294011	0.0285714	0.0285714	0.0285714	0.0571429	0.0285714	0.0294011	0.342857	0.0285714	0.0284295	0.2	0.114286	0.0284295	0.0285714	0.2	0.0285714	0.0285714	0.0571429	0.309424
5	0.00793651	0.0119252	0.0555556	0.0361451	0.015873	0.150794	0.00793651	0.00793651	0.0119252	0.150794	0.00793651	0.031746	0.0119252	0.222222	0.0116673	0.00793651	0.0555556	0.0555556	0.0207843	0.420635	0.00793651	0.00793651	0.00793651	0.0119252	0.015873	0.00793651	0.0593271	0.031746	0.031746	0.0119252	0.0952381	0.00793651	0.015873	0.0555556	0.00793651	0.0119252	0.00793651	0.00793651	0.00793651	0.00793651	0.031746	0.142457	0.0119252	0.0952381	0.0116673	0.0119252	0.222222	0.00793651	0.00793651
6	0.0021645	0.0021645	0.0021645	0.0021645	0.0303479	0.065081	0.0021645	0.0021645	0.0021645	0.00499812	0.0200224	0.00499812	0.0021645	0.00812704	0.0021645	0.0021645	0.00499812	0.00499812	0.00812704	0.0127488	0.00499812	0.00499812	0.0021645	0.0200224	0.0449512	0.228133	0.00865801	0.00499812	0.0649351	0.00499812	0.0151515	0.0021645	0.0411255	0.004329	0.0151515	0.0021645	0.0021645	0.0151515	0.065081	0.0200224	0.00865801	0.0129066	0.00499812	0.00492204	0.007687	0.0021645	0.0129066	0.0021645	0.0021645
7	0.00214071	0.00214071	0.0105179	0.00058275	0.0406919	0.00699301	0.0105179	0.0211651	0.00058275	0.00058275	0.00058275	0.00214071	0.00211656	0.00489062	0.0104329	0.0110723	0.00211656	0.015082	0.00214071	0.00214071	0.00214071	0.00206878	0.00058275	0.00214071	0.00326029	0.0262238	0.002331	0.00722622	0.00322629	0.00699301	0.00214071	0.0733216	0.015082	0.0293037	0.00407925	0.00211656	0.00211656	0.00214071	0.0147495	0.00326029	0.0262238	0.00722622	0.0213077	0.0530303	0.00058275	0.0048436	0.0404706	0.0262238	0.00211656
8	0.00090686	0.0404214	0.00133726	0.0828964	0.00384992	0.0135185	0.0100267	0.0018648	0.0134498	0.00274173	0.00093097	0.00270225	0.00092289	0.00731873	0.00092289	0.00384992	0.0135185	0.00274173	0.00134829	0.00997176	0.00093097	0.00531725	0.00535103	0.00535103	0.00384992	0.0029526	0.0135185	0.0018648	0.00093097	0.00384992	0.00093097	0.00093097	0.00382391	0.0238452	0.0001554	0.0001554	0.00092289	0.00133726	0.00131538	0.00535103	0.00133726	0.00093097	0.0003108	0.0100267	0.00997176	0.0379176	0.00193259	0.0001554	0.0003108
9	0.00040664	0.00040104	0.00198698	4.11e-05	0.00107336	0.00040383	0.00040946	0.00078157	0.00107336	0.00040946	0.00028795	0.0421538	0.00016454	4.11e-05	0.00107336	0.00469675	0.00040383	0.00040946	0.00198698	0.00040664	0.00056987	0.00049362	0.00040664	0.00198698	0.00123406	0.0026661	0.00056987	0.00265252	0.00107336	0.0518165	0.00039826	0.0141917	0.00616675	0.00353435	0.0772357	0.00039549	0.00355146	0.00040664	0.0026661	0.00465402	0.00040664	0.00461152	0.00040946	0.00467536	0.00056613	0.00040946	0.00257196	4.11e-05	0.0170039
12	0.00015426	0.00020117	0.00072564	0.00012168	0.00860111	0.00135067	0.00038083	0.00058554	3.62e-05	0.00058392	0.00606578	0.00164432	0.00030526	0.00030711	0.00047497	0.00012209	0.00012168	0.00058231	3.62e-05	5.94e-05	0.00057909	7.63e-05	0.00015528	5.9e-05	0.00134414	3.62e-05	0.00012003	0.00024391	0.00422313	0.00047632	0.00024468	8.88e-06	0.00072953	3.63e-05	4.68e-05	0.00019491	0.00030526	0.00015477	0.00019553	3.64e-05	0.00059041	0.00038195	0.00047497	0.00047632	3.56e-05	0.00200497	3.63e-05	0.00163663	0.00424808
15	0.00030502	2.3e-05	9.58e-05	0.00015844	0.00700357	0.00035875	2.79e-05	1.33e-05	0.00104462	3.36e-06	2.32e-05	0.00615549	7.41e-06	3.37e-06	1.32e-05	1.09e-05	3.36e-06	0.00011377	4.81e-06	3.35e-06	5.72e-05	4.92e-06	1.58e-05	4.75e-05	3.37e-06	1.58e-05	3.3e-06	2.32e-05	0.00013471	4.11e-06	4e-05	8.97e-06	3.37e-06	5.69e-05	4.11e-06	3.37e-06	0.00018795	4.76e-05	1.93e-05	0.00015898	3.37e-06	3.37e-06	2.31e-05	3.32e-05	3.33e-06	8.03e-05	6.04e-06	0.00026093	5.02e-06
18	3.15e-05	3.21e-07	1.36e-05	2.23e-06	3.17e-07	3.03e-06	4.81e-06	1.54e-05	3.16e-05	3.5e-06	3.19e-07	4.48e-07	2.07e-05	4.76e-06	2.72e-05	2.6e-06	2.73e-05	3.19e-07	0.00022663	1.35e-05	2.59e-06	3.16e-07	3.74e-07	2.23e-06	2.58e-06	3.02e-06	1.55e-05	7.14e-05	2.75e-05	4.15e-05	3.21e-07	3.63e-05	1.35e-05	0.00032827	4.14e-05	8.73e-06	0.00341271	2.39e-05	7.49e-06	4.1e-06	3.01e-06	2.22e-06	3.76e-07	2.07e-05	2.07e-05	4.14e-06	9.27e-05	1.92e-06	3.15e-05
21	4.66e-06	5.25e-06	1.69e-05	3.09e-08	1.75e-06	8.66e-05	6.27e-07	7.01e-05	4.8e-07	5.45e-07	6.27e-07	6.28e-07	2.23e-06	1.36e-06	1.54e-06	1.5e-05	4.11e-05	3.1e-08	4.67e-06	6.3e-08	4.65e-06	4.73e-08	3.07e-08	3.23e-06	8.33e-08	1.36e-06	6.27e-07	8.35e-08	5.08e-05	3.58e-08	3.08e-08	2.64e-05	3.22e-06	0.00016008	9.56e-08	6.28e-05	2.14e-07	4.24e-07	3.25e-07	3.24e-06	2.23e-06	1.05e-06	4.14e-06	1.06e-05	1.19e-06	4.74e-08	1.45e-07	0.0285458	4.83e-07
24	1.17e-08	3.88e-05	1.04e-08	2.72e-08	3.68e-07	1.69e-07	1.07e-06	2.96e-06	1.18e-06	5.1e-07	1.71e-07	9.28e-05	3.43e-08	1.72e-07	1.9e-08	1.7e-07	7.81e-05	1.08e-07	9.73e-08	1.19e-06	3.23e-05	1.08e-07	9.69e-07	5.67e-09	6.13e-08	5.1e-07	3.7e-07	3.42e-09	3.87e-08	3.04e-08	2.13e-08	1.22e-07	9.24e-09	1.69e-08	3.69e-07	9.26e-09	4.34e-08	2.96e-07	1.04e-08	1.79e-06	1.21e-07	1.22e-07	3.29e-07	2.44e-06	4.88e-08	1.68e-08	8.69e-08	6.38e-09	4.1e-07
27	1.12e-08	1.58e-07	2.99e-10	1.92e-05	2.92e-09	4.77e-07	9.72e-07	1.38e-08	2.05e-08	0.00013086	2.78e-08	1.37e-08	1.9e-07	1.02e-08	6.75e-09	1.52e-08	1.18e-07	4.54e-08	8.34e-09	3.74e-08	1.5e-06	1.06e-06	2.63e-09	7.49e-09	1.43e-07	1.71e-09	3.31e-07	1.37e-08	1.25e-08	1.73e-09	1.24e-08	1.26e-06	3.07e-08	1.13e-08	1.08e-07	1.27e-06	2.63e-09	6.5e-10	3.38e-08	3.07e-08	7.38e-08	1.24e-08	1.69e-08	3.63e-07	4.14e-08	3.74e-08	9.81e-08	2.12e-09	1.52e-08
30	1.59e-07	1.28e-09	6.06e-10	4.13e-09	4.58e-10	5.52e-10	2.42e-09	5.02e-10	3.78e-10	1.53e-09	1.42e-08	4.58e-10	4.57e-10	4.59e-10	1.35e-07	3.61e-08	1.06e-07	4.63e-08	1.08e-10	2.8e-08	3.46e-09	1.27e-09	5.92e-09	1.86e-07	8.02e-10	9.73e-08	3.16e-09	7.04e-08	1.59e-10	6e-07	4.09e-07	1.42e-08	1.4e-09	7.07e-09	9.84e-11	1.74e-10	4.53e-09	2.98e-11	7.28e-11	7.62e-08	9.75e-08	3.17e-09	8.04e-10	7.31e-10	1.44e-10	4.67e-08	3.33e-08	7.02e-08	1.28e-09
33	5.35e-10	4.96e-08	3.85e-10	1.55e-10	6.75e-12	2.27e-09	7.22e-11	3.86e-10	3.94e-11	2.55e-11	4.23e-09	3.35e-09	1.8e-11	5.79e-10	2.98e-12	4.94e-10	2.35e-10	1.3e-09	5.36e-08	2.27e-09	1.55e-10	6.06e-11	2.65e-09	1.54e-10	3.62e-09	3.32e-11	2.08e-08	2.05e-07	9.78e-09	2.33e-11	3.42e-05	7.15e-08	6.22e-09	7.87e-11	3.35e-09	1.79e-08	1.54e-08	1.38e-11	3.62e-11	1.98e-10	3.55e-10	1.26e-11	3.03e-11	4.21e-09	1.2e-09	2.98e-12	4.93e-09	2.26e-09	6.62e-11
36	9.58e-13	4.43e-06	3.45e-09	1.31e-09	2.68e-11	6e-10	9.75e-12	8.97e-11	2.38e-08	8.57e-10	2.82e-09	1.33e-11	3.13e-10	6.78e-09	5.73e-11	2.16e-12	7.69e-11	1.72e-08	5.21e-10	1.24e-11	2.53e-12	5.73e-11	2.65e-11	1.4e-10	1.14e-11	4.11e-12	3.65e-11	1.04e-12	2.18e-10	9.1e-12	3.23e-09	1.56e-11	3.64e-11	2.91e-10	4.85e-10	7.5e-08	2.17e-12	1.77e-07	5.16e-12	9.03e-08	9.04e-12	8.17e-13	2.53e-10	9.91e-10	2.88e-11	1.09e-08	7.29e-09	2.39e-08	7.18e-11
39	8.88e-13	8.72e-11	1.01e-09	2.13e-11	8.94e-10	1.41e-11	4.13e-14	5.14e-11	6.1e-07	1.37e-12	3.97e-13	1.28e-12	1.22e-10	3.42e-11	3.02e-12	6.71e-11	2.05e-08	3.67e-10	3.72e-12	2.43e-11	7.05e-12	2.62e-12	2.34e-10	1.81e-12	3.69e-09	1.3e-10	3.97e-13	8.68e-12	7.68e-11	3.25e-12	2.18e-13	3.42e-11	5.73e-10	1.8e-10	1.86e-11	6.3e-11	1.1e-12	4.49e-11	5.74e-10	1.98e-11	2.19e-13	2.28e-11	7.39e-10	1.14e-11	2.28e-12	1.61e-11	6.07e-12	4.19e-11	5.31e-12
42	1.76e-11	3.83e-13	1.83e-12	4.19e-12	2.4e-11	1.66e-11	1.87e-11	6.68e-11	1.8e-14	2.53e-12	3.07e-12	3.48e-12	2.31e-10	1.38e-11	2.46e-09	1.28e-11	8.38e-12	2.42e-13	2.55e-11	7.63e-14	1.42e-12	1.03e-14	4.76e-12	7.41e-12	1.47e-11	7.39e-13	6.19e-09	1.15e-11	3.84e-14	2.58e-13	5.75e-12	4.74e-15	5.26e-11	9.38e-14	1.61e-13	2.46e-09	1.14e-11	2.18e-10	1.24e-12	1.23e-13	1.44e-10	7.38e-12	6.51e-13	9.06e-10	1.03e-14	4.37e-13	3.45e-11	7.93e-13	2.57e-13
45	3.48e-14	1.19e-13	1.13e-14	8.64e-13	5.05e-14	6.12e-12	3.13e-09	6.87e-12	3.12e-15	9.3e-14	4.23e-13	3.84e-11	4e-13	2.62e-13	1.22e-12	6.84e-12	8.98e-11	3.45e-09	3.13e-13	2.91e-12	1.26e-13	1.06e-13	6.95e-16	3.28e-14	1.72e-13	6.48e-14	1.72e-13	2.93e-15	1.45e-14	2.91e-12	1.34e-15	1.72e-13	3.47e-12	7.64e-13	1.2e-14	1.27e-13	2.33e-13	3.14e-15	6.76e-15	2.07e-12	8.15e-12	1.62e-13	6.1e-14	1.68e-11	1.64e-14	9.1e-11	9.6e-11	5.05e-14	6.46e-14
[truncated: 975 more columns]

## Sheet: 5k
Time (s)	Diameter (µm)	Strain (%)
1	251.514	0
2	251.514	0
3	251.514	0
4	251.514	0
5	251.514	0
6	251.514	0
7	251.514	0
8	251.514	0
9	251.514	0
10	251.514	0
11	271.172	7.81587
12	282.555	12.3417
13	293.94	16.8682
14	304.292	20.9841
15	312.577	24.2782
16	317.76	26.3389
17	325.005	29.2194
18	327	30.0126
19	328	30.4102
20	328	30.4102
21	306.362	21.8071
22
23
24
25	275.318	9.46428
26
27
28
29
30	266	5.75952
31
32
33
34
35	319	26.8319
36
37
38
39	326	29.6151
40	311	23.6512
41
42
43
44
45	274	8.94026
46
47
48
49
50	269	6.9523
51
52
53
54
55	311.563	23.875
56
57
58
59
60	318.795	26.7504
61
62
63
64
65	281.568	11.9492
66
67
68
69
70	264.978	5.35318
71
72
73
74
75	321	27.6271
76
77
78
79
80	324	28.8199
81
82
83
84
85	275.359	9.48059
86
87
88
89
90	258.769	2.88453
91
92
93
94
95	316.717	25.9242
96
97
98
99
100	321.912	27.9897
101
102
103
104
105	279.498	11.1262
106
107
108
109
110	269.172	7.02068
111
112
113
114
115	328.154	30.4715
116
117
118
119
120	330.223	31.2941
