# Supplementary material for: Stress-relaxing granular bioprinting materials enable complex and uniform organoid self-organization
Source: Nat Mater. 2026 Mar 10;25(7):1239–51. doi: 10.1038/s41563-026-02519-4 (PMC13178435; doi:10.1038/s41563-026-02519-4)
Supplement: Supplementary file 12 — Statistical source data. [file 41563_2026_2519_MOESM12_ESM.xlsx]

## Sheet: Extended Data Figure 1
Graham et al Source Data Extended Data Figure 1

## Sheet: 1d
0.25 wt%	0.5 wt%	1.0 wt%
9.004	58.663	8.69
18.225	32.119	96.214
44.827	11.61	26.442
10.721	12.341	38.954
10.29	30	46.006
46.911	64.886	44.101
7.121	53.524	7.99
7.552	11.71	11.985
21.031	28.414	47.39
48.855	46.678	8.933
22.793	31.584	120.053
8.289	29.612	18.613
43.857	50.075	38.588
14.163	18.35	11.723
11.94	158.314	29.857
23.746	93.108	12.983
27.01	14.241	9.865
17.902	14.912	29.641
11.078	14.566	28.187
10.29	33.257	119.122
39.288	17.785	21.703
8.933	19.404	95.89
14.552	40.465	70.105
8.566	70.048	20.974
41.533	24.883	12.634
90.184	41.429	14.021
13.645	101.353	37.834
12.23	17.614	15.194
9.524	19.007	20.599
11.76	64.895	21.487
8.829	141.338	34.043
16.419	35.914	26.544
15.058	15.886	10.914
20.811	19.337	15.71
10.671	8.628	22.548
25.114	58.43	39.401
30.004	24.504	33.744
10.671	18.551	14.021
84.801	18.257	26.53
9.385	95.253	20.16
13.602	87.547	54.084
7.441	58.279	14.831
13.913	12.151	42.765
23.926	68.323	15.347
13.121	27.348	14.021
14.612	21.793	19.829
9.988	13.516	18.77
9.095	6.676	28.042
42.401	45.21	133.45
10.37	7.202	15.907
9.239	56.714	13.951
10.771	72.644	10.061
16.285	7.303	16.27
15.235	14.014	42.583
7.182	14.038	25.649
9.26	20.314	55.291
10.08	50.961	8.371
6.669	58.43	12.001
6.216	13.418	48.973
13.544	33.866	15.091
22.489	20.068	39.163
19.048	13.969	22.401
24.167	101.702	22.401
10.162	16.105	69.757
69.001	23.381	17.03
13.498	12.576	9.746
43.268	73.144	35.471
36.606	54.002	33.974
8.242	29.589	33.928
7.892	40.015	16.27
29.245	31.895	12.432
33.099	24.771	15.944
17.158	9.549	24.003
22.29	25.501	19.858
14.685	7.202	15.784
80.25	58.749	205.21
15.775	25.514	21.658
14.354	82.614	102.47
8.26	7.972	37.227
7.182	41.336	10.662
12.576	65.543	11.723
38.654	31.029	26.654
45.595	101.046	54.568
7.597	76.519	28.27
14.977	24.215	74.061
13.028	28.334	78.011
8.998	31.203	17.336
9.095	67.411	12.726
32.078	10.08	7.892
8.111	16.419	17.132
11.505	6.61	9.686
28.016	11.304	10.625
45.203	11.03	10.061
39.004	8.135	14.404
32.851	39.741	22.608
19.829	11.248	50.163
27.554	41.349	22.848
10.482	8.486	22.848
18.855	43.697	15.992
17.021	9.686	34.157
39.628	9.865	15.98
23.085	11.161	17.481
10.816	13.44	9.359
27.239	21.442	132.886
19.755	17.257	15.026
57.85	9.865	31.333
11.471	16.8	27.903
8.486	29.211	18.551
22.901	19.897	28.626
19.465	38.105	120.497
20.573	11.038	14.552
7.441	122.547	22.548
63.666	46.965	36.722
39.407	47.064	9.359
36.201	7.303	36.177
12.915	16.8	24.469
28.519	43.586	23.758
13.857	14.566	23.387
20.754	10.061	83.683
11.17	9.084	30.591
35.423	56.777	49.68
45.518	24.769	18.883
14.421	8.486	23.018
8.189	18.35	20.371
8.189	8.135	11.606
38.309	42.192	8.135
31.846	19.352	119.263
25.394	39.074	9.865
7.996	13.951	14.685
21.31	8.486	19.701
27.205	9.865	12.634
15.104	15.091	41.56
11.148	18.77	22.366
20.392	8.486	10.662
17.495	9.275	22.711
21.541	19.592	9.212
9.175	32.689	12.479
8.939	36.107	9.275
19.975	26.063	9.865
18.31	44.823	21.514
13.121	8.69	17.212
16.356	76.973	33.262
15.815	45.904	106.874
53.492	34.452	20.246
16.141	19.73	23.717
56.035	19.221	6.749
15.235	6.749	27.01
38.263	12.634	13.741
11.038	20.246	89.306
13.121	16.041	29.245
8.521	24.957	16.613
21.652	29.595	31.63
62.955	15	15.747
17.495	31.63	20.974
74.981	44.198	23.22
30.454	15.784	38.471
12.183	73.276	8.668
10.08	23.018	11.248
32.368	29.72	39.746
24.391	11.248	21.112
25.895	12.634	9.212
11.308	19.352	75.937
16.44	26.063	80.39
17.902	39.461	40.88
35.158	8.135	16.613
9.364		65.086
14.452		10.08
22.608		11.772
29.8		33.773
16.964		24.229
42.631		15.104
15.162		48.81
47.673		25.966
12.915		17.347
60.29		14.831
8.741		11.471
14.228		17.481
8.829		15
14.821		11.656
7.705		9.275
11.248		6.749
8.873		23.094
26.104		8.135
27.882		51.45
24.722		22.882
9.385		8.998
60.874		79.533
15.489		15.992
17.902		14.228
17.271		18.35
7.121		43.959
61.409		38.034
28.092		32.826
8.673		18.718
39.384		12.634
17.192		35.322
76.182		32.209
47.977		9.503
17.336		33.262
31.582		8.668
16.581		18.718
14.831		8.998
12.385		26.566
15.775		27.545
56.919		43.069
65.753		24.108
20.768		8.933
39.473		16.041
35.108		36.338
17.495		121.377
14.076		10.914
23.924		16.472
18.302		135.811
8.515		20.466
13.165		19.017
34.142		12.001
15.849		36.381
20.754		58.476
13.469		15.598
17.305		12.983
32.392		9.865
26.131		53.647
22.593		17.997
38.73		7.616
8.673		16.041
19.294		30.933
14.125		14.566
75.588		12.863
24.185		25.459
18.459		19.221
27.089		105.229
40.943		45.904
7.441		29.799
7.5		60.941
26.78		39.288
44.361		12.385
11.308		22.496
24.167		11.248
25.392		10.662
17.395		30.188
29.872		27.622
46.659		11.656
27.814		41.056
10.611		61.196
27.903		12.432
20.246		7.616
26.475		27.545
12.622		139.638
10.061		14.512
13.758		15.797
24.405		10.29
39.976		7.818
7.616		26.331
39.817		130.342
24.383		47.237
26.753		37.227
10.625		28.298
13.857		24.277
24.771		40.942
50.536		11.471
46.087		60.479
22.496		20.918
8.236		35.956
12.294		43.407
15.026		48.188
23.877		26.331
9.307		22.13
11.509		17.132
21.652		33.744
19.853		17.336
13.899		24.532
19.743		58.4
7.01		12.863
24.239		19.592
12.576		13.028
17.606		30.265
14.125		13.028
16.395		15.347
10.662		24.365
31.085		12.258
42.411		76.783
16.756		17.57
48.333		12.432
9.111		18.77
10.671		82.891
7.99		19.532
38.877		19.088
21.216		25.459
17.327		39.391
24.409		16.472
36.833		55.561
35.91		9.359
14.364		20.323
43.863		23.914
57.754		20.58
14.951		54.339
30.209		21.323
23.489		7.818
53.437		29.661
8.111		33.819
43.609		17.403
20.74		109.742
25.968		21.73
21.2		139.04
16.156		14.364
58.676		124.801
20.278		14.021
22.85		56.447
31.877		71.493
69.775		35.339
18.723		11.772
24.409		14.619
16.117		10.08
17.757		7.818
46.003		10.459
65.918		55.445
14.149		26.654
14.421		88.854
30.209		14.076
15.91		116.834
30.924		24.683
7.616		150.971
15.542		8.69
20.874		14.021
9.691		73.427
24.023		10.896
9.865		97.532
8.236		9.865
23.598		8.933
36.071		22.711
27.617		30.362
43.675		10.662
69.886		40.092
21.151		49.148
9.549		132.003
19.988		18.613
12.455		8.69
35.108		22.608
9.442		87.993
20.22		37.227
18.658		34.61
23.339		23.362
25.895		44.056
10.556		13.235
15.576		18.551
15.133		16.041
14.552		55.16
14.038		29.371
21.291		58.263
37.565		26.131
11.445		10.384
13.239		16.648
26.259		11.248
29.454		21.828
16.059		13.221
27.011		37.565
25.006		13.853
8.051		67.025
35.14		28.578
15.12		12.863
20.094		41.584
29.281		37.456
24.185		13.221
13.002		45.512
43.043		8.668
17.564		26.603
14.951		20.768
12.634		12.863
52.57		13.117
29.911		40.689
10.865		16.648
51.794		16.198
53.835		10.607
38.695		10.157
40.591		18.008
22.711		46.018
18.137		13.44
26.331		34.52
14.289		13.627
7.182		21.514
17.158		48.626
40.555		58.563
8.307
15.576		26.478
16.51		65.702
14.831		178.92
42.724		36.45
25.446		39.089
21.453		17.581
13.811		27.089
21.793		15.944
39.51		18.35
48.895		27.41
47.469		14.685
8.429		24.269
8.4		17.581
74.519		23.881
58.296		8.69
12.038		49.809
24.566		49.239
14.831		20.665
15.467		19.582
16.213		12.863
25.484		27.182
37.933		15.091
11.356		18.35
39.951		39.193
30.607		22.059
31.883		15
24.769		60.137
10.37		24.588
104.165		14.228
40.824		41.241
18.95		13.221
21.216		50.753
19.873		15.992
8.4		32.082
15.213		198.398
57.174		26.544
12.183		18.361
19.253		19.007
17.484		36.833
68.148		11.248
23.834		11.606
38.588		27.031
63.542		9.524
19.099		7.818
17.614		38.059
16.791		14.606
39.323		12.479
46.108		40.416
13.673		20.092
32.096		35.514
43.552		18.613
14.883		45.203
16.463		95.955
43.445		9.084
71.842		30.63
26.355		16.519
18.66		61.68
32.102		9.275
43.695		17.964
27.091		8.135
57.455		15.41
18.532		45.857
20.855		12.001
12.23		20.853
71.538		211.146
50.482		11.056
27.155		8.371
11.343		22.156
29.201		13.684
20.421		15.98
25.628		17.166
45.825		83.413
11.183		73.666
58.759		11.056
16.886		51.771
16.105		11.248
119.697		51.002
15.84		9.442
47.563		117.591
62.533		25.451
10.775		17.132
14.421		34.906
9.431		8.486
21.67		15.232
92.304		14.404
17.564		51.424
84.997		26.937
15.907		64.63
26.603		16.973
17.826		13.811
80.277		105.832
39.175		12.306
27.545		32.203
19.223		26.603
7.073		44.369
47.452		96.727
16.484		99.805
8.566		12.634
40.319		52.179
19.544		13.221
24.185		261.306
9.503		12.114
13.353		8.933
26.705		21.541
21.562		44.927
11.859		10.68
24.619		15.907
20.855		79.327
26.268		23.717
18.532		73.919
		16.648
		28.077
		13.951
		48.818
		38.914
		14.606
		23.295
		41.032
		22.156
		9.524
		28.194
		59.224
		75.351
		45.598
		42.192
		16.377
		23.211
		33.232
		50.011
		16.613
		23.914
		41.537
		24.957
		29.331
		19.592
		15
		7.114
		50.553
		8.486
		19.73
		105.503
		19.048
		30.598
		99.572
		15.435
		25.649
		45.311
		14.364
		11.606
		39.401
		7.616
		19.975
		25.467
		14.685
		7.114
		15.435
		62.058
		25.793
		6.976
		14.552
		15.435
		39.638
		11.656
		15.598
		21.36
		68.895
		8.486
		7.276
		31.942
		17.132
		16.27
		10.157
		34.048
		26.8
		17.964
		9.865
		51.639
		26.323
		25.581
		49.953
		96.91
		34.111
		32.54
		31.084
		10.459
		15.296
		13.117
		46.498
		23.22
		7.114
		29.825
		284.429
		42.225
		28.903
		27.636
		40.79
		19.829
		24.746
		160.883
		28.414
		11.056
		13.117
		7.99
		84.23
		18.718
		7.539
		41.947
		17.614
		186.278
		18.863
		28.809
		9.865
		9.865
		10.29
		109.066
		14.241
		32.743
		20.927
		127.911
		34.968
		56.084
		10.328
		12.114
		24.076
		9.359
		98.906
		80.93
		17.132
		7.892
		70.504
		13.162
		36.859
		8.933
		287.282
		23.362
		9.865
		10.896
		41.013
		19.592
		102.47
		28.359
		17.964
		55.385
		19.372
		58.97
		26.858
		52.71
		38.588
		83.999
		9.686
		14.831
		13.698
		7.276
		16.973
		42.445
		7.818
		10.625
		74.129
		43.231
		20.466
		18.945
		17.614
		188.203
		168.132
		15.091
		46.973
		21.793
		17.877
		16.102
		49.175
		39.741
		7.892
		19.382
		36.177
		120.002
		23.914
		9.865
		43.817
		16.222
		18.718
		58.987
		91.089
		19.139
		12.863
		10.29
		20.768
		34.367
		15.944
		91.157
		11.248
		53.308
		7.539
		30.117
		90.529
		26.88
		102.166
		55.234
		76.885
		8.486
		10.384
		39.525
		20.523
		9.503
		13.353
		9.865
		18.613
		22.27
		72.531
		11.838
		39.084
		9.275
		27.182
		52.651
		13.117
		55.308
		17.041
		57.662
		40.266
		22.677
		9.275
		11.772
		32.209
		19.372
		11.985
		24.301
		28.249
		172.791
		22.548
		9.524
		20.16
		77.738
		19.975
		15.98
		10.08
		69.435
		9.275
		14.076
		18.551
		39.799
		28.903
		13.221
		26.858
		41.747
		45.972
		16.858
		26.272
		20.16
		19.592
		16.613
		9.865
		98.888
		23.22
		89.387
		30.598
		8.486
		20.665
		30.598
		48.818
		12.556
		65.238
		12.556
		50.542
		61.183
		21.323
		29.641
		135.811
		20.974
		22.548
		8.933
		23.619
		49.326
		20.246
		9.865
		8.111
		22.296
		16.102
		50.922
		49.856
		40.343
		23.758
		10.08
		12.634
		43.501
		24.461
		12.556
		6.514
		26.242
		8.868
		24.1
		17.166
		12.634
		23.295
		9.359
		13.162
		32.689
		9.865
		30.63
		35.339
		52.369
		10.08
		17.403
		12.618
		43.808
		27.622
		19.73
		27.966
		55.813
		15.598
		13.698
		15.784
		17.997
		24.848
		14.404
		27.693
		19.592
		171.506
		17.867
		25.097
		17.403
		35.847
		9.359
		8.486
		39.902
		10.896
		14.076
		15.194
		19.582
		11.471
		18.613
		8.111
		10.662
		8.371
		60.982
		19.582
		11.471
		11.471
		37.627
		25.611
		9.275
		18.35
		13.811
		8.371
		33.074
		32.838
		299.745
		108.935
		170.835
		18.35
		14.883
		12.983
		28.249
		11.454
		6.72
		22.366
		9.865
		11.772
		8.135
		79.953
		63.683
		32.312
		16.613
		14.883
		16.198
		62.158
		7.114
		31.568
		8.135
		24.084
		48.301
		10.384
		23.544
		71.949
		11.248
		13.44
		35.689
		16.8
		15.194
		36.748
		7.539
		241.327
		71.493
		42.026
		35.212
		62.168
		38.013
		19.221
		63.946
		32.07
		12.306
		54.267
		23.312
		29.225
		17.57
		23.009
		35.738
		21.944
		14.076
		67.039
		38.121
		20.853
		43.447
		11.248
		24.229
		29.72
		12.634
		19.73
		13.162
		66.737
		22.496
		58.907
		63.414
		21.112
		41.485
		19.372
		25.725
		26.331
		9.275
		42.765
		24.469
		21.73
		20.599
		145.288
		38.588
		14.364
		21.25
		30.47
		9.084
		15.944
		87.35
		17.877
		26.676
		17.658
		13.698
		23.211
		77.347
		15.232
		21.342
		9.359
		7.718
		47.851
		12.863
		86.914
		40.266
		8.486
		9.359
		71.949
		32.737
		123.665
		31.985
		194.813
		83.755
		24.229
		13.698
		77.256
		10.914
		9.865
		13.698
		15.194
		26.442
		24.229
		19.382
		9.524
		16.102
		8.486
		64.726
		25.182
		17.658
		42.081
		23.486
		14.404
		60.704
		58.917
		17.845
		72.818
		8.933
		23.085
		19.73
		30.725
		36.944
		42.142
		21.55
		14.725
		22.059
		38.446
		47.754
		16.377
		62.992
		21.342
		29.955
		77.54
		141.565
		18.222
		36.3
		21.73
		20.74
		32.838
		61.529
		61.113
		59.283
		42.427
		22.112
		14.566
		75.704
		80.39
		22.677
		14.725
		40.675
		8.69
		12.863
		27.966
		8.69
		73.594
		8.135
		47.109
		10.459
		15.648
		75.079
		23.495
		63.266
		37.321
		22.848
		11.248
		80.894
		41.41
		22.366
		36.938
		15
		24.722
		9.686
		20.599
		11.109
		104.511
		155.097
		52.246
		12.863
		51.469
		18.718
		12.479
		27.629
		18.519
		124.692
		23.52
		17.845
		78.575
		21.223
		15.944
		18.519
		32.07
		15.181
		34.333
		9.865
		19.492
		35.261
		9.865
		46.898
		7.892
		33.767
		24.469
		15.784
		9.503
		17.867
		34.384
		83.564
		129.754
		9.686
		30.477
		12.863
		11.772
		20.523
		14.364
		17.166
		44.158
		34.542
		11.248
		17.57
		27.239
		19.099
		7.616
		23.881
		9.524
		22.548
		35.123
		41.132
		24.405
		57.577
		19.382
		16.8
		37.07
		28.95
		31.333
		15.104
		44.649
		21.73
		87.763
		37.321
		16.27
		52.784
		51.499
		12.556
		6.72
		12.863
		24.076
		16.8
		119.821
		14.364
		55.026
		10.061
		9.766
		12.385
		16.613
		19.592
		26.063
		32.57
		30.725
		23.717
		18.77
		20.927
		80.605
		117.863
		16.198
		38.08
		20.246
		98.307
		35.19
		18.424
		50.933
		54.267
		15.026
		27.346
		18.613
		31.796
		68.179
		20.438
		20.523
		14.725
		21.944
		23.085
		37.695
		28.077
		19.088
		21.793
		13.853
		17.166
		22.908
		44.373
		32.552
		27.182
		21.944
		93.318
		22.217
		8.998
		15.944
		18.863
		22.13
		61.043
		130.812
		20.825
		26.331
		19.221
		97.438
		89.16
		34.655
		15.498
		35.804
		11.656
		23.362
		24.269
		25.853
		147.236
		22.496
		18.19
		18.945
		9.865
		8.933
		73.71
		8.135
		8.394
		58.533
		20.927
		43.416
		10.08
		25.489
		74.822
		143.716
		15.747
		17.658
		60.214
		12.479
		52.142
		33.162
		11.386
		10.233
		152.506
		16.27
		25.267
		9.686
		14.241
		8.868
		11.471
		19.897
		70.528
		43.808
		20.16
		86.573
		117.711
		22.686
		22.34
		10.328
		30.47
		10.29
		17.845
		15
		17.581
		26.331
		11.248
		13.741
		26.212
		21.442
		16.041
		61.059
		73.095
		38.929
		23.211
		27.545
		27.253
		43.019
		18.613
		41.766
		27.089
		30.426
		17.57
		54.82
		7.114
		22.13
		15.598
		7.718
		11.248
