# Supplementary material for: Stress-relaxing granular bioprinting materials enable complex and uniform organoid self-organization
Source: Nat Mater. 2026 Mar 10;25(7):1239–51. doi: 10.1038/s41563-026-02519-4 (PMC13178435; doi:10.1038/s41563-026-02519-4)
Supplement: Supplementary file 13 — Statistical source data. [file 41563_2026_2519_MOESM13_ESM.xlsx]

## Sheet: Extended Data Figure 2
Graham et al Source Data Extended Data Figure 2

## Sheet: 2a
0.5 wt% AMGs				Matrigel				1 wt% AMGs
Temperature (°C)	Storage Modulus (Pa)	Loss Modulus (Pa)		Temperature (°C)	Storage Modulus (Pa)	Loss Modulus (Pa)		Temperature (°C)	Storage Modulus (Pa)	Loss Modulus (Pa)
3.995	53.43	11.4		4	0.453	0.756		3.995	158.4	29.1
7.238	45.61	13.3		7.246	0.198	0.561		7.238	157.9	27.2
10.15	48.41	9.66		10.15	0.09188	0.558		10.15	153	25.8
13.11	44.31	9.5		13.11	0.1504	0.481		13.11	151.3	24.2
16.09	43.64	8.9		16.09	0.169	0.488		16.09	147.7	22.8
19.09	43.85	8.1		19.09	0.2078	0.557		19.09	146.4	21.9
22.09	42.28	7.61		22.08	1.041	1.12		22.09	143.7	20.8
25.08	41.65	7.24		25.09	7.006	2.63		25.08	144.4	20.3
28.09	41.07	6.88		28.08	24.44	4.02		28.09	144.7	19.7
31.09	40.25	6.57		31.08	39.46	4.41		31.09	146.8	19.3
34.08	40.17	6.24		34.08	50.48	4.57		34.08	147.4	19.2
37.08	40.84	6.11		37.08	55.93	4.65		37.08	152	18.9

## Sheet: 2b
	0.5 wt% AMGs			1 wt% AMGs			2:1			1:1			1:2			Matrigel
Storage Modulus (Pa)	40.84	58.87	79.68	260.4	372.3	371	31.04	67.35	38.63	32.05	65.3	55.64	81.16	67.42	62.29	55.93	69.01	50.61
Loss Modulus (Pa)	6.11	6.56	8.26	30.3	54.8	51	5.18	8.01	4.89	3.59	8.2	6.97	8.7	7.53	6.26	4.65	5.38	3.6

## Sheet: 2c
	AMGs			2:1			1:1
	Shear Stress (Pa)	Storage Modulus (Pa)	Loss Modulus (Pa)	Shear Stress (Pa)	Storage Modulus (Pa)	Loss Modulus (Pa)	Shear Stress (Pa)	Storage Modulus (Pa)	Loss Modulus (Pa)
	0.123	121.7	17.2	0.013	12.75	2.26	0.000574	0.5286	0.224
	0.201	125.6	17.3	0.021	13.05	2.32	0.000976	0.5126	0.341
	0.326	128.8	17.3	0.0337	13.2	2.41	0.00155	0.5637	0.251
	0.527	131.3	17.2	0.0536	13.28	2.18	0.00293	0.6135	0.404
	0.843	132.6	17	0.0838	13.08	2.26	0.00407	0.5719	0.297
	1.35	134	17	0.133	13.13	2.32	0.0064	0.5787	0.274
	2.16	134.9	17.1	0.211	13.11	2.36	0.011	0.6176	0.31
	3.42	135.1	17.4	0.335	13.11	2.4	0.0192	0.6957	0.314
	5.4	134.5	18.1	0.531	13.09	2.5	0.0353	0.8255	0.326
	8.54	133.9	19.9	0.83	12.88	2.65	0.0546	0.7969	0.335
	13.3	131.3	23.5	1.29	12.51	3.14	0.0792	0.7231	0.323
	20.3	124.6	28.3	1.79	10.66	3.76	0.108	0.5892	0.346
	27.7	104.2	35.5	2.16	7.159	4.73	0.137	0.3915	0.379
	28.5	57.52	42.7	2.53	4.187	4.77	0.176	0.2498	0.365
	28.3	23.76	38.1	3.05	2.579	4.09	0.233	0.1564	0.334
	32	11.94	29.6	3.83	1.682	3.44	0.328	0.1097	0.309

## Sheet: 2d
	AMGs			2:1			1:1			1:2
Shear Stress (Pa)	Storage Modulus (Pa)	Loss Modulus (Pa)	Shear Stress (Pa)	Storage Modulus (Pa)	Loss Modulus (Pa)	Shear Stress (Pa)	Storage Modulus (Pa)	Loss Modulus (Pa)	Shear Stress (Pa)	Storage Modulus (Pa)	Loss Modulus (Pa)
0.121	118.7	24.8	0.0501	48.39	12.9	0.0203	19.39	6	0.00537	5.067	1.78
0.191	117.8	23.9	0.0803	49.05	12.6	0.0328	19.77	6.12	0.00868	5.223	1.66
0.297	116	23.5	0.124	47.86	12.7	0.0515	19.65	5.93	0.0139	5.308	1.62
0.466	114.7	22.9	0.201	48.93	12.4	0.0828	19.94	5.91	0.0219	5.258	1.64
0.731	113.8	22.1	0.32	49.24	12.3	0.132	20.01	5.89	0.0348	5.277	1.61
1.16	113.5	21.7	0.509	49.45	12.2	0.208	19.93	5.86	0.0552	5.28	1.6
1.82	112.5	21.4	0.809	49.53	12.2	0.33	20	5.81	0.0873	5.268	1.61
2.85	111.6	21	1.29	49.68	12.3	0.524	20.01	5.83	0.139	5.28	1.61
4.49	110.8	20.9	2.04	49.76	12.5	0.831	20.02	5.87	0.221	5.313	1.62
7.1	110.5	21.5	3.24	49.61	13	1.32	20.05	6.03	0.355	5.376	1.66
11.3	110.3	22.1	5.06	48.68	13.7	2.09	19.95	6.31	0.564	5.366	1.73
17.3	106.4	23.9	7.67	45.95	15.1	3.23	19.25	6.74	0.877	5.227	1.82
21.4	78.4	33.4	10.6	38.63	16.9	4.66	17.12	7.18	1.29	4.792	1.89
20.8	36.33	37.6	12.7	26.79	17.4	6.07	13.42	7.22	1.76	3.998	1.91
22.6	18.79	30.5	14.6	17.14	15.6	7.18	9.279	6.6	2.2	2.975	1.82
25.3	10.01	23.2	17	10.94	13.1	7.94	5.663	5.56	2.51	1.877	1.66

## Sheet: 2e
AMGs		2:1		1:1		1:2
Shear Rate (s-1)	Shear Stress (Pa)	Shear Rate (s-1)	Shear Stress (Pa)	Shear Rate (s-1)	Shear Stress (Pa)	Shear Rate (s-1)	Shear Stress (Pa)
100	54.8	100	21.3	100	9.04	100	6.69
68.1	49.3	67.2	18.4	67.2	7.12	67.2	5.22
46.4	44.4	45.2	16.1	45.2	5.71	45.2	4.03
31.6	40.1	30.4	14.3	30.4	4.71	30.4	3.17
21.5	36.3	20.4	12.7	20.4	4.06	20.4	2.51
14.7	32.9	13.7	11.2	13.7	3.6	13.7	2
10	28.5	9.24	9.91	9.24	3.21	9.24	1.66
6.81	22.4	6.21	8.81	6.21	2.74	6.21	1.33
4.64	19.6	4.18	7.94	4.18	2.34	4.18	1.07
3.16	17.3	2.81	7.25	2.81	2.02	2.81	0.876
2.15	15.5	1.89	6.68	1.89	1.79	1.89	0.733
1.47	14.1	1.27	6.2	1.27	1.59	1.27	0.61
1	12.7	0.853	5.76	0.853	1.44	0.853	0.516
0.681	11.5	0.574	5.34	0.574	1.35	0.574	0.443
0.464	10.7	0.386	4.94	0.386	1.25	0.386	0.37
0.316	9.95	0.259	4.58	0.259	1.17	0.259	0.314
0.215	9.43	0.174	4.26	0.174	1.11	0.174	0.266
0.147	9.04	0.117	3.99	0.117	1.03	0.117	0.238
0.1	8.76	0.0788	3.77	0.0788	0.977	0.0788	0.209
0.0681	8.59	0.053	3.56	0.053	0.939	0.053	0.189
0.0464	8.5	0.0356	3.39	0.0356	0.917	0.0356	0.197
0.0316	8.58	0.024	3.23	0.0239	0.855	0.024	0.178
0.0215	8.62	0.0161	3.12	0.0161	0.77	0.0161	0.164
0.0146	8.76	0.0108	3.05	0.0108	0.87	0.0108	0.174
0.01	9.15	0.00727	3.01	0.00728	0.828	0.00728	0.165
0.00562	9.3	0.0049	2.89	0.00489	0.793	0.0049	0.155
0.00317	9.92	0.00329	3.11	0.00329	0.766	0.00329	0.147
0.00177	10.9	0.00221	2.95	0.00221	0.74	0.0022	0.14
0.001	12.1	0.00149	2.91	0.00149	0.665	0.00149	0.132
		0.001	3.22	0.000999	0.672	0.000994	0.127

## Sheet: 2f
AMGs	2:1	1:1	1:2
7.54	2.66	0.78	0.1514
5.36	1.71	0.582	0.2138
11.2	1.45	0.671	0.2074

## Sheet: 2g
	AMGs			2:1			1:1
Time (s)	Storage Modulus (Pa)	Loss Modulus (Pa)	Time (s)	Storage Modulus (Pa)	Loss Modulus (Pa)	Time (s)	Storage Modulus (Pa)	Loss Modulus (Pa)
13.08	70.89	13	13.08	15.23	5.99	13.08	4.822	2.52
25.03	63.92	12	25.03	15.75	5.9	25.03	4.881	2.51
36.99	67.38	11.9	36.99	15.8	5.83	36.99	4.906	2.5
48.95	68.59	11.7	48.95	15.77	5.75	48.95	4.97	2.55
60.91	69.03	11.5	60.91	15.72	5.64	60.91	5.008	2.53
77.55	7.507	11.2	77.55	2.276	4.42	77.55	0.9797	2.38
89.51	7.526	11	89.51	2.082	4.16	89.51	0.9381	2.31
101.5	7.404	10.8	101.5	1.919	3.96	101.5	0.9097	2.26
113.4	7.33	10.6	113.4	1.786	3.79	113.4	0.8904	2.23
125.4	7.225	10.5	125.4	1.679	3.62	125.4	0.8765	2.21
159.1	48.01	8.89	159.1	8.731	3.43	159.1	4.176	2.32
171.1	49.85	8.82	171.1	9.117	3.49	171.1	4.254	2.33
183.1	50.7	8.64	183.1	9.419	3.53	183.1	4.334	2.3
195	41.57	12	195	9.661	3.55	195	4.342	2.34
207	47.36	8.5	207	9.819	3.58	207	4.399	2.35
223.6	6.897	10.1	223.6	1.592	3.39	223.6	0.9075	2.25
235.5	6.812	9.98	235.5	1.513	3.26	235.5	0.882	2.21
247.5	6.744	9.9	247.5	1.469	3.18	247.5	0.8665	2.19
259.5	6.689	9.83	259.5	1.437	3.12	259.5	0.857	2.17
271.4	6.627	9.77	271.4	1.41	3.07	271.4	0.8344	2.11
305.1	44.5	8.39	305.1	6.18	2.6	305.1	3.976	2.28
317	45.54	8.28	317	6.585	2.66	317	3.626	2.24
329	46.14	8.17	329	6.902	2.7	329	3.952	2.26
340.9	46.69	8.1	340.9	7.15	2.71	340.9	3.91	2.22
352.9	47.06	8.04	352.9	7.39	2.77	352.9	4.018	2.26
369.5	6.514	9.57	369.5	1.377	2.96	369.5	0.8829	2.22
381.5	6.447	9.55	381.5	1.406	3.06	381.5	0.8635	2.19
393.4	6.391	9.49	393.4	1.372	3	393.4	0.852	2.17
405.4	6.338	9.43	405.4	1.345	2.95	405.4	0.8452	2.16
417.3	6.285	9.39	417.3	1.327	2.92	417.3	0.8389	2.15
