# Supplementary material for: Stress-relaxing granular bioprinting materials enable complex and uniform organoid self-organization
Source: Nat Mater. 2026 Mar 10;25(7):1239–51. doi: 10.1038/s41563-026-02519-4 (PMC13178435; doi:10.1038/s41563-026-02519-4)
Supplement: Supplementary file 14 — Statistical source data. [file 41563_2026_2519_MOESM14_ESM.xlsx]

## Sheet: Extended Data Figure 3
Graham et al Source Data Extended Data Figure 3

## Sheet: 3b (i)
Matrigel	70% diluted; 0.5 wt% AMG	70% diluted; 1 wt% AMG	50% diluted; 0.5 wt% AMG	50% diluted; 1 wt% AMG	30% diluted; 0.5 wt% AMG	30% diluted; 1 wt% AMG
62	57	72	61	78	88	91
63	61	73	62	79	91	95
63	64	74	65	81	95	100
64	67	74	65	82	96	100
64	68	79	72	84	100	100
61	60	70	60	84	74	85
61	61	71	61	85	75	86
64	62	72	62	90	78	86
64	64	73	64	100	85	88
64	64	78	64	101	85	90
67	55	76	56	83	84	84
67	59	81	59	83	86	89
67	66	86	62	84	90	100
67	70	87	63	84	90	101
69	73	92	63	90	100	107

## Sheet: 3b (ii)
Matrigel	70% diluted; 0.5 wt% AMG	70% diluted; 1 wt% AMG	50% diluted; 0.5 wt% AMG	50% diluted; 1 wt% AMG	30% diluted; 0.5 wt% AMG	30% diluted; 1 wt% AMG
106	100	101	108	101	74	71
117	111	103	112	102	75	72
118	113	104	119	103	83	75
120	116	121	120	106	85	79
121	116	125	126	110	89	79
104	101	92	100	96	66	62
107	104	100	109	96	68	67
109	106	108	114	102	73	67
112	106	110	118	103	75	69
131	111	115	120	110	81	70
104	109	93	104	96	68	56
130	114	97	112	109	73	66
132	120	97	112	114	78	69
134	122	99	113	121	86	72
145	129	105	113	128	89	77
