# Supplementary material for: Stress-relaxing granular bioprinting materials enable complex and uniform organoid self-organization
Source: Nat Mater. 2026 Mar 10;25(7):1239–51. doi: 10.1038/s41563-026-02519-4 (PMC13178435; doi:10.1038/s41563-026-02519-4)
Supplement: Supplementary file 15 — Statistical source data. [file 41563_2026_2519_MOESM15_ESM.xlsx]

## Sheet: Extended Data Figure 4
Graham et al Source Data Extended Data Figure 4

## Sheet: 2b
Matrigel		MAGIC 1:1		MAGIC 2:1		Col1 MAGIC
Storage Modulus (Pa)	Loss Modulus (Pa)	Storage Modulus (Pa)	Loss Modulus (Pa)	Storage Modulus (Pa)	Loss Modulus (Pa)	Storage Modulus (Pa)	Loss Modulus (Pa)
41.53	4.65	49.86	3.59	43.6	5.18	110.1	12.2
42.39	5.38	43.71	8.2	29.97	8.01	118	13.6
36.95	3.6	37.65	6.97	38.97	4.89	130	14.4
37.58	2.32

## Sheet: 2c
Time (s)	Matrigel			MAGIC 1:1			MAGIC 1:2			Col1 MAGIC			AMGs
0	1	1	1	1	1	1	1	1	1	1	1	1	1	1	1
10	0.887454	0.907692	0.892086	0.915547	0.90708	0.910891	0.928406	0.929329	0.926014	0.9	0.900458	0.89902	0.917476	0.914754	0.810909
20	0.802583	0.833846	0.809353	0.856046	0.845133	0.841584	0.879908	0.876325	0.878282	0.837975	0.843249	0.839216	0.873786	0.867213	0.705455
30	0.732472	0.769231	0.741007	0.804223	0.787611	0.792079	0.840647	0.837456	0.842482	0.797468	0.803204	0.792157	0.84466	0.832787	0.64
40	0.669742	0.716923	0.679856	0.758157	0.743363	0.747525	0.806005	0.80212	0.809069	0.755696	0.759725	0.751961	0.815534	0.808197	0.598182
50	0.616236	0.670769	0.625899	0.721689	0.70354	0.70297	0.778291	0.773852	0.782816	0.73038	0.718535	0.741176	0.796117	0.785246	0.570909
60	0.570111	0.630769	0.582734	0.68906	0.663717	0.668317	0.750577	0.749117	0.756563	0.703797	0.691076	0.684314	0.776699	0.768852	0.550909
70	0.52952	0.593846	0.546763	0.660269	0.637168	0.638614	0.727483	0.724382	0.73747	0.677215	0.670481	0.657843	0.762136	0.752459	0.534545
80	0.494465	0.56	0.507194	0.633397	0.610619	0.60396	0.706697	0.70318	0.71599	0.653165	0.638444	0.639216	0.752427	0.739344	0.521818
90	0.461255	0.526154	0.471223	0.606526	0.588496	0.579208	0.685912	0.685512	0.699284	0.635443	0.6373	0.621569	0.737864	0.727869	0.510909
100	0.431734	0.498462	0.442446	0.583493	0.566372	0.554455	0.669746	0.667845	0.684964	0.613924	0.60984	0.6	0.728155	0.718033	0.501818
110	0.405904	0.470769	0.413669	0.56238	0.544248	0.534653	0.65358	0.65371	0.668258	0.601266	0.598398	0.585294	0.718447	0.708197	0.494545
120	0.383764	0.443077	0.392086	0.543186	0.522124	0.514851	0.637413	0.636042	0.651551	0.58481	0.576659	0.573529	0.708738	0.7	0.489091
130	0.361624	0.421538	0.366906	0.525912	0.50885	0.495049	0.623557	0.625442	0.642005	0.563291	0.560641	0.557843	0.703883	0.691803	0.483636
140	0.341328	0.4	0.344245	0.508637	0.486726	0.477723	0.6097	0.611307	0.630072	0.549367	0.545767	0.545098	0.694175	0.685246	0.478182
150	0.322878	0.381538	0.323741	0.491363	0.469027	0.462871	0.598152	0.600707	0.618138	0.537975	0.522883	0.532353	0.68932	0.678689	0.474545
160	0.306273	0.363077	0.304676	0.479846	0.455752	0.44802	0.586605	0.586572	0.610979	0.527848	0.508009	0.52451	0.679612	0.672131	0.470909
170	0.291513	0.344615	0.288489	0.464491	0.446903	0.434653	0.575058	0.579505	0.601432	0.51519	0.504577	0.513725	0.674757	0.665574	0.469091
180	0.276753	0.329231	0.271223	0.449136	0.434956	0.423267	0.56582	0.568905	0.591885	0.507595	0.489703	0.504902	0.669903	0.660656	0.465455
190	0.261993	0.313846	0.256475	0.43762	0.419469	0.410891	0.556582	0.558304	0.582339	0.496203	0.487414	0.492157	0.665049	0.654098	0.463636
200	0.249077	0.299385	0.242086	0.424184	0.407522	0.4	0.547344	0.551237	0.572792	0.493671	0.475973	0.483333	0.660194	0.65082	0.461818
210	0.238007	0.285231	0.227698	0.412668	0.396018	0.390594	0.538106	0.540636	0.568019	0.486076	0.464531	0.47549	0.65534	0.645902	0.458182
220	0.228782	0.272615	0.214029	0.403071	0.386283	0.380198	0.531178	0.533569	0.560859	0.482278	0.456522	0.468627	0.650485	0.640984	0.456364
230	0.217712	0.262154	0.203237	0.391555	0.376106	0.369802	0.52194	0.526502	0.556086	0.473418	0.449657	0.462745	0.645631	0.636066	0.456364
240	0.210332	0.249846	0.193885	0.383877	0.368584	0.360891	0.515012	0.519435	0.546539	0.465823	0.441648	0.453922	0.640777	0.632787	0.454545
250	0.199262	0.239077	0.184532	0.37428	0.357965	0.35198	0.508083	0.512367	0.539379	0.460759	0.437071	0.446078	0.635922	0.629508	0.452727
260	0.190037	0.228308	0.17554	0.366603	0.347788	0.344059	0.501155	0.5053	0.534606	0.443038	0.440503	0.440196	0.631068	0.62459	0.450909
270	0.182841	0.217846	0.165827	0.358925	0.339381	0.337129	0.494226	0.501767	0.527446	0.434177	0.438215	0.435294	0.631068	0.621311	0.450909
280	0.175092	0.208923	0.157194	0.349328	0.331858	0.331188	0.489607	0.4947	0.522673	0.43038	0.43135	0.429412	0.626214	0.618033	0.449091
290	0.169004	0.199385	0.149281	0.34357	0.326549	0.324257	0.482679	0.491166	0.5179	0.422785	0.416476	0.422549	0.621359	0.614754	0.447273
300	0.162731	0.190154	0.142086	0.335893	0.320354	0.319802	0.47806	0.484099	0.513126	0.416456	0.402746	0.421569	0.621359	0.611475	0.447273
310	0.156458	0.183692	0.135612	0.328215	0.314159	0.314851	0.471132	0.480565	0.508353	0.413924	0.398169	0.416667	0.616505	0.608197	0.445455
320	0.151661	0.181846	0.129137	0.322457	0.305752	0.309406	0.464203	0.473498	0.505967	0.413924	0.398169	0.409804	0.616505	0.604918	0.445455
330	0.145572	0.173846	0.123381	0.320537	0.300885	0.306436	0.459584	0.469965	0.501193	0.412658	0.397025	0.403922	0.61165	0.603279	0.443636
340	0.141328	0.167692	0.117986	0.31286	0.296018	0.302475	0.454965	0.466431	0.49642	0.408861	0.399313	0.39902	0.61165	0.6	0.443636
350	0.136531	0.158769	0.113309	0.309021	0.29115	0.299505	0.450346	0.459364	0.491647	0.4	0.401602	0.395098	0.606796	0.598361	0.441818
360	0.132657	0.151077	0.108993	0.301344	0.286726	0.293069	0.445727	0.45583	0.486874	0.394937	0.398169	0.391176	0.606796	0.595082	0.441818
370	0.12786	0.144615	0.103597	0.295585	0.282743	0.289109	0.443418	0.452297	0.484487	0.392405	0.386728	0.388235	0.601942	0.591803	0.44
380	0.12417	0.139692	0.0982014	0.287908	0.277876	0.281683	0.438799	0.448763	0.4821	0.386076	0.369565	0.385294	0.601942	0.590164	0.438182
390	0.118819	0.133846	0.0946043	0.284069	0.273894	0.275248	0.43418	0.44523	0.479714	0.381013	0.375286	0.380392	0.597087	0.588525	0.438182
400	0.116052	0.128615	0.0899281	0.278311	0.269912	0.268812	0.429561	0.441696	0.47494	0.378481	0.372998	0.378431	0.597087	0.585246	0.438182
410	0.111255	0.122154	0.0859712	0.272553	0.265044	0.262376	0.427252	0.438163	0.472554	0.373418	0.366133	0.37549	0.592233	0.583607	0.436364
420	0.109963	0.116615	0.0823741	0.268714	0.262832	0.258416	0.424942	0.434629	0.46778	0.36962	0.359268	0.372549	0.592233	0.580328	0.436364
430	0.106827	0.112308	0.0784173	0.264875	0.259735	0.25396	0.420323	0.431095	0.463007	0.367089	0.358124	0.370588	0.587379	0.578689	0.434545
440	0.104059	0.108615	0.0744604	0.261036	0.257522	0.25	0.418014	0.427562	0.460621	0.365823	0.353547	0.366667	0.587379	0.577049	0.434545
450	0.101661	0.104923	0.0708633	0.257198	0.25354	0.24703	0.413395	0.424028	0.458234	0.364557	0.350114	0.362745	0.587379	0.57541	0.434545
460	0.0990775	0.101846	0.068705	0.253359	0.249558	0.241584	0.411085	0.424028	0.455847	0.360759	0.353547	0.360784	0.582524	0.572131	0.434545
470	0.09631	0.0981539	0.0665468	0.255278	0.245133	0.236634	0.408776	0.420495	0.453461	0.356962	0.356979	0.357843	0.582524	0.570492	0.432727
480	0.0929889	0.0956923	0.0643885	0.24952	0.241593	0.233168	0.404157	0.416961	0.451074	0.353165	0.356979	0.354902	0.582524	0.568852	0.432727
490	0.0900369	0.0923077	0.0622302	0.245681	0.239823	0.230198	0.401848	0.413428	0.448687	0.351899	0.351259	0.352941	0.57767	0.567213	0.432727
500	0.0874539	0.0892308	0.0607914	0.239923	0.236726	0.228713	0.399538	0.413428	0.443914	0.348101	0.343249	0.348039	0.57767	0.565574	0.430909
510	0.0852399	0.0849231	0.0586331	0.238004	0.231416	0.226238	0.394919	0.409894	0.441527	0.34557	0.332952	0.343137	0.572816	0.563934	0.430909
520	0.0837638	0.0821539	0.0561151	0.234165	0.230089	0.223267	0.39261	0.40636	0.441527	0.344304	0.33524	0.343137	0.572816	0.562295	0.430909
530	0.0828413	0.0784615	0.0543165	0.232246	0.228319	0.220792	0.39261	0.40636	0.439141	0.341772	0.340961	0.340196	0.572816	0.560656	0.429091
540	0.0793358	0.0766154	0.0517986	0.228407	0.226549	0.218317	0.387991	0.402827	0.436754	0.341772	0.337529	0.339216	0.572816	0.559016	0.429091
550	0.0787823	0.0723077	0.0503597	0.224568	0.223009	0.216337	0.385681	0.399293	0.434368	0.339241	0.331808	0.338235	0.567961	0.557377	0.429091
560	0.0765683	0.0698461	0.047482	0.220729	0.220354	0.214356	0.385681	0.39576	0.431981	0.335443	0.322654	0.339216	0.567961	0.555738	0.429091
570	0.0758303	0.0676923	0.0460432	0.216891	0.218142	0.212376	0.381062	0.39576	0.429594	0.33038	0.319222	0.335294	0.567961	0.554098	0.427273
580	0.0738007	0.0658462	0.0453237	0.213052	0.215487	0.211386	0.381062	0.392226	0.427208	0.33038	0.320366	0.333333	0.563107	0.552459	0.427273
590	0.0721402	0.0636923	0.0435252	0.211132	0.212389	0.209406	0.378753	0.392226	0.424821	0.327848	0.323799	0.331373	0.563107	0.55082	0.427273
600		0.0612308	0.0413669	0.209213	0.210619	0.205941	0.376443	0.388693	0.422434	0.326582	0.322654	0.330392	0.563107	0.54918	0.427273
610		0.0590769	0.0395684	0.213052	0.206195	0.202475	0.374134	0.388693	0.422434	0.33038	0.320366	0.328431	0.558252	0.547541	0.427273
620		0.0566154	0.0381295	0.209213	0.203097	0.19901	0.371824	0.385159	0.420048	0.325316	0.316934	0.326471	0.558252	0.545902	0.425455
630		0.0547692	0.0370504	0.205374	0.202655	0.19703	0.369515	0.381625	0.417661	0.321519	0.315789	0.32549	0.558252	0.544262	0.425455
640		0.0526154	0.0363309	0.203455	0.200442	0.195049	0.367206	0.381625	0.415274	0.318987	0.308924	0.32451	0.558252	0.544262	0.425455
650		0.0507692	0.0357914	0.199616	0.200442	0.193564	0.364896	0.378092	0.412888	0.317722	0.303204	0.323529	0.553398	0.542623	0.423636
660		0.0483077	0.0345324	0.197697	0.198673	0.191584	0.364896	0.378092	0.412888	0.313924	0.300915	0.323529	0.548544	0.540984	0.423636
670		0.0464615	0.033741	0.195777	0.19646	0.191584	0.360277	0.374558	0.410501	0.312658	0.299771	0.320588	0.548544	0.539344	0.421818
680		0.0452308	0.032482	0.191939	0.195133	0.189604	0.360277	0.374558	0.408115	0.311392	0.300915	0.320588	0.548544	0.539344	0.421818
690		0.0430769	0.0317266	0.190211	0.19292	0.188614	0.357968	0.371025	0.408115	0.312658	0.299771	0.321569	0.548544	0.537705	0.421818
700		0.0415385	0.0303597	0.189827	0.190265	0.186634	0.355658	0.371025	0.405728	0.310127	0.299771	0.319608	0.548544	0.536066	0.42
710		0.0403077	0.0293525	0.187524	0.187611	0.185149	0.353349	0.367491	0.403341	0.305063	0.298627	0.316667	0.548544	0.534426	0.42
720		0.0390769	0.0286691	0.185221	0.184956	0.181683	0.351039	0.367491	0.403341	0.303797	0.297483	0.313725	0.543689	0.532787	0.42
730		0.0375385	0.0282014	0.182726	0.182301	0.180198	0.351039	0.363958	0.400955	0.303797	0.297483	0.311765	0.543689	0.532787	0.42
740		0.0369231	0.0269065	0.179655	0.180089	0.179703	0.34873	0.363958	0.398568	0.301266	0.308924	0.311765	0.543689	0.531148	0.418182
750		0.036	0.0264748	0.176967	0.178761	0.179208	0.34873	0.360424	0.396181	0.301266	0.306636	0.309804	0.543689	0.529508	0.418182
760		0.0341538	0.0258993	0.175048	0.177434	0.178713	0.34642	0.360424	0.396181	0.298734	0.299771	0.308824	0.543689	0.529508	0.418182
770		0.0335385	0.0257194	0.172937	0.175664	0.177723	0.344111	0.360424	0.393795	0.294937	0.303204	0.308824	0.538835	0.527869	0.416364
780		0.0332308	0.0245683	0.170441	0.173009	0.175743	0.344111	0.35689	0.393795	0.296203	0.299771	0.306863	0.538835	0.52623	0.416364
790		0.0316923	0.0241727	0.168906	0.171239	0.173267	0.344111	0.35689	0.391408	0.296203	0.291762	0.306863	0.538835	0.52623	0.416364
800		0.0307385	0.0233453	0.167562	0.170354	0.172277	0.341801	0.35689	0.391408	0.294937	0.287185	0.305882	0.538835	0.52459	0.416364
810		0.0305846	0.0230575	0.166219	0.168584	0.170792	0.341801	0.353357	0.389021	0.291139	0.283753	0.305882	0.538835	0.522951	0.416364
820		0.0292923	0.0223381	0.164875	0.167699	0.169802	0.339492	0.353004	0.386635	0.289873	0.28032	0.302941	0.533981	0.522951	0.414545
830		0.0288	0.0221942	0.163724	0.166814	0.168812	0.337182	0.35053	0.386635	0.289873	0.287185	0.301961	0.533981	0.521311	0.414545
840		0.0270462	0.0210791	0.162572	0.165044	0.167822	0.334873	0.34947	0.384248	0.289873	0.283753	0.303922	0.533981	0.519672	0.414545
850		0.0262154	0.021187	0.161036	0.164159	0.167822	0.334873	0.347703	0.384248	0.289873	0.28032	0.303922	0.533981	0.519672	0.414545
860		0.0256615	0.0201439	0.159693	0.161947	0.165347	0.332564	0.346643	0.381862	0.287342	0.28032	0.30098	0.533981	0.518033	0.412727
870		0.0250461	0.0197842	0.158349	0.160619	0.164356	0.332564	0.34523	0.381862	0.288608	0.282609	0.3	0.533981	0.516393	0.412727
880		0.0243692	0.0197842	0.157006	0.159292	0.162871	0.330254	0.344876	0.379475	0.289873	0.287185	0.298039	0.529126	0.516393	0.412727
890		0.0236308	0.0192806	0.15547	0.157965	0.161881	0.330254	0.343463	0.379475	0.292405	0.28833	0.29902	0.529126	0.514754	0.412727
900		0.0228615	0.0180575	0.154511	0.157522	0.159901	0.327945	0.342049	0.377088	0.292405	0.286041	0.298039	0.529126	0.514754	0.410909
910		0.0224615	0.0177338	0.153359	0.156195	0.158416	0.325635	0.341343	0.377088	0.291139	0.286041	0.293137	0.529126	0.513115	0.410909
920		0.0215385	0.017446	0.152399	0.152655	0.156436	0.325635	0.340636	0.374702	0.287342	0.279176	0.293137	0.529126	0.513115	0.410909
930		0.0201539	0.0171942	0.151056	0.151327	0.15396	0.325635	0.339576	0.374702	0.28481	0.271167	0.292157	0.524272	0.511475	0.410909
940		0.0192308	0.0167626	0.149904	0.15	0.15297	0.323326	0.338516	0.372315	0.281013	0.270023	0.292157	0.524272	0.509836	0.410909
950		0.0188308	0.0167626	0.148944	0.15	0.15198	0.323326	0.337456	0.372315	0.279747	0.270023	0.292157	0.524272	0.509836	0.409091
960		0.0182461	0.0167986	0.147793	0.15	0.150495	0.323326	0.336042	0.369928	0.278481	0.2746	0.290196	0.524272	0.509836	0.409091
970		0.0178154	0.0160072	0.146449	0.148673	0.149505	0.321016	0.334629	0.369928	0.279747	0.272311	0.290196	0.524272	0.508197	0.409091
980		0.0171692	0.0159353	0.145106	0.147345	0.14901	0.318707	0.333216	0.369928	0.278481	0.270023	0.290196	0.524272	0.508197	0.409091
990		0.0158769	0.0157554	0.143954	0.146018	0.149505	0.318707	0.331095	0.367542	0.278481	0.271167	0.289216	0.519417	0.506557	0.409091
1000		0.0156	0.0153957	0.142802	0.146018	0.148515	0.316397	0.330389	0.367542	0.275949	0.268879	0.290196	0.519417	0.506557	0.409091
1010		0.0151077	0.0146403	0.141843	0.14646	0.14802	0.316397	0.329329	0.365155	0.279747	0.273455	0.291176	0.519417	0.504918	0.407273
1020		0.0148	0.0144604	0.140691	0.145575	0.14802	0.314088	0.328622	0.365155	0.277215	0.272311	0.287255	0.519417	0.503279	0.407273
1030		0.0146769	0.0141727	0.139539	0.145575	0.14703	0.314088	0.327915	0.362768	0.275949	0.271167	0.284314	0.514563	0.503279	0.407273
1040		0.0140923	0.0139209	0.13858	0.144248	0.145049	0.314088	0.326502	0.362768	0.273418	0.273455	0.285294	0.514563	0.503279	0.407273
1050		0.0138769	0.0134532	0.137044	0.142035	0.144554	0.311778	0.325088	0.360382	0.272152	0.270023	0.283333	0.514563	0.501639	0.407273
1060		0.0127077	0.0126259	0.135893	0.14115	0.144059	0.311778	0.324382	0.360382	0.272152	0.272311	0.282353	0.514563	0.5	0.405455
1070		0.0119385	0.0115108	0.135125	0.140265	0.143564	0.309469	0.324028	0.360382	0.272152	0.271167	0.304902	0.514563	0.5	0.405455
1080		0.0198461	0.0110791	0.133973	0.139381	0.142574	0.309469	0.323322	0.357995	0.270886	0.271167	0.287255	0.509709	0.5	0.405455
1090		0.0153231	0.0108273	0.133013	0.137168	0.141089	0.309469	0.321908	0.357995	0.26962	0.267735	0.281373	0.509709	0.498361	0.405455
1100		0.0146154	0.0107194	0.132438	0.136726	0.140099	0.309469	0.321201	0.355609	0.268354	0.265446	0.279412	0.509709	0.498361	0.403636
1110			0.0108993	0.13167	0.137168	0.139109	0.307159	0.320495	0.355609	0.26962	0.265446	0.278431	0.509709	0.496721	0.403636
1120			0.0105036	0.130518	0.137168	0.137624	0.30485	0.319788	0.355609	0.270886	0.265446	0.276471	0.509709	0.496721	0.403636
1130			0.0101439	0.129559	0.136283	0.137129	0.30485	0.319081	0.353222	0.26962	0.263158	0.27549	0.509709	0.495082	0.403636
1140			0.00960432	0.129175	0.135841	0.137129	0.30485	0.317668	0.353222	0.26962	0.263158	0.27451	0.509709	0.495082	0.405455
1150			0.00942446	0.128407	0.135398	0.137129	0.30254	0.316254	0.353222	0.26962	0.262014	0.27549	0.504854	0.493443	0.405455
1160			0.00917266	0.127639	0.135398	0.135644	0.30254	0.315194	0.350835	0.268354	0.255149	0.27451	0.504854	0.493443	0.403636
1170			0.00863309	0.127063	0.135398	0.134653	0.30254	0.313781	0.350835	0.265823	0.26087	0.273529	0.504854	0.493443	0.403636
1180			0.00841727	0.125912	0.133628	0.133663	0.300231	0.313428	0.350835	0.263291	0.258581	0.270588	0.504854	0.491803	0.403636
1190			0.00820144	0.124952	0.131416	0.132178	0.300231	0.313428	0.348449	0.263291	0.258581	0.270588	0.504854	0.491803	0.401818
1200			0.00841727	0.124184	0.130088	0.132178	0.297921	0.312367	0.348449	0.264557	0.257437	0.270588	0.504854	0.490164	0.401818
1210			0.00791367	0.123417	0.129646	0.132178	0.297921	0.312367	0.348449	0.264557	0.256293	0.271569	0.504854	0.490164	0.4
1220			0.00751799	0.122649	0.128319	0.131188	0.297921	0.311307	0.346062	0.262025	0.248284	0.27451	0.504854	0.488525	0.4
1230			0.00769784	0.122265	0.127876	0.129703	0.297921	0.310954	0.348449	0.260759	0.248284	0.272549	0.5	0.488525	0.4
1240			0.00802158	0.12476	0.126991	0.130198	0.295612	0.309894	0.346062	0.260759	0.254005	0.270588	0.5	0.488525	0.398182
1250			0.00805755	0.123033	0.126991	0.131188	0.295612	0.309894	0.343675	0.259494	0.25286	0.270588	0.5	0.486885	0.398182
1260			0.00769784	0.121689	0.126106	0.130693	0.295612	0.309894	0.343675	0.260759	0.257437	0.272549	0.5	0.486885	0.398182
1270			0.0076259	0.120729	0.122124	0.129208	0.293303	0.308481	0.343675	0.259494	0.257437	0.271569	0.5	0.485246	0.398182
1280			0.00705036	0.119578	0.121681	0.129208	0.293303	0.307067	0.341289	0.258228	0.26087	0.269608	0.5	0.485246	0.396364
1290			0.00730216	0.11881	0.120796	0.129703	0.293303	0.306007	0.341289	0.258228	0.25286	0.268627	0.5	0.485246	0.396364
1300			0.0081295	0.11785	0.119912	0.129208	0.293303	0.3053	0.341289	0.259494	0.251716	0.268627	0.5	0.483607	0.396364
1310				0.11785	0.119912	0.128713	0.293303	0.30424	0.338902	0.259494	0.250572	0.266667	0.495146	0.483607	0.394545
1320				0.118042	0.119469	0.127723	0.290993	0.303534	0.338902	0.258228	0.24714	0.264706	0.495146	0.481967	0.394545
1330				0.116891	0.119912	0.126238	0.290993	0.30318	0.338902	0.259494	0.249428	0.266667	0.495146	0.481967	0.394545
1340				0.115931	0.119469	0.126733	0.290993	0.302474	0.336516	0.258228	0.25286	0.267647	0.495146	0.481967	0.394545
1350				0.115163	0.119469	0.125248	0.288684	0.301767	0.336516	0.255696	0.25286	0.268627	0.495146	0.480328	0.392727
1360				0.114395	0.118584	0.124257	0.288684	0.300707	0.336516	0.255696	0.24714	0.267647	0.495146	0.480328	0.392727
1370				0.113628	0.118142	0.124752	0.288684	0.299647	0.334129	0.255696	0.245995	0.270588	0.495146	0.480328	0.392727
1380				0.113052	0.118142	0.118812	0.286374	0.29894	0.334129	0.25443	0.241419	0.268627	0.495146	0.478689	0.390909
1390				0.112284	0.117257	0.122772	0.286374	0.29894	0.334129	0.253165	0.245995	0.267647	0.495146	0.478689	0.390909
1400				0.111324	0.116814	0.119802	0.286374	0.29894	0.331742	0.25443	0.249428	0.267647	0.495146	0.477049	0.390909
1410				0.110749	0.115929	0.118812	0.286374	0.29788	0.331742	0.253165	0.250572	0.289216	0.495146	0.477049	0.390909
1420				0.110365	0.115044	0.118317	0.284065	0.297527	0.331742	0.25443	0.249428	0.273529	0.490291	0.477049	0.390909
1430				0.109597	0.114159	0.117822	0.284065	0.296466	0.331742	0.25443	0.249428	0.268627	0.490291	0.47541	0.390909
1440				0.108829	0.114159	0.117822	0.284065	0.295406	0.331742	0.25443	0.251716	0.265686	0.490291	0.47541	0.389091
1450				0.108445	0.112832	0.117327	0.284065	0.294346	0.329356	0.25443	0.251716	0.265686	0.490291	0.47541	0.389091
1460				0.107486	0.111947	0.115842	0.284065	0.294346	0.329356	0.253165	0.249428	0.266667	0.490291	0.47377	0.389091
1470				0.106718	0.112389	0.114356	0.281755	0.29364	0.329356	0.25443	0.251716	0.262745	0.490291	0.47377	0.390909
1480				0.106142	0.111947	0.114356	0.281755	0.292933	0.329356	0.251899	0.24714	0.262745	0.490291	0.47377	0.390909
1490				0.105566	0.111504	0.113861	0.281755	0.291873	0.326969	0.251899	0.23913	0.261765	0.490291	0.472131	0.389091
1500				0.10499	0.111062	0.113861	0.281755	0.29258	0.326969	0.250633	0.236842	0.260784	0.485437	0.472131	0.381818
1510				0.104798	0.111062	0.113366	0.279446	0.292226	0.326969	0.249367	0.243707	0.260784	0.485437	0.472131	0.381818
1520				0.104223	0.110619	0.112376	0.281755	0.290813	0.324582	0.249367	0.242563	0.261765	0.485437	0.470492	0.383636
1530				0.103455	0.110177	0.111881	0.279446	0.290106	0.324582	0.250633	0.245995	0.261765	0.485437	0.470492	0.383636
1540				0.103071	0.109292	0.111881	0.279446	0.290459	0.324582	0.249367	0.244851	0.261765	0.485437	0.470492	0.385455
1550				0.102687	0.109735	0.111386	0.277136	0.289399	0.324582	0.250633	0.242563	0.261765	0.484951	0.468852	0.385455
1560				0.102111	0.10885	0.110891	0.277136	0.289753	0.322196	0.251899	0.209382	0.263725	0.484466	0.468852	0.385455
1570				0.101727	0.10885	0.111386	0.277136	0.288693	0.322196	0.250633	0.228833	0.261765	0.484466	0.468852	0.385455
1580				0.101152	0.109292	0.110396	0.277136	0.287279	0.322196	0.250633	0.237986	0.258824	0.483495	0.467213	0.385455
1590				0.100576	0.108407	0.110396	0.277136	0.286926	0.322196	0.250633	0.240275	0.255882	0.48301	0.467213	0.385455
1600				0.0994242	0.107965	0.110396	0.274827	0.286926	0.322196	0.248101	0.23913	0.258824	0.48301	0.467213	0.385455
1610				0.0986564	0.10708	0.108911	0.277136	0.285159	0.319809	0.248101	0.240275	0.255882	0.482524	0.467213	0.385455
1620				0.0980806	0.106195	0.107921	0.274827	0.284806	0.319809	0.249367	0.243707	0.255882	0.481553	0.465574	0.385455
1630				0.0978887	0.104867	0.106436	0.274827	0.284099	0.319809	0.249367	0.236842	0.257843	0.481553	0.465574	0.385455
1640				0.0973129	0.103982	0.106436	0.272517	0.283392	0.319809	0.251899	0.237986	0.258824	0.480583	0.465574	0.385455
1650				0.096929	0.103982	0.105941	0.274827	0.283746	0.319809	0.253165	0.23341	0.261765	0.484466	0.463934	0.385455
1660				0.0965451	0.103097	0.105446	0.272517	0.283039	0.317422	0.250633	0.232265	0.256863	0.479612	0.463934	0.383636
1670				0.0961612	0.103982	0.104455	0.272517	0.283392	0.317422	0.249367	0.234554	0.252941	0.479126	0.463934	0.383636
1680				0.0957773	0.102655	0.104951	0.270208	0.283392	0.317422	0.246835	0.235698	0.252941	0.478641	0.462295	0.383636
1690				0.0953935	0.102655	0.104455	0.270208	0.282686	0.317422	0.24557	0.235698	0.256863	0.478155	0.462295	0.383636
1700				0.0950096	0.102212	0.103465	0.270208	0.282332	0.315036	0.248101	0.232265	0.254902	0.47767	0.462295	0.383636
1710				0.0944338	0.10177	0.10297	0.270208	0.281979	0.315036	0.250633	0.237986	0.255882	0.477184	0.462295	0.383636
1720				0.0940499	0.102212	0.10297	0.267898	0.275972	0.315036	0.248101	0.23913	0.257843	0.476699	0.460656	0.381818
1730				0.093858	0.10177	0.10198	0.267898	0.281272	0.315036	0.248101	0.236842	0.259804	0.475728	0.460656	0.381818
1740				0.0934741	0.102212	0.10198	0.267898	0.280919	0.312649	0.248101	0.23913	0.257843	0.474757	0.459016	0.381818
1750				0.0930902	0.102212	0.10198	0.270208	0.280212	0.312649	0.246835	0.236842	0.258824	0.474272	0.459016	0.381818
1760				0.0927063	0.101327	0.100495	0.267898	0.278799	0.312649	0.248101	0.237986	0.259804	0.474272	0.459016	0.381818
1770				0.0923225	0.1	0.1	0.267898	0.278092	0.312649	0.249367	0.236842	0.259804	0.473786	0.457377	0.381818
1780				0.0919386	0.0995575	0.100495	0.265589	0.278092	0.312649	0.248101	0.236842	0.256863	0.473786	0.457377	0.38
1790				0.0915547	0.0977876	0.0990099	0.265589	0.277385	0.312649	0.248101	0.23341	0.255882	0.473786	0.457377	0.38
1800				0.0911708	0.0973451	0.0980198	0.265589	0.277385	0.310263	0.24557	0.23341	0.256863	0.473301	0.457377	0.38
1810				0.090787	0.0977876	0.0975247	0.265589	0.276325	0.310263	0.244304	0.23341	0.255882	0.47233	0.455738	0.38
1820				0.0904031	0.0973451	0.0980198	0.263279	0.276678	0.310263	0.244304	0.23341	0.257843	0.47233	0.455738	0.38
1830				0.0902111	0.0969027	0.0970297	0.265589	0.276678	0.310263	0.244304	0.23341	0.260784	0.471359	0.455738	0.38
1840				0.0898273	0.0969027	0.0965346	0.265589	0.275972	0.310263	0.243038	0.231121	0.258824	0.470388	0.455738	0.38
1850				0.0894434	0.0969027	0.0965346	0.263279	0.274912	0.307876	0.241772	0.23341	0.278431	0.469903	0.454098	0.378182
1860				0.0888676	0.0964602	0.0960396	0.263279	0.274912	0.307876	0.240506	0.231121	0.263725	0.469417	0.454098	0.378182
1870				0.0886756	0.0960177	0.0955446	0.263279	0.274558	0.307876	0.240506	0.231121	0.257843	0.469417	0.454098	0.378182
1880				0.0882918	0.0955752	0.0960396	0.263279	0.273852	0.307876	0.240506	0.228833	0.254902	0.468447	0.452459	0.378182
1890				0.0879079	0.0955752	0.0955446	0.263279	0.273498	0.307876	0.240506	0.231121	0.254902	0.468447	0.452459	0.378182
1900				0.087524	0.0951327	0.0945545	0.263279	0.273498	0.307876	0.240506	0.227689	0.257843	0.469417	0.452459	0.378182
1910				0.0871401	0.0951327	0.0945545	0.26097	0.273498	0.305489	0.240506	0.229977	0.257843	0.469903	0.452459	0.378182
1920				0.0869482	0.0960177	0.0940594	0.26097	0.272438	0.305489	0.239241	0.228833	0.256863	0.469417	0.45082	0.376364
1930				0.0865643	0.0955752	0.0935644	0.26097	0.272792	0.305489	0.239241	0.209382	0.255882	0.468447	0.45082	0.376364
1940				0.0863724	0.0960177	0.0935644	0.26097	0.272438	0.305489	0.237975	0.21968	0.254902	0.468447	0.45082	0.376364
1950				0.0859885	0.0955752	0.0935644	0.258661	0.271731	0.305489	0.236709	0.227689	0.256863	0.467961	0.45082	0.376364
1960				0.0857965	0.0946903	0.0925743	0.258661	0.270671	0.305489	0.239241	0.227689	0.257843	0.467476	0.44918	0.374545
1970				0.0854127	0.0946903	0.0925743	0.26097	0.271378	0.305489	0.241772	0.226545	0.255882	0.466505	0.44918	0.374545
1980				0.0850288	0.0946903	0.0920792	0.258661	0.270671	0.303103	0.240506	0.227689	0.252941	0.46699	0.44918	0.374545
1990				0.0846449	0.0942478	0.0920792	0.258661	0.269611	0.303103	0.240506	0.228833	0.252941	0.466019	0.44918	0.374545
2000				0.084261	0.0938053	0.0925743	0.256351	0.269258	0.303103	0.241772	0.227689	0.252941	0.466505	0.44918	0.374545
2010				0.0840691	0.0933628	0.0920792	0.258661	0.269258	0.303103	0.240506	0.231121	0.253922	0.465049	0.447541	0.374545
2020				0.0838772	0.0920354	0.0915842	0.26097	0.268551	0.300716	0.239241	0.2254	0.252941	0.465049	0.447541	0.374545
2030				0.0834933	0.0915929	0.0910891	0.256351	0.268905	0.300716	0.240506	0.224256	0.252941	0.464078	0.447541	0.370909
2040				0.0831094	0.0911504	0.0905941	0.256351	0.268905	0.300716	0.240506	0.224256	0.251961	0.464078	0.447541	0.372727
2050				0.0829175	0.0911504	0.0905941	0.256351	0.267845	0.300716	0.239241	0.2254	0.252941	0.463107	0.445902	0.372727
2060				0.0825336	0.0911504	0.0891089	0.256351	0.267491	0.300716	0.240506	0.221968	0.251961	0.462621	0.445902	0.372727
2070				0.0823417	0.0911504	0.0891089	0.258661	0.267138	0.300716	0.240506	0.223112	0.253922	0.462621	0.445902	0.372727
2080				0.0821497	0.089823	0.0891089	0.256351	0.266431	0.300716	0.239241	0.224256	0.255882	0.46165	0.445902	0.372727
2090				0.0817658	0.089823	0.0886139	0.256351	0.266078	0.300716	0.237975	0.223112	0.254902	0.462136	0.444262	0.372727
2100				0.0815739	0.0889381	0.0886139	0.256351	0.265371	0.298329	0.236709	0.224256	0.251961	0.461165	0.444262	0.372727
2110				0.08119	0.0889381	0.0881188	0.256351	0.265018	0.298329	0.235443	0.2254	0.27549	0.46068	0.444262	0.372727
2120				0.0809981	0.0884956	0.0871287	0.254042	0.265018	0.298329	0.235443	0.21968	0.25098	0.46068	0.444262	0.370909
2130				0.0806142	0.0876106	0.0871287	0.251732	0.264664	0.298329	0.236709	0.21968	0.246078	0.459709	0.442623	0.370909
2140				0.0804223	0.0871681	0.0871287	0.254042	0.264311	0.298329	0.235443	0.220824	0.245098	0.458738	0.442623	0.370909
2150				0.0802303	0.0867257	0.0866337	0.254042	0.264311	0.298329	0.235443	0.224256	0.245098	0.458252	0.442623	0.370909
2160				0.0798464	0.0867257	0.0866337	0.254042	0.263251	0.298329	0.236709	0.2254	0.247059	0.457767	0.442623	0.370909
2170				0.0796545	0.0867257	0.0861386	0.251732	0.262544	0.298329	0.235443	0.2254	0.24902	0.457282	0.442623	0.370909
2180				0.0792706	0.0871681	0.0856436	0.251732	0.261837	0.295943	0.236709	0.226545	0.24902	0.456311	0.440984	0.370909
2190				0.0790787	0.0871681	0.0856436	0.251732	0.261484	0.295943	0.236709	0.2254	0.243137	0.455825	0.440984	0.370909
2200				0.0788868	0.0867257	0.0856436	0.251732	0.261837	0.295943	0.235443	0.228833	0.246078	0.456311	0.440984	0.370909
2210				0.0785029	0.0862832	0.0856436	0.251732	0.261131	0.295943	0.232911	0.229977	0.248039	0.455825	0.440984	0.369091
2220				0.0783109	0.0853982	0.0846535	0.251732	0.261131	0.295943	0.232911	0.210526	0.247059	0.45534	0.439344	0.369091
2230				0.078119	0.0818584	0.0846535	0.251732	0.260424	0.295943	0.232911	0.218535	0.247059	0.453883	0.439344	0.369091
2240				0.0779271	0.0849557	0.0846535	0.249423	0.260424	0.295943	0.232911	0.224256	0.248039	0.454854	0.439344	0.369091
2250				0.0775432	0.0845133	0.0841584	0.249423	0.260071	0.293556	0.231646	0.226545	0.24902	0.453883	0.439344	0.369091
2260				0.0775432	0.0849557	0.0841584	0.249423	0.259717	0.293556	0.229114	0.226545	0.25098	0.452427	0.439344	0.369091
2270				0.0771593	0.0840708	0.0836634	0.249423	0.260071	0.293556	0.229114	0.232265	0.248039	0.454369	0.437705	0.369091
2280				0.0769674	0.0840708	0.0836634	0.249423	0.259011	0.293556	0.23038	0.232265	0.247059	0.453398	0.437705	0.369091
2290				0.0767754	0.0840708	0.0826733	0.249423	0.259011	0.293556	0.23038	0.23341	0.247059	0.45	0.437705	0.367273
2300				0.0763916	0.0840708	0.0826733	0.247113	0.258304	0.293556	0.231646	0.231121	0.247059	0.450485	0.437705	0.367273
2310				0.0761996	0.0840708	0.0821782	0.249423	0.258304	0.293556	0.231646	0.228833	0.246078	0.450971	0.436066	0.367273
2320				0.0760077	0.0836283	0.0816832	0.247113	0.258304	0.293556	0.232911	0.228833	0.247059	0.450485	0.436066	0.367273
2330				0.0758157	0.0840708	0.0821782	0.247113	0.257951	0.291169	0.23038	0.228833	0.248039	0.449515	0.436066	0.367273
2340				0.0756238	0.0836283	0.0816832	0.247113	0.257597	0.291169	0.23038	0.229977	0.248039	0.45	0.436066	0.367273
2350				0.0752399	0.0840708	0.0811881	0.247113	0.257244	0.291169	0.23038	0.227689	0.248039	0.449029	0.436066	0.365455
2360				0.0752399	0.0836283	0.0816832	0.247113	0.257597	0.291169	0.231646	0.224256	0.24902	0.448544	0.434426	0.365455
2370				0.074856	0.0836283	0.0811881	0.247113	0.25689	0.291169	0.231646	0.221968	0.247059	0.448058	0.434426	0.365455
2380				0.0746641	0.0836283	0.080198	0.247113	0.256537	0.291169	0.231646	0.224256	0.247059	0.447573	0.434426	0.365455
2390				0.0744722	0.0831858	0.079703	0.244804	0.256184	0.291169	0.23038	0.226545	0.248039	0.448058	0.434426	0.365455
2400				0.0742802	0.0827434	0.0806931	0.244804	0.256184	0.291169	0.231646	0.224256	0.246078	0.447573	0.434426	0.365455
2410				0.0740883	0.0823009	0.0777228	0.244804	0.256184	0.291169	0.237975	0.224256	0.246078	0.446602	0.434426	0.365455
2420				0.0738963	0.0823009	0.0777228	0.244804	0.25583	0.288783	0.234177	0.224256	0.246078	0.446117	0.432787	0.365455
2430				0.0735125	0.0818584	0.0811881	0.244804	0.255477	0.288783	0.232911	0.223112	0.244118	0.446117	0.432787	0.363636
2440				0.0735125	0.0818584	0.0787129	0.244804	0.255124	0.288783	0.231646	0.223112	0.245098	0.445631	0.432787	0.363636
2450				0.0733205	0.0814159	0.079703	0.244804	0.255124	0.288783	0.232911	0.2254	0.246078	0.445146	0.432787	0.363636
2460				0.0731286	0.0818584	0.0787129	0.244804	0.25477	0.288783	0.231646	0.227689	0.247059	0.444175	0.432787	0.363636
2470				0.0727447	0.0814159	0.0792079	0.244804	0.254064	0.288783	0.229114	0.2254	0.246078	0.444175	0.431148	0.363636
2480				0.0727447	0.0809735	0.0787129	0.244804	0.254417	0.288783	0.227848	0.2254	0.246078	0.444175	0.431148	0.363636
2490				0.0723608	0.0814159	0.0782178	0.244804	0.254064	0.288783	0.225316	0.224256	0.245098	0.443689	0.431148	0.363636
2500				0.0721689	0.0809735	0.0787129	0.242494	0.253357	0.288783	0.225316	0.224256	0.246078	0.443204	0.431148	0.361818
2510				0.071977	0.0809735	0.0782178	0.242494	0.253357	0.286396	0.226582	0.224256	0.245098	0.443204	0.431148	0.361818
2520				0.071785	0.0814159	0.0772277	0.242494	0.253357	0.286396	0.226582	0.223112	0.245098	0.442233	0.429508	0.361818
2530				0.0715931	0.0809735	0.0777228	0.240185	0.253004	0.286396	0.226582	0.224256	0.246078	0.442233	0.429508	0.361818
2540				0.0714011	0.080531	0.0772277	0.240185	0.252297	0.286396	0.225316	0.221968	0.244118	0.441262	0.429508	0.361818
2550				0.0714011	0.080531	0.0772277	0.240185	0.251943	0.286396	0.226582	0.21968	0.246078	0.441262	0.429508	0.361818
2560				0.0710173	0.080531	0.0767327	0.242494	0.252297	0.286396	0.225316	0.218535	0.245098	0.440291	0.429508	0.361818
2570				0.0708253	0.0800885	0.0767327	0.242494	0.25159	0.286396	0.226582	0.217391	0.245098	0.440291	0.427869	0.361818
2580				0.0708253	0.0792035	0.0767327	0.242494	0.250883	0.286396	0.227848	0.218535	0.247059	0.439806	0.427869	0.36
2590				0.0706334	0.0792035	0.0772277	0.242494	0.25053	0.286396	0.227848	0.218535	0.246078	0.43932	0.427869	0.36
2600				0.0704415	0.0792035	0.0762376	0.242494	0.250177	0.28401	0.226582	0.216247	0.245098	0.438835	0.427869	0.36
2610				0.0700576	0.079646	0.0762376	0.240185	0.250177	0.28401	0.227848	0.216247	0.244118	0.438835	0.427869	0.36
2620				0.0700576	0.0783186	0.0762376	0.242494	0.250177	0.28401	0.227848	0.213959	0.242157	0.438835	0.427869	0.36
2630				0.0698656	0.0787611	0.0757426	0.242494	0.250177	0.28401	0.225316	0.213959	0.244118	0.437864	0.42623	0.36
2640				0.0696737	0.0792035	0.0762376	0.242494	0.249823	0.28401	0.224051	0.21167	0.242157	0.437379	0.42623	0.36
2650				0.0694818	0.0787611	0.0757426	0.242494	0.24947	0.28401	0.225316	0.21167	0.241176	0.437864	0.42623	0.36
2660				0.0692898	0.0792035	0.0752475	0.242494	0.249117	0.28401	0.225316	0.212815	0.241176	0.437379	0.42623	0.36
2670				0.0690979	0.0787611	0.0757426	0.240185	0.248763	0.28401	0.224051	0.212815	0.244118	0.436408	0.42623	0.36
2680				0.0690979	0.0778761	0.0757426	0.240185	0.249117	0.28401	0.224051	0.216247	0.242157	0.436408	0.42623	0.358182
2690				0.068714	0.0778761	0.0752475	0.240185	0.248763	0.281623	0.231646	0.216247	0.243137	0.435922	0.42459	0.358182
2700				0.068714	0.0774336	0.0747525	0.240185	0.248763	0.281623	0.232911	0.218535	0.244118	0.435437	0.42459	0.358182
2710				0.0685221	0.0769911	0.0752475	0.240185	0.248763	0.281623	0.229114	0.21968	0.243137	0.435922	0.42459	0.358182
2720				0.0683301	0.0769911	0.0752475	0.240185	0.248057	0.281623	0.225316	0.217391	0.243137	0.435437	0.42459	0.358182
2730				0.0681382	0.0769911	0.0757426	0.240185	0.248057	0.281623	0.222785	0.216247	0.243137	0.434466	0.42459	0.358182
2740				0.0681382	0.0765487	0.0747525	0.240185	0.247703	0.281623	0.224051	0.215103	0.245098	0.434466	0.422951	0.358182
2750				0.0679463	0.0761062	0.0747525	0.237875	0.24735	0.281623	0.222785	0.218535	0.245098	0.433981	0.422951	0.358182
2760				0.0675624	0.0765487	0.0752475	0.235566	0.247703	0.281623	0.227848	0.217391	0.248039	0.433495	0.422951	0.356364
2770				0.0675624	0.0765487	0.0747525	0.235566	0.247703	0.279236	0.226582	0.217391	0.24902	0.43301	0.422951	0.356364
2780				0.0673704	0.0765487	0.0752475	0.235566	0.246996	0.279236	0.225316	0.216247	0.247059	0.432524	0.422951	0.356364
2790				0.0671785	0.0761062	0.0752475	0.237875	0.246996	0.279236	0.224051	0.216247	0.247059	0.432039	0.422951	0.356364
2800				0.0671785	0.0761062	0.0752475	0.237875	0.24629	0.279236	0.222785	0.215103	0.247059	0.432039	0.421311	0.356364
2810				0.0669866	0.0752212	0.0757426	0.235566	0.24629	0.279236	0.221519	0.215103	0.247059	0.431553	0.421311	0.356364
2820				0.0667946	0.0743363	0.0752475	0.235566	0.245936	0.279236	0.220253	0.212815	0.247059	0.431553	0.421311	0.356364
2830				0.0666027	0.0752212	0.0752475	0.235566	0.245583	0.279236	0.218987	0.213959	0.247059	0.430583	0.421311	0.356364
2840				0.0664108	0.0747788	0.0752475	0.235566	0.24523	0.279236	0.217722	0.213959	0.248039	0.430583	0.421311	0.356364
2850				0.0662188	0.0747788	0.0752475	0.237875	0.245936	0.279236	0.217722	0.212815	0.252941	0.430097	0.421311	0.356364
2860				0.0662188	0.0752212	0.0747525	0.237875	0.24629	0.279236	0.216456	0.213959	0.248039	0.429612	0.419672	0.354545
2870				0.0660269	0.0738938	0.0747525	0.237875	0.245936	0.279236	0.218987	0.212815	0.246078	0.429126	0.419672	0.354545
2880				0.0660269	0.0730089	0.0747525	0.235566	0.245583	0.27685	0.217722	0.21167	0.246078	0.429126	0.419672	0.354545
2890				0.0658349	0.0730089	0.0752475	0.235566	0.24523	0.27685	0.216456	0.212815	0.244118	0.428641	0.419672	0.354545
2900				0.0654511	0.0783186	0.0747525	0.235566	0.244876	0.27685	0.216456	0.212815	0.244118	0.428641	0.419672	0.354545
2910				0.0654511	0.0756637	0.0732673	0.235566	0.244523	0.27685	0.216456	0.213959	0.244118	0.428155	0.419672	0.354545
2920				0.0652591	0.0738938	0.0722772	0.237875	0.244523	0.27685	0.216456	0.213959	0.243137	0.428155	0.419672	0.354545
2930				0.0650672	0.0730089	0.0722772	0.237875	0.24417	0.27685	0.217722	0.210526	0.294118	0.427184	0.418033	0.354545
2940				0.0648752	0.0725664	0.0722772	0.235566	0.243816	0.27685	0.217722	0.210526	0.257843	0.427184	0.418033	0.354545
2950				0.0648752	0.0725664	0.0727723	0.235566	0.243463	0.27685	0.217722	0.21167	0.247059	0.426699	0.418033	0.352727
2960				0.0646833	0.0650442	0.0727723	0.235566	0.24311	0.27685	0.217722	0.210526	0.243137	0.426214	0.418033	0.352727
2970				0.0642994	0.0650442	0.0727723	0.235566	0.242756	0.27685	0.216456	0.210526	0.242157	0.426214	0.418033	0.352727
2980				0.0641075	0.0646018	0.0722772	0.233256	0.242756	0.27685	0.216456	0.210526	0.241176	0.426214	0.416393	0.352727
2990				0.0641075	0.0650442	0.0727723	0.235566	0.242756	0.27685	0.216456	0.210526	0.241176	0.425728	0.416393	0.352727
3000				0.0641075	0.0637168	0.0712871	0.233256	0.242049	0.274463	0.23038	0.21167	0.238235	0.425243	0.416393	0.352727
3010				0.0637236	0.0641593	0.0717822	0.233256	0.241696	0.274463	0.224051	0.21167	0.237255	0.424272	0.416393	0.352727
3020				0.0637236	0.0641593	0.0717822	0.233256	0.242403	0.274463	0.220253	0.213959	0.237255	0.423301	0.416393	0.352727
3030				0.0635317	0.0641593	0.0717822	0.233256	0.242403	0.274463	0.218987	0.213959	0.239216	0.423786	0.414754	0.352727
3040				0.0633397	0.0646018	0.0722772	0.229792	0.242049	0.274463	0.217722	0.215103	0.240196	0.423301	0.414754	0.350909
3050				0.0635317	0.0650442	0.0727723	0.230947	0.242403	0.274463	0.217722	0.216247	0.241176	0.422816	0.414754	0.350909
3060				0.0633397	0.0650442	0.0727723	0.230947	0.242756	0.274463	0.216456	0.215103	0.241176	0.422816	0.414754	0.350909
3070				0.0631478	0.0646018	0.0722772	0.233256	0.242049	0.274463	0.21519	0.218535	0.240196	0.423301	0.414754	0.350909
3080				0.0631478	0.0646018	0.0722772	0.233256	0.242049	0.274463	0.216456	0.217391	0.241176	0.423786	0.414754	0.350909
3090				0.0629558	0.0641593	0.0717822	0.233256	0.241343	0.274463	0.21519	0.215103	0.243137	0.422816	0.413115	0.350909
3100				0.0627639	0.0641593	0.0717822	0.230485	0.240636	0.272076	0.213924	0.212815	0.242157	0.421359	0.413115	0.350909
3110				0.0627639	0.0637168	0.0712871	0.233256	0.240636	0.272076	0.213924	0.21167	0.242157	0.420874	0.413115	0.350909
3120				0.062572	0.0641593	0.0717822	0.230947	0.240636	0.272076	0.217722	0.208238	0.243137	0.420388	0.411475	0.350909
3130				0.062572	0.0641593	0.0717822	0.230947	0.240636	0.272076	0.216456	0.208238	0.243137	0.420874	0.411475	0.349091
3140				0.06238	0.0615044	0.0688119	0.230023	0.240283	0.272076	0.220253	0.208238	0.241176	0.419903	0.411475	0.349091
3150				0.06238	0.0632743	0.0707921	0.233256	0.239929	0.272076	0.221519	0.209382	0.240196	0.419903	0.411475	0.349091
3160				0.06238	0.0641593	0.0717822	0.230947	0.239929	0.272076	0.217722	0.209382	0.241176	0.419903	0.413115	0.349091
3170				0.0621881	0.0632743	0.0707921	0.230716	0.239576	0.272076	0.21519	0.210526	0.242157	0.418932	0.413115	0.349091
3180				0.0619962	0.0637168	0.0712871	0.230254	0.239576	0.26969	0.216456	0.210526	0.242157	0.418447	0.413115	0.349091
3190				0.0618042	0.0641593	0.0717822	0.230947	0.239223	0.26969	0.216456	0.209382	0.244118	0.418447	0.411475	0.349091
3200				0.0619962	0.0637168	0.0712871	0.230947	0.239223	0.26969	0.21519	0.208238	0.243137	0.417961	0.411475	0.349091
3210				0.0621881	0.0646018	0.0722772	0.229561	0.238869	0.26969	0.21519	0.208238	0.242157	0.417476	0.413115	0.347273
3220				0.0621881	0.0641593	0.0717822	0.230023	0.239223	0.26969	0.213924	0.208238	0.241176	0.41699	0.411475	0.347273
3230				0.0618042	0.0632743	0.0707921	0.230023	0.238869	0.26969	0.212658	0.207094	0.240196	0.41699	0.411475	0.347273
3240				0.0619962	0.0637168	0.0712871	0.228868	0.238869	0.26969	0.212658	0.208238	0.238235	0.417476	0.411475	0.347273
3250				0.0619962	0.0632743	0.0707921	0.229561	0.238516	0.26969	0.212658	0.209382	0.241176	0.416019	0.409836	0.347273
3260				0.0618042	0.0628319	0.070297	0.229099	0.239223	0.26969	0.208861	0.210526	0.241176	0.416019	0.409836	0.347273
3270					0.0632743	0.0707921	0.230947	0.238869	0.26969	0.210127	0.209382	0.243137	0.415534	0.413115	0.347273
3280					0.0628319	0.070297	0.22933	0.238516	0.26969	0.210127	0.209382	0.243137	0.415049	0.409836	0.347273
3290					0.0619469	0.0693069	0.229099	0.238516	0.26969	0.211392	0.209382	0.239216	0.415049	0.408197	0.347273
3300					0.0619469	0.0693069	0.228637	0.238163	0.26969	0.211392	0.209382	0.240196	0.414563	0.408197	0.347273
3310					0.0623894	0.069802	0.229099	0.238516	0.26969	0.211392	0.209382	0.242157	0.414563	0.411475	0.347273
3320					0.0615044	0.0688119	0.228868	0.237809	0.26969	0.211392	0.209382	0.243137	0.414078	0.409836	0.347273
3330					0.0619469	0.0693069	0.228406	0.238163	0.26969	0.211392	0.208238	0.241176	0.414078	0.411475	0.347273
3340					0.0610619	0.0683168	0.226559	0.237456	0.267303	0.211392	0.208238	0.237255	0.414078	0.411475	0.347273
3350					0.0619469	0.0693069	0.227021	0.237102	0.267303	0.211392	0.209382	0.236275	0.413592	0.409836	0.347273
3360					0.0615044	0.0688119	0.227714	0.237102	0.267303	0.212658	0.208238	0.234314	0.413107	0.409836	0.347273
3370					0.0610619	0.0683168	0.227714	0.237102	0.267303	0.212658	0.208238	0.233333	0.413107	0.406557	0.345455
3380					0.0619469	0.0693069	0.229099	0.237102	0.267303	0.212658	0.207094	0.235294	0.414078	0.404918	0.345455
3390					0.0615044	0.0688119	0.22933	0.236749	0.267303	0.21519	0.20595	0.236275	0.414563	0.404918	0.345455
3400					0.0619469	0.0693069	0.229561	0.236749	0.267303	0.213924	0.202517	0.236275	0.413107	0.404918	0.345455
3410					0.0619469	0.0693069	0.227483	0.236749	0.267303	0.213924	0.204805	0.235294	0.412621	0.403279	0.345455
3420					0.0615044	0.0688119	0.226328	0.236396	0.267303	0.212658	0.20595	0.236275	0.412136	0.403279	0.345455
3430					0.0615044	0.0688119	0.230716	0.236396	0.264916	0.210127	0.203661	0.237255	0.41165	0.403279	0.345455
3440					0.0615044	0.0688119	0.229792	0.235689	0.264916	0.207595	0.201373	0.236275	0.41165	0.401639	0.345455
3450					0.0615044	0.0688119	0.227714	0.236042	0.264916	0.207595	0.201373	0.236275	0.411165	0.4	0.34
3460					0.0615044	0.0688119	0.227252	0.236042	0.264916	0.208861	0.200229	0.238235	0.411165	0.4	0.338182
3470					0.0615044	0.0688119	0.227945	0.236042	0.264916	0.208861	0.204805	0.242157	0.410194	0.398361	0.34
3480					0.0610619	0.0683168	0.227714	0.236042	0.264916	0.207595	0.204805	0.243137	0.410194	0.398361	0.341818
3490					0.0606195	0.0678218	0.22679	0.236396	0.264916	0.208861	0.203661	0.243137	0.410194	0.396721	0.343636
3500					0.060177	0.0673267	0.227945	0.236396	0.264916	0.208861	0.203661	0.245098	0.410194	0.395082	0.343636
3510					0.0606195	0.0678218	0.22679	0.236396	0.264916	0.210127	0.202517	0.244118	0.409223	0.395082	0.345455
3520					0.0606195	0.0678218	0.224942	0.236396	0.264916	0.210127	0.202517	0.245098	0.409223	0.390164	0.345455
3530					0.060177	0.0673267	0.226328	0.236396	0.264916	0.210127	0.204805	0.247059	0.408738	0.388525	0.345455
3540					0.0606195	0.0678218	0.227252	0.235689	0.264916	0.211392	0.204805	0.244118	0.408252	0.386885	0.345455
3550					0.0610619	0.0683168	0.225404	0.234982	0.264916	0.211392	0.202517	0.243137	0.407767	0.388525	0.345455
3560					0.0610619	0.0683168	0.228176	0.234629	0.264916	0.211392	0.202517	0.246078	0.407767	0.386885	0.345455
3570					0.0606195	0.0678218	0.227021	0.234982	0.264916	0.211392	0.217391	0.247059	0.407282	0.386885	0.345455
3580					0.0610619	0.0683168	0.225173	0.234982	0.26253	0.211392	0.212815	0.247059	0.406796	0.385246	0.345455
3590					0.060177	0.0673267	0.226097	0.234629	0.26253	0.211392	0.202517	0.25	0.406796	0.385246	0.345455
3600
3610
3620
3630
3640
3650
3660
3670
3680
3690
3700
3710
3720
3730
3740
3750
3760
3770
3780
3790
3800
3810
3820
3830
3840
3850
3860
3870
3880
3890
3900
3910
3920
3930
3940
3950
3960
3970
3980
3990
4000
4010
4020
4030
4040
4050
4060
4070
4080
4090
4100
4110
4120
4130
4140
4150
4160
4170
4180
4190
4200
4210
4220
4230
4240
4250
4260
4270
4280
4290
4300
4310
4320
4330
4340
4350
4360
4370
4380
4390
4400
4410
4420
4430
4440
4450
4460
4470
4480
4490
4500
4510
4520
4530
4540
4550
4560
4570
4580
4590
4600
4610
4620
4630
4640
4650
4660
4670
4680
4690
4700
4710
4720
4730
4740
4750
4760
4770
4780
4790
4800
4810
4820
4830
4840
4850
4860
4870
4880
4890
4900
4910
4920
4930
4940
4950
4960
4970
4980
4990
5000
5010
5020
5030
5040
5050
5060
5070
5080
5090
5100
5110
5120
5130
5140
5150
5160
5170
5180
5190
5200
5210
5220
5230
5240
5250
5260
5270
5280
5290
5300
5310
5320
5330
5340
5350
5360
5370
5380
5390
5400
5410
5420
5430
5440
5450
5460
5470
5480
5490
5500
5510
5520
5530
5540
5550
5560
5570
5580
5590
5600
5610
5620
5630
5640
5650
5660
5670
5680
5690
5700
5710
5720
5730
5740
5750
5760
5770
5780
5790
5800
5810
5820
5830
5840
5850
5860
5870
5880
5890
5900
5910
5920
5930
5940
5950
5960
5970
5980
5990
6000
6010
6020
6030
6040
6050
6060
6070
6080
6090
6100
6110
6120
6130
6140
6150
6160
6170
6180
6190
6200
6210
6220
6230
6240
6250
6260
6270
6280
6290
6300
6310
6320
6330
6340
6350
6360
6370
6380
6390
6400
6410
6420
6430
6440
6450
6460
6470
6480
6490
6500
6510
6520
6530
6540
6550
6560
6570
6580
6590
6600
6610
6620
6630
6640
6650
6660
6670
6680
6690
6700
6710
6720
6730
6740
6750
6760
6770
6780
6790
6800
6810
6820
6830
6840
6850
6860
6870
6880
6890
6900
6910
6920
6930
6940
6950
6960
6970
6980
6990
7000
7010
7020
7030
7040
7050
7060
7070
7080
7090
7100
7110
7120
7130
7140
7150
7160
7170
7180
7190
7200

## Sheet: 2d
Matrigel; 10%	1:1; 10%	1:2; 10%	Col1 MAGIC; 10%
164.883	593.317	5072.49	5932.84
183.474	677.505	5804.53	5438.58
150.831	661.086	8552.89	10909.5

## Sheet: 2e
Matrigel; 10%	1:1; 10%	1:2; 10%	Col1 MAGIC; 10%
0.7123	0.4843	0.3297	0.2927
0.7823	0.4454	0.3255	0.2934
0.7779	0.4369	0.317	0.2627

## Sheet: 2f
Matrigel								MAGIC 1:1								MAGIC 2:1
Time (s)	Load (µN)			Normalized Load				Time (s)	Load (µN)			Normalized Load				Time (s)	Load (µN)			Normalized Load
0	0.427832	0.403975	0.444503	1	1	1		0	0.54868	0.642603	0.65938	1	1	1		0	0.746891	0.712934	0.59732	1	1	1
0.001	0.427557	0.404029	0.444199	0.999357	1.00013	0.999316		0.001	0.54819	0.642541	0.659311	0.999107	0.999904	0.999895		0.001	0.746796	0.712297	0.597152	0.999873	0.999107	0.999719
0.002	0.427206	0.403952	0.443662	0.998537	0.999943	0.998108		0.002	0.54728	0.642239	0.65929	0.997448	0.999434	0.999864		0.002	0.746491	0.711159	0.596874	0.999464	0.99751	0.999253
0.003	0.426829	0.403959	0.443249	0.997656	0.99996	0.997179		0.003	0.545996	0.641664	0.659227	0.995108	0.998539	0.999768		0.003	0.74595	0.709911	0.596547	0.99874	0.99576	0.998706
0.004	0.426292	0.404119	0.443091	0.9964	1.00036	0.996823		0.004	0.544344	0.640841	0.658973	0.992097	0.997258	0.999383		0.004	0.745461	0.708918	0.596088	0.998085	0.994367	0.997937
0.005	0.425589	0.404356	0.443277	0.994757	1.00094	0.997242		0.005	0.542652	0.63993	0.658604	0.989014	0.99584	0.998823		0.005	0.745058	0.7085	0.595556	0.997546	0.993781	0.997047
0.006	0.424959	0.404726	0.443368	0.993285	1.00186	0.997447		0.006	0.54128	0.638986	0.658127	0.986513	0.994371	0.9981		0.006	0.744905	0.708629	0.595171	0.997341	0.993962	0.996402
0.007	0.424375	0.405089	0.443457	0.99192	1.00276	0.997647		0.007	0.540326	0.638128	0.657691	0.984774	0.993036	0.997439		0.007	0.744784	0.70878	0.594822	0.997179	0.994173	0.995818
0.008	0.423766	0.405389	0.443481	0.990496	1.0035	0.997701		0.008	0.539772	0.63751	0.65738	0.983765	0.992074	0.996967		0.008	0.744761	0.708826	0.59454	0.997148	0.994238	0.995346
0.009	0.423369	0.405694	0.443216	0.989568	1.00426	0.997105		0.009	0.539366	0.637218	0.657165	0.983025	0.99162	0.996641		0.009	0.744791	0.708659	0.594262	0.997188	0.994004	0.99488
0.01	0.423239	0.405928	0.443018	0.989264	1.00483	0.996659		0.01	0.538967	0.637315	0.65689	0.982298	0.991771	0.996224		0.01	0.744895	0.708234	0.594068	0.997328	0.993408	0.994556
0.011	0.423173	0.406126	0.443035	0.98911	1.00532	0.996697		0.011	0.538632	0.637631	0.656608	0.981687	0.992263	0.995796		0.011	0.744904	0.707761	0.593787	0.99734	0.992744	0.994085
0.012	0.423204	0.406363	0.442877	0.989183	1.00591	0.996342		0.012	0.538297	0.637766	0.65628	0.981076	0.992473	0.995299		0.012	0.744896	0.707468	0.593378	0.997329	0.992333	0.993401
0.013	0.422953	0.406542	0.442596	0.988596	1.00635	0.99571		0.013	0.538159	0.637533	0.655821	0.980825	0.99211	0.994603		0.013	0.744732	0.707181	0.592737	0.997109	0.991931	0.992327
0.014	0.422517	0.406697	0.442232	0.987577	1.00674	0.994891		0.014	0.53833	0.636914	0.655375	0.981137	0.991147	0.993926		0.014	0.74447	0.706584	0.591951	0.996759	0.991093	0.991012
0.015	0.421701	0.406978	0.441695	0.98567	1.00743	0.993683		0.015	0.538642	0.635935	0.654958	0.981705	0.989623	0.993294		0.015	0.744163	0.705662	0.591037	0.996348	0.9898	0.989481
0.016	0.420839	0.407172	0.441187	0.983655	1.00791	0.99254		0.016	0.538943	0.634816	0.654597	0.982254	0.987882	0.992746		0.016	0.743766	0.70455	0.59007	0.995816	0.98824	0.987862
0.017	0.419984	0.407358	0.441165	0.981656	1.00837	0.99249		0.017	0.539218	0.633767	0.654301	0.982755	0.98625	0.992297		0.017	0.743416	0.703465	0.589085	0.995347	0.986718	0.986213
0.018	0.419237	0.407395	0.441417	0.97991	1.00847	0.993057		0.018	0.539172	0.632882	0.654029	0.982671	0.984872	0.991885		0.018	0.743017	0.702546	0.58801	0.994813	0.985429	0.984414
0.019	0.418394	0.407354	0.441619	0.97794	1.00836	0.993512		0.019	0.538987	0.632306	0.653719	0.982334	0.983976	0.991415		0.019	0.742738	0.70206	0.587074	0.99444	0.984748	0.982847
0.02	0.417812	0.407311	0.441599	0.97658	1.00826	0.993467		0.02	0.539043	0.631911	0.653544	0.982436	0.983361	0.991149		0.02	0.742411	0.701711	0.586199	0.994002	0.984258	0.981382
0.021	0.417319	0.407097	0.441441	0.975427	1.00773	0.993111		0.021	0.539408	0.631593	0.653389	0.983101	0.982867	0.990914		0.021	0.742068	0.701395	0.585614	0.993543	0.983815	0.980402
0.022	0.41692	0.406701	0.441287	0.974495	1.00675	0.992765		0.022	0.539782	0.631151	0.65328	0.983783	0.982179	0.990749		0.022	0.741843	0.700882	0.585182	0.993241	0.983095	0.979679
0.023	0.416772	0.40636	0.441407	0.974149	1.0059	0.993035		0.023	0.540018	0.630648	0.653288	0.984213	0.981396	0.990761		0.023	0.741588	0.700236	0.584919	0.9929	0.982189	0.979239
0.024	0.417076	0.406133	0.441688	0.974859	1.00534	0.993667		0.024	0.539901	0.629959	0.653331	0.984	0.980324	0.990826		0.024	0.741234	0.699635	0.584719	0.992426	0.981346	0.978904
0.025	0.417623	0.405833	0.442144	0.976138	1.0046	0.994693		0.025	0.539363	0.629263	0.65333	0.983019	0.979241	0.990825		0.025	0.740741	0.699323	0.584575	0.991766	0.980908	0.978663
0.026	0.418182	0.405681	0.442398	0.977444	1.00422	0.995264		0.026	0.538736	0.628483	0.653365	0.981877	0.978027	0.990878		0.026	0.740003	0.699386	0.584375	0.990778	0.980997	0.978328
0.027	0.418849	0.405621	0.44222	0.979003	1.00407	0.994864		0.027	0.538419	0.627847	0.653285	0.981299	0.977037	0.990756		0.027	0.739254	0.700002	0.584122	0.989775	0.981861	0.977905
0.028	0.419421	0.4055	0.441758	0.98034	1.00377	0.993825		0.028	0.538436	0.62735	0.653088	0.98133	0.976264	0.990458		0.028	0.738684	0.700675	0.583845	0.989012	0.982805	0.977441
0.029	0.419809	0.405252	0.441214	0.981247	1.00316	0.992601		0.029	0.538816	0.627036	0.652947	0.982022	0.975775	0.990244		0.029	0.738331	0.700998	0.583672	0.988539	0.983258	0.977151
0.03	0.420353	0.405065	0.440842	0.982519	1.0027	0.991764		0.03	0.539682	0.626664	0.653001	0.983601	0.975196	0.990326		0.03	0.738101	0.70117	0.583699	0.988231	0.983499	0.977196
0.031	0.420983	0.40479	0.440783	0.983991	1.00202	0.991631		0.031	0.540559	0.626621	0.653154	0.985199	0.975129	0.990558		0.031	0.737875	0.701257	0.583867	0.987929	0.983621	0.977478
0.032	0.421546	0.404509	0.440887	0.985307	1.00132	0.991865		0.032	0.54109	0.626818	0.653342	0.986167	0.975436	0.990843		0.032	0.737694	0.70122	0.584304	0.987686	0.983569	0.978209
0.033	0.422229	0.40441	0.440908	0.986904	1.00108	0.991912		0.033	0.54134	0.627152	0.653668	0.986622	0.975956	0.991337		0.033	0.737243	0.701322	0.584702	0.987082	0.983712	0.978876
0.034	0.422913	0.404517	0.440469	0.988502	1.00134	0.990925		0.034	0.541501	0.627567	0.654194	0.986916	0.976601	0.992135		0.034	0.736586	0.701465	0.585199	0.986203	0.983913	0.979708
0.035	0.423407	0.404538	0.440037	0.989657	1.00139	0.989953		0.035	0.541699	0.628015	0.654839	0.987277	0.977299	0.993113		0.035	0.735675	0.701241	0.585609	0.984983	0.983599	0.980394
0.036	0.423754	0.404596	0.439724	0.990468	1.00154	0.989249		0.036	0.541836	0.628079	0.655561	0.987526	0.977398	0.994208		0.036	0.734687	0.700814	0.585732	0.98366	0.983	0.9806
0.037	0.423813	0.404683	0.440072	0.990606	1.00175	0.990032		0.037	0.541892	0.627704	0.656348	0.987628	0.976815	0.995402		0.037	0.733768	0.700079	0.585583	0.98243	0.981969	0.980351
0.038	0.423898	0.404812	0.440606	0.990805	1.00207	0.991233		0.038	0.541901	0.627046	0.657151	0.987645	0.975791	0.99662		0.038	0.733041	0.698969	0.585346	0.981456	0.980412	0.979954
0.039	0.42372	0.404927	0.441347	0.990389	1.00236	0.9929		0.039	0.541886	0.62606	0.657674	0.987618	0.974256	0.997413		0.039	0.732497	0.697875	0.585155	0.980728	0.978877	0.979634
0.04	0.423627	0.405169	0.442099	0.990171	1.00296	0.994592		0.04	0.541778	0.62495	0.657888	0.987421	0.972529	0.997737		0.04	0.73201	0.697325	0.584981	0.980076	0.978106	0.979343
0.041	0.423406	0.405395	0.442539	0.989655	1.00352	0.995582		0.041	0.54165	0.624132	0.657771	0.987187	0.971256	0.99756		0.041	0.731426	0.697043	0.584899	0.979294	0.97771	0.979205
0.042	0.423266	0.405703	0.442607	0.989328	1.00428	0.995735		0.042	0.54158	0.623755	0.657362	0.98706	0.970669	0.99694		0.042	0.730767	0.696993	0.584759	0.978412	0.97764	0.978971
0.043	0.423221	0.405894	0.442696	0.989222	1.00475	0.995935		0.043	0.541599	0.623674	0.656717	0.987094	0.970543	0.995961		0.043	0.730101	0.696996	0.584759	0.97752	0.977644	0.978971
0.044	0.423353	0.405957	0.443015	0.989531	1.00491	0.996652		0.044	0.541608	0.623913	0.655935	0.987111	0.970915	0.994775		0.044	0.729525	0.696909	0.584624	0.976749	0.977522	0.978745
0.045	0.423443	0.405873	0.443138	0.989741	1.0047	0.996929		0.045	0.541469	0.624357	0.654971	0.986858	0.971606	0.993313		0.045	0.72902	0.696631	0.584488	0.976073	0.977133	0.978517
0.046	0.42373	0.405717	0.443198	0.990412	1.00431	0.997064		0.046	0.541258	0.624898	0.653825	0.986473	0.972448	0.991575		0.046	0.728691	0.696238	0.584261	0.975632	0.976581	0.978137
0.047	0.423763	0.405504	0.442761	0.990489	1.00378	0.996081		0.047	0.541131	0.625255	0.652715	0.986242	0.973004	0.989892		0.047	0.728526	0.695696	0.584085	0.975411	0.975821	0.977843
0.048	0.423887	0.405337	0.44198	0.990779	1.00337	0.994324		0.048	0.541185	0.625605	0.651724	0.98634	0.973548	0.988389		0.048	0.728256	0.695298	0.58374	0.97505	0.975263	0.977265
0.049	0.423661	0.405226	0.441106	0.990251	1.0031	0.992358		0.049	0.541471	0.625741	0.650771	0.986861	0.97376	0.986944		0.049	0.728116	0.694987	0.583215	0.974862	0.974827	0.976386
0.05	0.423465	0.405127	0.440455	0.989793	1.00285	0.990893		0.05	0.541822	0.625733	0.650022	0.987501	0.973747	0.985808		0.05	0.728167	0.694593	0.582465	0.974931	0.974274	0.975131
0.051	0.423199	0.405104	0.440084	0.989171	1.00279	0.990059		0.051	0.541952	0.625703	0.649456	0.987738	0.973701	0.98495		0.051	0.728414	0.694124	0.581598	0.975261	0.973616	0.973679
0.052	0.423063	0.404923	0.4398	0.988853	1.00235	0.98942		0.052	0.542012	0.625748	0.648939	0.987847	0.973771	0.984165		0.052	0.728661	0.693591	0.580793	0.975592	0.972868	0.972331
0.053	0.423074	0.404582	0.439671	0.988879	1.0015	0.989129		0.053	0.542119	0.625741	0.648393	0.988042	0.97376	0.983337		0.053	0.72894	0.692826	0.580185	0.975966	0.971795	0.971314
0.054	0.422973	0.404431	0.439468	0.988643	1.00113	0.988673		0.054	0.542158	0.625759	0.647753	0.988113	0.973788	0.982367		0.054	0.728965	0.692035	0.579894	0.975999	0.970686	0.970826
0.055	0.422646	0.404341	0.439311	0.987878	1.00091	0.98832		0.055	0.542238	0.625716	0.64701	0.988259	0.973721	0.98124		0.055	0.72876	0.691514	0.579686	0.975725	0.969955	0.970478
0.056	0.422361	0.404235	0.439366	0.987212	1.00064	0.988443		0.056	0.542359	0.62555	0.646429	0.98848	0.973463	0.980359		0.056	0.728319	0.691296	0.579869	0.975134	0.969649	0.970785
0.057	0.421887	0.404302	0.439866	0.986104	1.00081	0.989568		0.057	0.542272	0.625382	0.646113	0.988321	0.973201	0.97988		0.057	0.727626	0.691588	0.580033	0.974206	0.970059	0.971059
0.058	0.421374	0.404415	0.440877	0.984905	1.00109	0.991843		0.058	0.541906	0.625374	0.646046	0.987654	0.973189	0.979778		0.058	0.726722	0.692342	0.580122	0.972996	0.971117	0.971208
0.059	0.421058	0.40445	0.441832	0.984167	1.00118	0.993991		0.059	0.541144	0.625621	0.646124	0.986265	0.973573	0.979896		0.059	0.725811	0.693189	0.580084	0.971776	0.972305	0.971144
0.06	0.420816	0.404556	0.442504	0.983601	1.00144	0.995503		0.06	0.540118	0.626384	0.646238	0.984395	0.97476	0.980069		0.06	0.724975	0.693914	0.580161	0.970657	0.973322	0.971273
0.061	0.420558	0.404532	0.442728	0.982998	1.00138	0.996007		0.061	0.539048	0.627664	0.64624	0.982445	0.976752	0.980072		0.061	0.724303	0.694492	0.580102	0.969757	0.974132	0.971175
0.062	0.420395	0.404278	0.4426	0.982617	1.00075	0.995719		0.062	0.538354	0.628983	0.64601	0.98118	0.978805	0.979723		0.062	0.723828	0.694788	0.580338	0.969121	0.974547	0.97157
0.063	0.420281	0.403917	0.442339	0.982351	0.999856	0.995132		0.063	0.538015	0.630124	0.645572	0.980562	0.980581	0.979059		0.063	0.723759	0.695071	0.580608	0.969029	0.974944	0.972022
0.064	0.420245	0.403632	0.442121	0.982266	0.999151	0.994641		0.064	0.537898	0.631005	0.645138	0.980349	0.981952	0.978401		0.064	0.724104	0.695408	0.580811	0.969491	0.975417	0.972362
0.065	0.420228	0.403118	0.442086	0.982227	0.997879	0.994562		0.065	0.53785	0.631506	0.644763	0.980262	0.982731	0.977832		0.065	0.724695	0.695671	0.581115	0.970282	0.975786	0.97287
0.066	0.420514	0.40259	0.441733	0.982895	0.996572	0.993768		0.066	0.537805	0.63164	0.644393	0.98018	0.98294	0.977271		0.066	0.725256	0.695911	0.581448	0.971033	0.976123	0.973428
0.067	0.420778	0.402209	0.441142	0.983512	0.995628	0.992439		0.067	0.537676	0.631661	0.644014	0.979945	0.982972	0.976696		0.067	0.725513	0.695922	0.581664	0.971377	0.976138	0.97379
0.068	0.421121	0.402011	0.440325	0.984314	0.995138	0.990601		0.068	0.53743	0.631687	0.643607	0.979496	0.983013	0.976079		0.068	0.725424	0.695563	0.58167	0.971258	0.975634	0.9738
0.069	0.421447	0.402015	0.439242	0.985076	0.995148	0.988164		0.069	0.537155	0.631712	0.643107	0.978995	0.983052	0.975321		0.069	0.725084	0.695098	0.58168	0.970803	0.974982	0.973816
0.07	0.421822	0.40213	0.438373	0.985952	0.995433	0.986209		0.07	0.536844	0.63177	0.642681	0.978428	0.983142	0.974675		0.07	0.724811	0.694716	0.581324	0.970437	0.974446	0.97322
0.071	0.421988	0.402248	0.438034	0.98634	0.995725	0.985447		0.071	0.536552	0.631683	0.642422	0.977896	0.983007	0.974282		0.071	0.724693	0.694318	0.581134	0.970279	0.973888	0.972902
0.072	0.422088	0.402327	0.438223	0.986574	0.995921	0.985872		0.072	0.536248	0.63144	0.642306	0.977342	0.982628	0.974106		0.072	0.725005	0.694227	0.580713	0.970697	0.973761	0.972197
0.073	0.42203	0.402382	0.438516	0.986439	0.996057	0.986531		0.073	0.535775	0.631263	0.642453	0.97648	0.982353	0.974329		0.073	0.725681	0.694334	0.580457	0.971602	0.973911	0.971769
0.074	0.421964	0.402356	0.4388	0.986284	0.995992	0.98717		0.074	0.535296	0.631367	0.642982	0.975607	0.982515	0.975131		0.074	0.726614	0.694306	0.580197	0.972851	0.973871	0.971334
0.075	0.421661	0.40237	0.438607	0.985576	0.996027	0.986736		0.075	0.53489	0.631655	0.643711	0.974867	0.982963	0.976237		0.075	0.727597	0.694249	0.58035	0.974168	0.973791	0.97159
0.076	0.421434	0.402364	0.438293	0.985046	0.996012	0.986029		0.076	0.534522	0.632103	0.644438	0.974196	0.98366	0.977339		0.076	0.728517	0.694364	0.580318	0.975399	0.973953	0.971536
0.077	0.421143	0.402309	0.438113	0.984365	0.995876	0.985624		0.077	0.534193	0.632531	0.645053	0.973597	0.984326	0.978272		0.077	0.729261	0.694532	0.580309	0.976395	0.974188	0.971521
0.078	0.420872	0.402307	0.437923	0.983732	0.995871	0.985197		0.078	0.533897	0.63273	0.645415	0.973057	0.984636	0.978821		0.078	0.729843	0.694861	0.580071	0.977175	0.97465	0.971123
0.079	0.420563	0.402279	0.437727	0.98301	0.995802	0.984756		0.079	0.53366	0.632595	0.645622	0.972625	0.984426	0.979135		0.079	0.730308	0.695394	0.579744	0.977797	0.975397	0.970575
0.08	0.420403	0.402234	0.43752	0.982636	0.99569	0.98429		0.08	0.533694	0.632165	0.645754	0.972687	0.983757	0.979335		0.08	0.730558	0.695921	0.579427	0.978132	0.976137	0.970045
0.081	0.4203	0.402299	0.437149	0.982395	0.995851	0.983456		0.081	0.533884	0.631577	0.64578	0.973033	0.982842	0.979375		0.081	0.730559	0.696323	0.579164	0.978133	0.976701	0.969604
0.082	0.420186	0.402556	0.436697	0.982128	0.996487	0.982439		0.082	0.534263	0.631033	0.645664	0.973724	0.981995	0.979199		0.082	0.730389	0.696693	0.578926	0.977906	0.977219	0.969206
0.083	0.420092	0.403097	0.436418	0.981909	0.997827	0.981811		0.083	0.534958	0.630509	0.645465	0.974991	0.98118	0.978897		0.083	0.730092	0.696844	0.57856	0.977508	0.977431	0.968593
0.084	0.420254	0.403708	0.436446	0.982287	0.999339	0.981874		0.084	0.535668	0.630025	0.645083	0.976285	0.980426	0.978318		0.084	0.729542	0.696828	0.578541	0.976772	0.977409	0.968561
0.085	0.420369	0.404166	0.436739	0.982556	1.00047	0.982533		0.085	0.536025	0.629506	0.644614	0.976936	0.979619	0.977606		0.085	0.728872	0.696638	0.578231	0.975875	0.977142	0.968042
0.086	0.420511	0.404455	0.437205	0.982888	1.00119	0.983582		0.086	0.536137	0.628938	0.644078	0.97714	0.978735	0.976793		0.086	0.728113	0.696116	0.578178	0.974858	0.97641	0.967954
0.087	0.420762	0.404671	0.43754	0.983475	1.00172	0.984335		0.087	0.535956	0.628175	0.64352	0.97681	0.977548	0.975947		0.087	0.727277	0.695261	0.57803	0.973739	0.975211	0.967706
0.088	0.420952	0.404602	0.437681	0.983919	1.00155	0.984653		0.088	0.535629	0.627452	0.642955	0.976214	0.976422	0.97509		0.088	0.726508	0.694341	0.578159	0.97271	0.97392	0.967922
0.089	0.420784	0.404393	0.437603	0.983526	1.00103	0.984477		0.089	0.535533	0.62672	0.642481	0.976039	0.975283	0.974371		0.089	0.725764	0.693432	0.578147	0.971713	0.972645	0.967902
0.09	0.420685	0.404159	0.437613	0.983295	1.00046	0.9845		0.09	0.535767	0.626074	0.641965	0.976465	0.974278	0.973589		0.09	0.725044	0.692768	0.57857	0.970749	0.971714	0.96861
0.091	0.420359	0.403812	0.437894	0.982533	0.999597	0.985132		0.091	0.536049	0.625628	0.641388	0.976979	0.973584	0.972714		0.091	0.724676	0.6926	0.578587	0.970257	0.971478	0.968638
0.092	0.420063	0.403538	0.438301	0.981841	0.998918	0.986047		0.092	0.536192	0.625387	0.640854	0.97724	0.973209	0.971904		0.092	0.724665	0.692658	0.578664	0.970242	0.97156	0.968767
0.093	0.41967	0.403477	0.43874	0.980922	0.998767	0.987035		0.093	0.536422	0.625091	0.640514	0.977659	0.972748	0.971388		0.093	0.724802	0.692958	0.578657	0.970425	0.971981	0.968755
0.094	0.419446	0.403315	0.439037	0.980399	0.998366	0.987703		0.094	0.536701	0.625044	0.640264	0.978168	0.972675	0.971009		0.094	0.725077	0.693286	0.578624	0.970794	0.972441	0.9687
0.095	0.419083	0.402986	0.43902	0.97955	0.997552	0.987665		0.095	0.536789	0.625228	0.640015	0.978328	0.972962	0.970631		0.095	0.725417	0.693221	0.578811	0.971249	0.972349	0.969013
0.096	0.418985	0.402657	0.438818	0.979321	0.996737	0.98721		0.096	0.536995	0.625378	0.639832	0.978703	0.973195	0.970354		0.096	0.725765	0.692962	0.579223	0.971715	0.971986	0.969703
0.097	0.419013	0.402174	0.438558	0.979387	0.995542	0.986626		0.097	0.537423	0.625495	0.639583	0.979483	0.973377	0.969976		0.097	0.726087	0.692786	0.579706	0.972146	0.971739	0.970512
0.098	0.419196	0.401404	0.438373	0.979815	0.993636	0.986209		0.098	0.537878	0.625586	0.639218	0.980313	0.973519	0.969423		0.098	0.726415	0.692572	0.58012	0.972585	0.971439	0.971205
0.099	0.419355	0.400671	0.438271	0.980186	0.991821	0.98598		0.099	0.538019	0.625412	0.638926	0.98057	0.973248	0.96898		0.099	0.726549	0.692425	0.580664	0.972764	0.971233	0.972115
0.1	0.419619	0.400043	0.438295	0.980803	0.990267	0.986034		0.1	0.537661	0.625073	0.638784	0.979917	0.97272	0.968765		0.1	0.726493	0.692422	0.580636	0.972689	0.971229	0.972069
0.101	0.419891	0.399499	0.438225	0.981439	0.98892	0.985876		0.101	0.536853	0.624687	0.638749	0.978445	0.97212	0.968712		0.101	0.726128	0.692304	0.580707	0.972201	0.971063	0.972187
0.102	0.420181	0.399017	0.437839	0.982117	0.987727	0.985008		0.102	0.535822	0.624347	0.638894	0.976566	0.971591	0.968931		0.102	0.725451	0.692047	0.580441	0.971294	0.970703	0.971742
0.103	0.4204	0.398664	0.437472	0.982629	0.986853	0.984182		0.103	0.534713	0.623951	0.639119	0.974544	0.970974	0.969273		0.103	0.724609	0.691848	0.580353	0.970167	0.970424	0.971595
0.104	0.420493	0.398468	0.437315	0.982846	0.986368	0.983829		0.104	0.533923	0.623563	0.639277	0.973105	0.970371	0.969512		0.104	0.7238	0.691753	0.57991	0.969084	0.97029	0.970853
0.105	0.420496	0.398371	0.437398	0.982853	0.986128	0.984016		0.105	0.533531	0.623226	0.639387	0.97239	0.969846	0.969679		0.105	0.723207	0.691775	0.579762	0.96829	0.970321	0.970605
0.106	0.420496	0.398363	0.437883	0.982853	0.986108	0.985107		0.106	0.533563	0.622838	0.63949	0.972448	0.969242	0.969835		0.106	0.722941	0.691993	0.579237	0.967934	0.970627	0.969726
0.107	0.420425	0.398492	0.438567	0.982687	0.986427	0.986646		0.107	0.53382	0.622539	0.639743	0.972917	0.968777	0.970219		0.107	0.722939	0.692273	0.579005	0.967931	0.97102	0.969338
0.108	0.420353	0.398569	0.439099	0.982519	0.986618	0.987843		0.108	0.534009	0.622619	0.640231	0.973261	0.968901	0.970959		0.108	0.722966	0.692475	0.57874	0.967967	0.971303	0.968894
0.109	0.420355	0.39867	0.439457	0.982524	0.986868	0.988648		0.109	0.533902	0.62309	0.640814	0.973066	0.969634	0.971843		0.109	0.723018	0.692619	0.578698	0.968037	0.971505	0.968824
0.11	0.420408	0.398554	0.439477	0.982647	0.986581	0.988693		0.11	0.533598	0.623774	0.641464	0.972512	0.970699	0.972829		0.11	0.723023	0.692864	0.578523	0.968044	0.971849	0.968531
0.111	0.420464	0.398467	0.439302	0.982778	0.986365	0.988299		0.111	0.533288	0.624509	0.642042	0.971947	0.971843	0.973706		0.111	0.722774	0.693247	0.57847	0.96771	0.972386	0.968442
0.112	0.420484	0.398209	0.439043	0.982825	0.985727	0.987717		0.112	0.533271	0.625136	0.642272	0.971916	0.972818	0.974054		0.112	0.72239	0.693723	0.57834	0.967196	0.973054	0.968225
0.113	0.420352	0.397853	0.438858	0.982517	0.984846	0.9873		0.113	0.533539	0.625602	0.642223	0.972405	0.973544	0.97398		0.113	0.722061	0.694204	0.578048	0.966756	0.973728	0.967736
0.114	0.42009	0.397574	0.438659	0.981904	0.984155	0.986853		0.114	0.5339	0.625913	0.642154	0.973063	0.974028	0.973875		0.114	0.721646	0.694558	0.577825	0.9662	0.974225	0.967363
0.115	0.419669	0.397551	0.438373	0.98092	0.984098	0.986209		0.115	0.534373	0.626289	0.642049	0.973925	0.974613	0.973716		0.115	0.721265	0.694767	0.577571	0.96569	0.974518	0.966937
0.116	0.419346	0.397381	0.437959	0.980165	0.983677	0.985278		0.116	0.534897	0.626834	0.641994	0.97488	0.975461	0.973633		0.116	0.72101	0.694836	0.577597	0.965348	0.974615	0.966981
0.117	0.419056	0.397479	0.437558	0.979487	0.98392	0.984376		0.117	0.535206	0.627559	0.64207	0.975443	0.976589	0.973748		0.117	0.720858	0.694752	0.577795	0.965145	0.974497	0.967312
0.118	0.418763	0.397647	0.437141	0.978802	0.984336	0.983438		0.118	0.535482	0.628315	0.64205	0.975946	0.977765	0.973718		0.118	0.720727	0.694558	0.578335	0.964969	0.974225	0.968216
0.119	0.418428	0.397735	0.43673	0.978019	0.984553	0.982513		0.119	0.535977	0.629026	0.641881	0.976848	0.978872	0.973461		0.119	0.720679	0.694306	0.578635	0.964905	0.973871	0.968719
0.12	0.418163	0.39779	0.436567	0.9774	0.98469	0.982146		0.12	0.53656	0.629333	0.641578	0.977911	0.97935	0.973002		0.12	0.720618	0.69403	0.579362	0.964824	0.973484	0.969936
0.121	0.417768	0.39787	0.436553	0.976477	0.984888	0.982115		0.121	0.537094	0.629177	0.641185	0.978884	0.979107	0.972406		0.121	0.720528	0.693774	0.579657	0.964703	0.973125	0.97043
0.122	0.417262	0.397704	0.436524	0.975294	0.984477	0.98205		0.122	0.537544	0.628551	0.64068	0.979704	0.978133	0.97164		0.122	0.720428	0.693481	0.579989	0.964569	0.972714	0.970985
0.123	0.416825	0.397756	0.43652	0.974273	0.984605	0.982041		0.123	0.537622	0.627616	0.640171	0.979846	0.976678	0.970868		0.123	0.720364	0.693237	0.579964	0.964483	0.972372	0.970944
0.124	0.416467	0.397909	0.436612	0.973436	0.984984	0.982248		0.124	0.537101	0.626569	0.639607	0.978897	0.975048	0.970013		0.124	0.72029	0.693227	0.579944	0.964384	0.972358	0.97091
0.125	0.416311	0.398078	0.436714	0.973071	0.985403	0.982477		0.125	0.536311	0.625619	0.639066	0.977457	0.97357	0.969192		0.125	0.720255	0.693539	0.579421	0.964337	0.972796	0.970034
0.126	0.416129	0.398222	0.436831	0.972646	0.985759	0.98274		0.126	0.535613	0.624923	0.638462	0.976185	0.972487	0.968276		0.126	0.720435	0.694116	0.579212	0.964579	0.973605	0.969685
0.127	0.416114	0.398454	0.436937	0.972611	0.986333	0.982979		0.127	0.5349	0.62467	0.637905	0.974885	0.972093	0.967432		0.127	0.720759	0.694671	0.578714	0.965012	0.974383	0.968851
0.128	0.41611	0.398497	0.437019	0.972601	0.98644	0.983163		0.128	0.534317	0.624838	0.637526	0.973823	0.972355	0.966857		0.128	0.721167	0.695029	0.578442	0.965559	0.974885	0.968395
0.129	0.416216	0.398417	0.436952	0.972849	0.986242	0.983012		0.129	0.533959	0.625219	0.637383	0.97317	0.972948	0.96664		0.129	0.721568	0.695221	0.578493	0.966095	0.975155	0.968481
0.13	0.416219	0.398174	0.436767	0.972856	0.98564	0.982596		0.13	0.53378	0.625802	0.637385	0.972844	0.973855	0.966643		0.13	0.721945	0.695173	0.578921	0.9666	0.975087	0.969197
0.131	0.416175	0.39798	0.436597	0.972753	0.98516	0.982214		0.131	0.533424	0.62646	0.637527	0.972195	0.974879	0.966858		0.131	0.722205	0.695091	0.579451	0.966948	0.974972	0.970085
0.132	0.415998	0.397943	0.436276	0.97234	0.985068	0.981492		0.132	0.532996	0.627082	0.637737	0.971415	0.975847	0.967177		0.132	0.722289	0.695192	0.58012	0.967061	0.975114	0.971205
0.133	0.415853	0.398032	0.435776	0.972001	0.985289	0.980367		0.133	0.532679	0.627554	0.638094	0.970837	0.976581	0.967718		0.133	0.722174	0.695302	0.580569	0.966907	0.975268	0.971956
0.134	0.415799	0.398095	0.435317	0.971874	0.985445	0.979334		0.134	0.532389	0.62781	0.638618	0.970309	0.97698	0.968513		0.134	0.721862	0.695176	0.58054	0.966489	0.975092	0.971908
0.135	0.415872	0.398204	0.434723	0.972045	0.985714	0.977998		0.135	0.531937	0.627813	0.63928	0.969485	0.976984	0.969517		0.135	0.721564	0.694839	0.580197	0.96609	0.974619	0.971334
0.136	0.416063	0.398309	0.433996	0.972492	0.985974	0.976362		0.136	0.531402	0.627683	0.639921	0.96851	0.976782	0.970489		0.136	0.721487	0.694002	0.579433	0.965987	0.973445	0.970055
0.137	0.416299	0.398418	0.433481	0.973043	0.986244	0.975204		0.137	0.530947	0.627498	0.640488	0.967681	0.976494	0.971349		0.137	0.72178	0.692721	0.578698	0.966379	0.971648	0.968824
0.138	0.416562	0.398453	0.433131	0.973658	0.986331	0.974416		0.138	0.530649	0.62722	0.640873	0.967137	0.976061	0.971933		0.138	0.722471	0.691418	0.577836	0.967304	0.96982	0.967381
0.139	0.416866	0.398512	0.433045	0.974368	0.986477	0.974223		0.139	0.530472	0.626865	0.641059	0.966815	0.975509	0.972215		0.139	0.723378	0.690407	0.57735	0.968519	0.968402	0.966567
0.14	0.417085	0.398434	0.433222	0.97488	0.986284	0.974621		0.14	0.530442	0.626477	0.641163	0.96676	0.974905	0.972373		0.14	0.724276	0.689647	0.576833	0.969721	0.967336	0.965702
0.141	0.417384	0.398449	0.433554	0.975579	0.986321	0.975368		0.141	0.530353	0.626215	0.641252	0.966598	0.974497	0.972508		0.141	0.724977	0.689039	0.57672	0.97066	0.966484	0.965513
0.142	0.417814	0.398384	0.433815	0.976584	0.98616	0.975955		0.142	0.530026	0.62598	0.641466	0.966002	0.974132	0.972832		0.142	0.725508	0.688588	0.576494	0.971371	0.965851	0.965134
0.143	0.418502	0.398253	0.434135	0.978192	0.985836	0.976675		0.143	0.52963	0.625696	0.641864	0.96528	0.97369	0.973436		0.143	0.725701	0.688262	0.576633	0.971629	0.965394	0.965367
0.144	0.419246	0.398116	0.434406	0.979931	0.985497	0.977285		0.144	0.529132	0.625446	0.64224	0.964373	0.973301	0.974006		0.144	0.725638	0.688247	0.576643	0.971545	0.965373	0.965384
0.145	0.41993	0.398019	0.434489	0.98153	0.985257	0.977471		0.145	0.528551	0.625312	0.64241	0.963314	0.973092	0.974264		0.145	0.725479	0.688537	0.576844	0.971332	0.965779	0.96572
0.146	0.420529	0.397884	0.434493	0.98293	0.984922	0.97748		0.146	0.528163	0.625115	0.642544	0.962607	0.972786	0.974467		0.146	0.725418	0.689054	0.576751	0.97125	0.966505	0.965565
0.147	0.421096	0.397865	0.434411	0.984256	0.984875	0.977296		0.147	0.527988	0.624727	0.642582	0.962288	0.972182	0.974525		0.147	0.725435	0.689608	0.576716	0.971273	0.967282	0.965506
0.148	0.421374	0.397823	0.434281	0.984905	0.984771	0.977004		0.148	0.527763	0.624129	0.642617	0.961878	0.971251	0.974578		0.148	0.72564	0.690046	0.576222	0.971547	0.967896	0.964679
0.149	0.421634	0.397745	0.434246	0.985513	0.984578	0.976925		0.149	0.527551	0.623413	0.64273	0.961491	0.970137	0.974749		0.149	0.725937	0.690075	0.575641	0.971945	0.967937	0.963706
0.15	0.421971	0.397717	0.434132	0.986301	0.984509	0.976668		0.15	0.527416	0.622648	0.642965	0.961245	0.968947	0.975105		0.15	0.726164	0.689607	0.574857	0.972249	0.96728	0.962394
0.151	0.422253	0.397598	0.433899	0.98696	0.984214	0.976144		0.151	0.52725	0.621999	0.643116	0.960943	0.967937	0.975334		0.151	0.726055	0.688769	0.574123	0.972103	0.966105	0.961165
0.152	0.422218	0.39741	0.433541	0.986878	0.983749	0.975339		0.152	0.527311	0.621361	0.643223	0.961054	0.966944	0.975497		0.152	0.72562	0.68772	0.573452	0.971521	0.964633	0.960042
0.153	0.422093	0.39739	0.433132	0.986586	0.983699	0.974419		0.153	0.527645	0.620742	0.643034	0.961663	0.965981	0.97521		0.153	0.724698	0.686682	0.572965	0.970286	0.963178	0.959226
0.154	0.421423	0.3973	0.432768	0.98502	0.983477	0.9736		0.154	0.528012	0.620139	0.642564	0.962331	0.965042	0.974497		0.154	0.723502	0.685844	0.57257	0.968685	0.962002	0.958565
0.155	0.420293	0.397135	0.432543	0.982379	0.983068	0.973094		0.155	0.528291	0.619502	0.642093	0.96284	0.964051	0.973783		0.155	0.722205	0.685067	0.572283	0.966948	0.960912	0.958084
0.156	0.418849	0.397177	0.432618	0.979003	0.983172	0.973262		0.156	0.528504	0.61847	0.641824	0.963228	0.962445	0.973375		0.156	0.720914	0.684375	0.572185	0.96522	0.959942	0.95792
0.157	0.417339	0.397268	0.432967	0.975474	0.983397	0.974047		0.157	0.528451	0.617257	0.641674	0.963132	0.960557	0.973148		0.157	0.719556	0.684002	0.572048	0.963402	0.959418	0.957691
0.158	0.41554	0.397285	0.433658	0.971269	0.98344	0.975602		0.158	0.528163	0.616178	0.641551	0.962607	0.958878	0.972961		0.158	0.718388	0.683711	0.572004	0.961838	0.95901	0.957617
0.159	0.413963	0.397443	0.434463	0.967583	0.983831	0.977413		0.159	0.527795	0.615278	0.641359	0.961936	0.957478	0.97267		0.159	0.717476	0.683468	0.571966	0.960617	0.958669	0.957554
0.16	0.412778	0.39781	0.435304	0.964813	0.984739	0.979305		0.16	0.527534	0.614675	0.640994	0.96146	0.956539	0.972116		0.16	0.71693	0.68328	0.57198	0.959886	0.958406	0.957577
0.161	0.411859	0.397982	0.436061	0.962665	0.985165	0.981008		0.161	0.52758	0.614501	0.640465	0.961544	0.956268	0.971314		0.161	0.716721	0.682872	0.5719	0.959606	0.957833	0.957443
0.162	0.411119	0.398067	0.436605	0.960936	0.985375	0.982232		0.162	0.52796	0.61456	0.639814	0.962237	0.95636	0.970327		0.162	0.716845	0.682144	0.571893	0.959772	0.956812	0.957432
0.163	0.410892	0.398128	0.437097	0.960405	0.985526	0.983339		0.163	0.528547	0.614806	0.639172	0.963306	0.956743	0.969353		0.163	0.717194	0.681367	0.571693	0.960239	0.955722	0.957097
0.164	0.41099	0.398037	0.437449	0.960634	0.985301	0.984131		0.164	0.529187	0.615282	0.638559	0.964473	0.957484	0.968423		0.164	0.717617	0.680625	0.571773	0.960806	0.954682	0.957231
0.165	0.411316	0.397966	0.437578	0.961396	0.985125	0.984421		0.165	0.529804	0.615759	0.637983	0.965597	0.958226	0.96755		0.165	0.717805	0.680133	0.571877	0.961057	0.953992	0.957405
0.166	0.411656	0.398016	0.437475	0.962191	0.985249	0.984189		0.166	0.530286	0.616055	0.6374	0.966476	0.958687	0.966666		0.166	0.717446	0.680091	0.572059	0.960577	0.953933	0.957709
0.167	0.412044	0.398136	0.437349	0.963098	0.985546	0.983906		0.167	0.530698	0.616248	0.636724	0.967227	0.958987	0.96564		0.167	0.716663	0.680401	0.572042	0.959528	0.954367	0.957681
0.168	0.412253	0.398454	0.437066	0.963586	0.986333	0.983269		0.168	0.531046	0.616406	0.636029	0.967861	0.959233	0.964586		0.168	0.715619	0.680741	0.571972	0.95813	0.954844	0.957564
0.169	0.412363	0.398834	0.436809	0.963843	0.987274	0.982691		0.169	0.531358	0.616299	0.635425	0.96843	0.959066	0.96367		0.169	0.714492	0.681022	0.571727	0.956622	0.955238	0.957154
0.17	0.41224	0.399219	0.436651	0.963556	0.988227	0.982335		0.17	0.531757	0.615836	0.634925	0.969157	0.958346	0.962912		0.17	0.713601	0.681132	0.571482	0.955429	0.955393	0.956743
0.171	0.412024	0.399477	0.436688	0.963051	0.988866	0.982419		0.171	0.532247	0.61525	0.634505	0.97005	0.957434	0.962275		0.171	0.713099	0.680975	0.571144	0.954756	0.955173	0.956178
0.172	0.411716	0.399653	0.43686	0.962331	0.989301	0.982806		0.172	0.53278	0.61461	0.634128	0.971021	0.956438	0.961703		0.172	0.712921	0.680628	0.570899	0.954518	0.954686	0.955767
0.173	0.411497	0.399584	0.437217	0.961819	0.989131	0.983609		0.173	0.533274	0.613948	0.633914	0.971922	0.955408	0.961379		0.173	0.712998	0.680304	0.570774	0.954621	0.954231	0.955558
0.174	0.411329	0.399531	0.437446	0.961426	0.988999	0.984124		0.174	0.533717	0.613415	0.633889	0.972729	0.954578	0.961341		0.174	0.713008	0.680097	0.570736	0.954635	0.953941	0.955495
0.175	0.411366	0.399301	0.437463	0.961513	0.98843	0.984162		0.175	0.534073	0.613129	0.633936	0.973378	0.954133	0.961412		0.175	0.71285	0.680032	0.57067	0.954423	0.95385	0.955384
0.176	0.411441	0.398931	0.43757	0.961688	0.987514	0.984403		0.176	0.534273	0.613163	0.634037	0.973742	0.954186	0.961565		0.176	0.712659	0.680071	0.570512	0.954167	0.953905	0.95512
0.177	0.411693	0.39853	0.437587	0.962277	0.986521	0.984441		0.177	0.534178	0.613456	0.634297	0.973569	0.954642	0.96196		0.177	0.712334	0.680161	0.570201	0.953732	0.954031	0.954599
0.178	0.412024	0.398294	0.437355	0.963051	0.985937	0.983919		0.178	0.533949	0.614084	0.634551	0.973152	0.95562	0.962345		0.178	0.711827	0.680382	0.569832	0.953053	0.954341	0.953981
0.179	0.412491	0.39793	0.437022	0.964142	0.985036	0.98317		0.179	0.533667	0.614807	0.634699	0.972638	0.956745	0.962569		0.179	0.711445	0.680783	0.569395	0.952542	0.954903	0.95325
0.18	0.412872	0.397705	0.436766	0.965033	0.984479	0.982594		0.18	0.533299	0.615571	0.634692	0.971967	0.957934	0.962559		0.18	0.711219	0.681389	0.568931	0.952239	0.955753	0.952473
0.181	0.413215	0.397691	0.436579	0.965835	0.984445	0.982173		0.181	0.532789	0.616357	0.63457	0.971038	0.959157	0.962374		0.181	0.711175	0.682074	0.568489	0.95218	0.956714	0.951733
0.182	0.413624	0.397756	0.436519	0.966791	0.984605	0.982038		0.182	0.532203	0.617394	0.634418	0.96997	0.96077	0.962143		0.182	0.711379	0.682675	0.568061	0.952454	0.957557	0.951016
0.183	0.414205	0.397826	0.436525	0.968149	0.984779	0.982052		0.183	0.531475	0.618398	0.634334	0.968643	0.962333	0.962016		0.183	0.711688	0.68309	0.567823	0.952867	0.958139	0.950618
0.184	0.414812	0.398023	0.436566	0.969567	0.985266	0.982144		0.184	0.530671	0.619405	0.634429	0.967178	0.9639	0.96216		0.184	0.711712	0.683148	0.567467	0.952899	0.958221	0.950022
0.185	0.41553	0.397981	0.436517	0.971246	0.985162	0.982034		0.185	0.529927	0.620312	0.634455	0.965822	0.965311	0.962199		0.185	0.711368	0.682824	0.567186	0.952439	0.957766	0.949551
0.186	0.416469	0.397846	0.436363	0.973441	0.984828	0.981687		0.186	0.529308	0.621133	0.634412	0.964693	0.966589	0.962134		0.186	0.710777	0.682359	0.567052	0.951648	0.957114	0.949327
0.187	0.417267	0.397692	0.436027	0.975306	0.984447	0.980932		0.187	0.528796	0.62165	0.634286	0.96376	0.967394	0.961943		0.187	0.709895	0.681898	0.567164	0.950467	0.956467	0.949515
0.188	0.417857	0.397424	0.435706	0.976685	0.983784	0.980209		0.188	0.528713	0.621787	0.634143	0.963609	0.967607	0.961726		0.188	0.708902	0.681494	0.567253	0.949137	0.955901	0.949663
0.189	0.418173	0.39696	0.435533	0.977423	0.982635	0.97982		0.189	0.529132	0.621519	0.633969	0.964373	0.96719	0.961462		0.189	0.708075	0.681186	0.567647	0.94803	0.955469	0.950323
0.19	0.418203	0.396731	0.435506	0.977494	0.982068	0.979759		0.19	0.529647	0.621008	0.63397	0.965311	0.966394	0.961464		0.19	0.707643	0.68097	0.567895	0.947452	0.955166	0.950738
0.191	0.417892	0.396459	0.43559	0.976767	0.981395	0.979948		0.191	0.53006	0.620317	0.634182	0.966064	0.965319	0.961785		0.191	0.707507	0.680835	0.568279	0.947269	0.954976	0.951381
0.192	0.417522	0.396289	0.435712	0.975902	0.980974	0.980223		0.192	0.530369	0.619558	0.63472	0.966627	0.964138	0.962601		0.192	0.707725	0.680813	0.568777	0.947561	0.954945	0.952215
0.193	0.417087	0.396163	0.435685	0.974885	0.980662	0.980162		0.193	0.530465	0.618918	0.635305	0.966802	0.963142	0.963488		0.193	0.708157	0.680829	0.569419	0.94814	0.954968	0.95329
0.194	0.416508	0.396125	0.435731	0.973532	0.980568	0.980266		0.194	0.530155	0.618392	0.635845	0.966237	0.962324	0.964307		0.194	0.708821	0.68082	0.569825	0.949029	0.954955	0.953969
0.195	0.415829	0.396074	0.435698	0.971945	0.980442	0.980191		0.195	0.529864	0.61803	0.636229	0.965707	0.96176	0.96489		0.195	0.709537	0.680825	0.570359	0.949987	0.954962	0.954863
0.196	0.415277	0.396031	0.435375	0.970654	0.980335	0.979465		0.196	0.529848	0.617854	0.636449	0.965678	0.961486	0.965223		0.196	0.710328	0.680702	0.570739	0.951046	0.95479	0.9555
0.197	0.414899	0.39582	0.435057	0.969771	0.979813	0.978749		0.197	0.530119	0.617776	0.636436	0.966172	0.961365	0.965204		0.197	0.711072	0.680467	0.571093	0.952043	0.95446	0.956092
0.198	0.414608	0.395615	0.434778	0.969091	0.979306	0.978122		0.198	0.530468	0.617664	0.636385	0.966808	0.961191	0.965126		0.198	0.711695	0.68034	0.571121	0.952877	0.954282	0.956139
0.199	0.414675	0.395559	0.434176	0.969247	0.979167	0.976767		0.199	0.53085	0.617504	0.63627	0.967504	0.960942	0.964952		0.199	0.71195	0.680392	0.570975	0.953218	0.954355	0.955895
0.2	0.414999	0.395686	0.433534	0.970005	0.979481	0.975323		0.2	0.531007	0.617486	0.63608	0.96779	0.960914	0.964664		0.2	0.711885	0.680524	0.570602	0.953131	0.95454	0.95527
0.201	0.415499	0.395983	0.432795	0.971173	0.980217	0.97366		0.201	0.530963	0.617649	0.635906	0.96771	0.961167	0.9644		0.201	0.711513	0.680759	0.570182	0.952633	0.95487	0.954567
0.202	0.416018	0.396367	0.432096	0.972386	0.981167	0.972088		0.202	0.530734	0.617765	0.635612	0.967292	0.961348	0.963954		0.202	0.710969	0.680958	0.569548	0.951905	0.955149	0.953506
0.203	0.416433	0.396876	0.431609	0.973356	0.982427	0.970992		0.203	0.530395	0.617731	0.635159	0.966675	0.961295	0.963267		0.203	0.710585	0.68076	0.568809	0.951391	0.954871	0.952268
0.204	0.416672	0.397379	0.431231	0.973915	0.983672	0.970142		0.204	0.529834	0.617497	0.634662	0.965652	0.960931	0.962513		0.204	0.710593	0.680085	0.568154	0.951401	0.953924	0.951172
0.205	0.416513	0.397787	0.430892	0.973543	0.984682	0.969379		0.205	0.529065	0.616935	0.63412	0.964251	0.960056	0.961691		0.205	0.711053	0.679277	0.567623	0.952017	0.952791	0.950283
0.206	0.415972	0.398028	0.4307	0.972279	0.985279	0.968947		0.206	0.528296	0.616066	0.633817	0.962849	0.958704	0.961232		0.206	0.711686	0.678504	0.56729	0.952865	0.951707	0.949725
0.207	0.415091	0.398254	0.4306	0.97022	0.985838	0.968722		0.207	0.527477	0.615175	0.63371	0.961356	0.957317	0.961069		0.207	0.712266	0.677916	0.567144	0.953641	0.950882	0.949481
0.208	0.414054	0.398437	0.430485	0.967796	0.986291	0.968464		0.208	0.526442	0.614524	0.633618	0.95947	0.956304	0.96093		0.208	0.712522	0.677439	0.567116	0.953984	0.950213	0.949434
0.209	0.412945	0.398632	0.430416	0.965204	0.986774	0.968308		0.209	0.525559	0.614074	0.633586	0.957861	0.955604	0.960881		0.209	0.712394	0.677114	0.56696	0.953813	0.949757	0.949173
0.21	0.411945	0.398958	0.430396	0.962866	0.987581	0.968263		0.21	0.525218	0.613826	0.633585	0.957239	0.955218	0.96088		0.21	0.71191	0.676815	0.566871	0.953165	0.949338	0.949024
0.211	0.41093	0.399203	0.430357	0.960494	0.988187	0.968176		0.211	0.525165	0.613803	0.633414	0.957143	0.955182	0.960621		0.211	0.711389	0.676498	0.566594	0.952467	0.948893	0.94856
0.212	0.410085	0.399215	0.430526	0.958519	0.988217	0.968556		0.212	0.525375	0.613781	0.63315	0.957525	0.955148	0.96022		0.212	0.710951	0.676247	0.566217	0.951881	0.948541	0.947929
0.213	0.409464	0.399128	0.430688	0.957067	0.988002	0.96892		0.213	0.525823	0.613729	0.632818	0.958342	0.955067	0.959717		0.213	0.710795	0.676088	0.565802	0.951672	0.948318	0.947234
0.214	0.40898	0.398928	0.430893	0.955936	0.987507	0.969382		0.214	0.526332	0.613905	0.632421	0.95927	0.955341	0.959115		0.214	0.710889	0.676159	0.565564	0.951798	0.948417	0.946836
0.215	0.40848	0.398538	0.431304	0.954767	0.986541	0.970306		0.215	0.526639	0.614325	0.632046	0.959829	0.955995	0.958546		0.215	0.711178	0.676337	0.565312	0.952184	0.948667	0.946414
0.216	0.408215	0.398191	0.431837	0.954148	0.985682	0.971505		0.216	0.52674	0.614823	0.631663	0.960013	0.95677	0.957965		0.216	0.711452	0.676461	0.56527	0.952551	0.948841	0.946344
0.217	0.408142	0.39789	0.432644	0.953977	0.984937	0.973321		0.217	0.526601	0.615262	0.631303	0.95976	0.957453	0.957419		0.217	0.711662	0.676389	0.565078	0.952832	0.94874	0.946022
0.218	0.408183	0.397528	0.433315	0.954073	0.984041	0.97483		0.218	0.526205	0.615619	0.630995	0.959038	0.958008	0.956952		0.218	0.711689	0.676061	0.56488	0.952869	0.94828	0.945691
0.219	0.408542	0.397226	0.433744	0.954912	0.983294	0.975795		0.219	0.525659	0.615575	0.630771	0.958043	0.95794	0.956612		0.219	0.711493	0.675538	0.564633	0.952606	0.947546	0.945277
0.22	0.409104	0.396896	0.433938	0.956226	0.982477	0.976232		0.22	0.524984	0.615149	0.630496	0.956813	0.957277	0.956195		0.22	0.710788	0.675226	0.564443	0.951662	0.947109	0.944959
0.221	0.409685	0.396501	0.434076	0.957584	0.981499	0.976542		0.221	0.524189	0.614537	0.630023	0.955364	0.956325	0.955478		0.221	0.70976	0.675037	0.564166	0.950286	0.946844	0.944495
0.222	0.410204	0.396235	0.434111	0.958797	0.98084	0.976621		0.222	0.523514	0.613875	0.629388	0.954134	0.955294	0.954515		0.222	0.708559	0.675055	0.564123	0.948678	0.946869	0.944423
0.223	0.410826	0.396187	0.434265	0.960251	0.980722	0.976968		0.223	0.523136	0.61316	0.628717	0.953445	0.954182	0.953497		0.223	0.707284	0.675419	0.564013	0.946971	0.947379	0.944239
0.224	0.411302	0.396206	0.434653	0.961363	0.980769	0.97784		0.224	0.523016	0.612621	0.628138	0.953226	0.953343	0.952619		0.224	0.705988	0.675949	0.563925	0.945236	0.948123	0.944092
0.225	0.411715	0.396208	0.435081	0.962329	0.980774	0.978803		0.225	0.523097	0.612183	0.627552	0.953374	0.952661	0.95173		0.225	0.70484	0.67641	0.563837	0.943699	0.948769	0.943945
0.226	0.412269	0.396226	0.435446	0.963624	0.980818	0.979624		0.226	0.523238	0.611901	0.627042	0.953631	0.952222	0.950957		0.226	0.7039	0.676852	0.563757	0.94244	0.949389	0.943811
0.227	0.412917	0.396085	0.435725	0.965138	0.980469	0.980252		0.227	0.523337	0.611912	0.62669	0.953811	0.95224	0.950423		0.227	0.703059	0.677112	0.56374	0.941314	0.949754	0.943782
0.228	0.413373	0.395715	0.43563	0.966204	0.979553	0.980038		0.228	0.523433	0.612132	0.626564	0.953986	0.952582	0.950232		0.228	0.702275	0.677273	0.563955	0.940264	0.94998	0.944142
0.229	0.413701	0.395262	0.435363	0.966971	0.978432	0.979438		0.229	0.523659	0.612395	0.626678	0.954398	0.952991	0.950405		0.229	0.701501	0.677498	0.564334	0.939228	0.950296	0.944777
0.23	0.413675	0.394844	0.435156	0.96691	0.977397	0.978972		0.23	0.523983	0.612561	0.627002	0.954988	0.95325	0.950896		0.23	0.700857	0.677827	0.56475	0.938366	0.950757	0.945473
0.231	0.413222	0.394421	0.435243	0.965851	0.97635	0.979168		0.231	0.524506	0.612635	0.627471	0.955942	0.953365	0.951608		0.231	0.700339	0.678141	0.565275	0.937672	0.951197	0.946352
0.232	0.412607	0.394081	0.435331	0.964414	0.975508	0.979366		0.232	0.525118	0.612568	0.628022	0.957057	0.95326	0.952443		0.232	0.700009	0.678522	0.565669	0.93723	0.951732	0.947012
0.233	0.412081	0.393774	0.435385	0.963184	0.974748	0.979487		0.233	0.525786	0.612415	0.628585	0.958274	0.953022	0.953297		0.233	0.699892	0.678889	0.565917	0.937074	0.952247	0.947427
0.234	0.411769	0.393495	0.435238	0.962455	0.974058	0.979156		0.234	0.526373	0.612447	0.629009	0.959344	0.953072	0.95394		0.234	0.699889	0.679062	0.565957	0.93707	0.952489	0.947494
0.235	0.411793	0.393261	0.434912	0.962511	0.973479	0.978423		0.235	0.52687	0.612876	0.629143	0.96025	0.95374	0.954143		0.235	0.699824	0.679052	0.566045	0.936983	0.952475	0.947641
0.236	0.412133	0.393124	0.434532	0.963306	0.973139	0.977568		0.236	0.527188	0.613633	0.628953	0.96083	0.954918	0.953855		0.236	0.699869	0.678933	0.566141	0.937043	0.952308	0.947802
0.237	0.412755	0.393058	0.434076	0.96476	0.972976	0.976542		0.237	0.527463	0.614602	0.628605	0.961331	0.956426	0.953327		0.237	0.700031	0.678716	0.566512	0.93726	0.952004	0.948423
0.238	0.413459	0.393028	0.433868	0.966405	0.972902	0.976074		0.238	0.527837	0.615531	0.627977	0.962012	0.957871	0.952375		0.238	0.700364	0.67854	0.567004	0.937706	0.951757	0.949247
0.239	0.414217	0.392924	0.433892	0.968177	0.972644	0.976128		0.239	0.528344	0.616216	0.62715	0.962936	0.958937	0.951121		0.239	0.701011	0.678471	0.567569	0.938572	0.95166	0.950193
0.24	0.414971	0.392804	0.433985	0.969939	0.972347	0.976338		0.24	0.528685	0.61656	0.626543	0.963558	0.959473	0.9502		0.24	0.701923	0.678556	0.56809	0.939793	0.95178	0.951065
0.241	0.415757	0.392721	0.433724	0.971776	0.972142	0.97575		0.241	0.528955	0.616774	0.626127	0.96405	0.959806	0.949569		0.241	0.702849	0.678709	0.568722	0.941033	0.951994	0.952123
0.242	0.416557	0.392516	0.433284	0.973646	0.971634	0.974761		0.242	0.529158	0.61701	0.625813	0.96442	0.960173	0.949093		0.242	0.703699	0.679063	0.569194	0.942171	0.952491	0.952913
0.243	0.417136	0.392359	0.432729	0.975	0.971246	0.973512		0.243	0.529168	0.617157	0.625632	0.964438	0.960402	0.948819		0.243	0.704378	0.679578	0.569729	0.94308	0.953213	0.953809
0.244	0.417253	0.392392	0.43217	0.975273	0.971327	0.972254		0.244	0.529036	0.617303	0.625515	0.964198	0.960629	0.948641		0.244	0.704964	0.680145	0.570117	0.943865	0.954008	0.954458
0.245	0.416977	0.392302	0.431855	0.974628	0.971105	0.971546		0.245	0.529072	0.617516	0.62528	0.964263	0.96096	0.948285		0.245	0.705618	0.680729	0.570384	0.94474	0.954828	0.954905
0.246	0.416343	0.392138	0.431642	0.973146	0.970699	0.971067		0.246	0.529343	0.617634	0.625095	0.964757	0.961144	0.948004		0.246	0.706495	0.681344	0.570648	0.945914	0.95569	0.955347
0.247	0.415505	0.392157	0.431646	0.971187	0.970746	0.971076		0.247	0.529752	0.617676	0.625081	0.965503	0.961209	0.947983		0.247	0.707457	0.681948	0.570802	0.947202	0.956537	0.955605
0.248	0.414666	0.392115	0.431644	0.969226	0.970642	0.971071		0.248	0.530138	0.617773	0.625142	0.966206	0.96136	0.948075		0.248	0.708562	0.682442	0.570729	0.948682	0.95723	0.955483
0.249	0.414065	0.391972	0.431504	0.967821	0.970288	0.970756		0.249	0.530412	0.617922	0.625312	0.966706	0.961592	0.948333		0.249	0.709702	0.682856	0.570774	0.950208	0.957811	0.955558
0.25	0.413589	0.392027	0.430983	0.966709	0.970424	0.969584		0.25	0.530309	0.618239	0.625674	0.966518	0.962085	0.948882		0.25	0.710473	0.683214	0.570924	0.951241	0.958313	0.955809
0.251	0.413455	0.392079	0.430212	0.966396	0.970553	0.967849		0.251	0.529973	0.618641	0.626076	0.965905	0.962711	0.949492		0.251	0.710659	0.683557	0.57089	0.95149	0.958794	0.955752
0.252	0.413503	0.391984	0.429407	0.966508	0.970317	0.966038		0.252	0.529394	0.618934	0.62635	0.96485	0.963167	0.949907		0.252	0.710407	0.683999	0.570913	0.951152	0.959414	0.955791
0.253	0.413651	0.391895	0.428568	0.966854	0.970097	0.964151		0.253	0.528521	0.619015	0.626552	0.963259	0.963293	0.950214		0.253	0.709943	0.684405	0.570865	0.950531	0.959984	0.955711
0.254	0.413858	0.391868	0.427916	0.967338	0.97003	0.962684		0.254	0.527502	0.618947	0.626694	0.961402	0.963187	0.950429		0.254	0.709321	0.684617	0.57067	0.949698	0.960281	0.955384
0.255	0.414299	0.39181	0.427236	0.968368	0.969887	0.961154		0.255	0.526727	0.618659	0.626802	0.959989	0.962739	0.950593		0.255	0.708814	0.684655	0.5705	0.949019	0.960334	0.955099
0.256	0.414533	0.391842	0.426808	0.968915	0.969966	0.960191		0.256	0.526034	0.618269	0.626783	0.958726	0.962132	0.950564		0.256	0.708505	0.684474	0.57043	0.948606	0.96008	0.954982
0.257	0.414394	0.39202	0.426758	0.96859	0.970407	0.960079		0.257	0.525328	0.617817	0.6267	0.95744	0.961429	0.950438		0.257	0.708415	0.684	0.570254	0.948485	0.959416	0.954688
0.258	0.413971	0.392259	0.426987	0.967602	0.970998	0.960594		0.258	0.524605	0.617448	0.626462	0.956122	0.960855	0.950077		0.258	0.70848	0.683339	0.570174	0.948572	0.958488	0.954554
0.259	0.413412	0.392628	0.427186	0.966295	0.971912	0.961042		0.259	0.524137	0.6171	0.626041	0.955269	0.960313	0.949439		0.259	0.708698	0.682576	0.57024	0.948864	0.957418	0.954664
0.26	0.412727	0.39281	0.427608	0.964694	0.972362	0.961991		0.26	0.523897	0.616796	0.625488	0.954832	0.95984	0.9486		0.26	0.708914	0.681749	0.57033	0.949153	0.956258	0.954815
0.261	0.411933	0.392803	0.42823	0.962838	0.972345	0.963391		0.261	0.523593	0.616524	0.624966	0.954278	0.959417	0.947809		0.261	0.709004	0.681035	0.570328	0.949274	0.955257	0.954811
0.262	0.411385	0.392707	0.42842	0.961557	0.972107	0.963818		0.262	0.523361	0.616352	0.624592	0.953855	0.959149	0.947241		0.262	0.708816	0.680447	0.570265	0.949022	0.954432	0.954706
0.263	0.411151	0.392464	0.428592	0.96101	0.971506	0.964205		0.263	0.523228	0.616338	0.624332	0.953612	0.959127	0.946847		0.263	0.708435	0.679964	0.570018	0.948512	0.953754	0.954293
0.264	0.411278	0.392077	0.428587	0.961307	0.970548	0.964194		0.264	0.523318	0.616376	0.624352	0.953776	0.959186	0.946877		0.264	0.707741	0.679788	0.569671	0.947583	0.953508	0.953712
0.265	0.41154	0.391599	0.428475	0.96192	0.969364	0.963942		0.265	0.523404	0.616161	0.624527	0.953933	0.958852	0.947143		0.265	0.706889	0.68002	0.56918	0.946442	0.953833	0.95289
0.266	0.411889	0.391209	0.428316	0.962735	0.968399	0.963584		0.266	0.523443	0.61577	0.624806	0.954004	0.958243	0.947566		0.266	0.706045	0.6805	0.568451	0.945312	0.954506	0.951669
0.267	0.412093	0.390874	0.428236	0.963212	0.96757	0.963404		0.267	0.523261	0.615287	0.625122	0.953672	0.957492	0.948045		0.267	0.705432	0.680956	0.567552	0.944491	0.955146	0.950164
0.268	0.412285	0.39064	0.427903	0.963661	0.966991	0.962655		0.268	0.522781	0.61469	0.625406	0.952798	0.956563	0.948476		0.268	0.705188	0.681222	0.566595	0.944165	0.955519	0.948562
0.269	0.412267	0.390482	0.427319	0.963619	0.966599	0.961341		0.269	0.522151	0.614041	0.625792	0.951649	0.955553	0.949061		0.269	0.705327	0.68106	0.565607	0.944351	0.955292	0.946908
0.27	0.412037	0.390473	0.426948	0.963081	0.966577	0.960506		0.27	0.521576	0.613425	0.62617	0.950601	0.954594	0.949635		0.27	0.705614	0.68042	0.564766	0.944735	0.954394	0.9455
0.271	0.411423	0.390561	0.426579	0.961646	0.966795	0.959676		0.271	0.520896	0.612927	0.626374	0.949362	0.953819	0.949944		0.271	0.70593	0.679392	0.56414	0.945158	0.952952	0.944452
0.272	0.410517	0.390608	0.426553	0.959529	0.966911	0.959618		0.272	0.520296	0.612391	0.626538	0.948269	0.952985	0.950193		0.272	0.706147	0.678178	0.563746	0.945449	0.951249	0.943792
0.273	0.409555	0.390763	0.426698	0.95728	0.967295	0.959944		0.273	0.520072	0.611682	0.626803	0.94786	0.951882	0.950595		0.273	0.706196	0.677102	0.56367	0.945514	0.94974	0.943665
0.274	0.408632	0.390896	0.427089	0.955123	0.967624	0.960824		0.274	0.519895	0.610748	0.627054	0.947538	0.950428	0.950975		0.274	0.705989	0.676507	0.563766	0.945237	0.948906	0.943826
0.275	0.407724	0.391079	0.427534	0.953	0.968077	0.961825		0.275	0.519513	0.609635	0.627472	0.946842	0.948696	0.951609		0.275	0.705467	0.676374	0.56389	0.944538	0.948719	0.944033
0.276	0.407151	0.391316	0.427849	0.951661	0.968664	0.962533		0.276	0.518902	0.608508	0.628067	0.945728	0.946942	0.952511		0.276	0.704675	0.67654	0.563964	0.943478	0.948952	0.944157
0.277	0.407079	0.391702	0.428053	0.951493	0.969619	0.962992		0.277	0.518296	0.607594	0.62865	0.944623	0.94552	0.953396		0.277	0.703678	0.676803	0.563953	0.942143	0.949321	0.944139
0.278	0.40718	0.391948	0.428319	0.951729	0.970228	0.963591		0.278	0.517768	0.606969	0.629084	0.943661	0.944547	0.954054		0.278	0.702777	0.676962	0.563916	0.940936	0.949544	0.944077
0.279	0.40741	0.392246	0.428825	0.952266	0.970966	0.964729		0.279	0.517599	0.60654	0.62935	0.943353	0.94388	0.954457		0.279	0.702149	0.676875	0.563949	0.940096	0.949422	0.944132
0.28	0.407707	0.392486	0.429369	0.952961	0.97156	0.965953		0.28	0.517691	0.606248	0.629357	0.943521	0.943425	0.954468		0.28	0.701917	0.676619	0.564004	0.939785	0.949063	0.944224
0.281	0.407841	0.392568	0.430108	0.953274	0.971763	0.967616		0.281	0.517865	0.606184	0.629124	0.943838	0.943326	0.954114		0.281	0.70224	0.676197	0.564054	0.940218	0.948471	0.944308
0.282	0.408007	0.392548	0.430464	0.953662	0.971714	0.968416		0.282	0.51817	0.606121	0.628881	0.944394	0.943228	0.953746		0.282	0.702988	0.675613	0.564215	0.941219	0.947652	0.944577
0.283	0.408273	0.392498	0.430523	0.954283	0.97159	0.968549		0.283	0.518634	0.606235	0.628812	0.945239	0.943405	0.953641		0.283	0.703631	0.675136	0.564371	0.94208	0.946982	0.944839
0.284	0.408346	0.392333	0.430342	0.954454	0.971181	0.968142		0.284	0.51898	0.606641	0.628759	0.94587	0.944037	0.953561		0.284	0.704082	0.674438	0.56443	0.942684	0.946003	0.944937
0.285	0.408128	0.392294	0.430045	0.953945	0.971085	0.967474		0.285	0.519274	0.60731	0.628651	0.946406	0.945078	0.953397		0.285	0.704098	0.673607	0.564522	0.942705	0.944838	0.945091
0.286	0.408025	0.392387	0.429761	0.953704	0.971315	0.966835		0.286	0.519775	0.607885	0.628578	0.947319	0.945973	0.953286		0.286	0.703662	0.67303	0.564561	0.942121	0.944028	0.945157
0.287	0.407875	0.392493	0.429433	0.953353	0.971577	0.966097		0.287	0.520679	0.608287	0.628416	0.948967	0.946598	0.953041		0.287	0.702954	0.672814	0.564386	0.941173	0.943726	0.944864
0.288	0.407695	0.392513	0.429184	0.952932	0.971627	0.965537		0.288	0.521827	0.608253	0.628122	0.951059	0.946546	0.952595		0.288	0.702232	0.672671	0.564257	0.940207	0.943525	0.944648
0.289	0.407767	0.392582	0.42888	0.953101	0.971798	0.964853		0.289	0.523055	0.607858	0.627812	0.953297	0.945931	0.952125		0.289	0.70167	0.672733	0.564075	0.939454	0.943612	0.944343
0.29	0.40821	0.392671	0.428916	0.954136	0.972018	0.964934		0.29	0.524092	0.607301	0.627559	0.955187	0.945064	0.951741		0.29	0.701288	0.672743	0.563807	0.938943	0.943626	0.943894
0.291	0.408914	0.392789	0.428953	0.955782	0.97231	0.965017		0.291	0.524955	0.60687	0.627383	0.95676	0.944393	0.951474		0.291	0.70103	0.672527	0.563654	0.938597	0.943323	0.943638
0.292	0.409824	0.392929	0.429178	0.957909	0.972657	0.965523		0.292	0.525485	0.606478	0.627221	0.957726	0.943783	0.951228		0.292	0.700855	0.672051	0.563669	0.938363	0.942655	0.943663
0.293	0.410866	0.393012	0.429586	0.960344	0.972862	0.966441		0.293	0.52559	0.606224	0.626906	0.957917	0.943388	0.950751		0.293	0.700572	0.671405	0.563757	0.937984	0.941749	0.943811
0.294	0.411882	0.39298	0.429953	0.962719	0.972783	0.967267		0.294	0.52532	0.606018	0.626438	0.957425	0.943067	0.950041		0.294	0.700468	0.670563	0.564021	0.937845	0.940568	0.944253
0.295	0.412822	0.392959	0.430105	0.964916	0.972731	0.967609		0.295	0.525025	0.605693	0.625745	0.956887	0.942562	0.94899		0.295	0.700427	0.669819	0.564228	0.93779	0.939525	0.944599
0.296	0.413616	0.392667	0.429881	0.966772	0.972008	0.967105		0.296	0.524814	0.605187	0.624975	0.956503	0.941774	0.947822		0.296	0.700525	0.669403	0.564338	0.937921	0.938941	0.944783
0.297	0.41411	0.39217	0.429669	0.967927	0.970778	0.966628		0.297	0.524817	0.604604	0.624319	0.956508	0.940867	0.946827		0.297	0.700651	0.669485	0.564409	0.93809	0.939056	0.944902
0.298	0.414259	0.391558	0.429286	0.968275	0.969263	0.965766		0.298	0.52481	0.604115	0.623875	0.956496	0.940106	0.946154		0.298	0.700501	0.670039	0.564327	0.937889	0.939833	0.944765
0.299	0.413995	0.391089	0.429063	0.967658	0.968102	0.965265		0.299	0.524749	0.603912	0.623615	0.956384	0.93979	0.94576		0.299	0.700074	0.670797	0.564136	0.937317	0.940896	0.944445
0.3	0.413583	0.390526	0.428794	0.966695	0.966708	0.964659		0.3	0.524674	0.604087	0.623659	0.956248	0.940063	0.945826		0.3	0.699492	0.67166	0.563933	0.936538	0.942107	0.944105
0.301	0.413067	0.390136	0.428752	0.965489	0.965743	0.964565		0.301	0.52461	0.604669	0.623829	0.956131	0.940968	0.946084		0.301	0.698624	0.672554	0.563643	0.935376	0.943361	0.94362
0.302	0.412525	0.389852	0.428702	0.964222	0.96504	0.964452		0.302	0.52477	0.605639	0.623913	0.956423	0.942478	0.946212		0.302	0.698055	0.673027	0.56312	0.934614	0.944024	0.942744
0.303	0.412045	0.389655	0.428652	0.9631	0.964552	0.96434		0.303	0.524987	0.606729	0.623973	0.956818	0.944174	0.946303		0.303	0.697916	0.67297	0.562558	0.934428	0.943944	0.941803
0.304	0.411774	0.389577	0.428598	0.962467	0.964359	0.964218		0.304	0.525195	0.607822	0.624055	0.957197	0.945875	0.946427		0.304	0.698182	0.6723	0.561877	0.934784	0.943005	0.940663
0.305	0.411765	0.389434	0.428615	0.962446	0.964005	0.964257		0.305	0.525352	0.608754	0.624052	0.957483	0.947325	0.946422		0.305	0.698726	0.671342	0.561218	0.935513	0.941661	0.93956
0.306	0.411776	0.389197	0.428776	0.962471	0.963419	0.964619		0.306	0.52549	0.609337	0.62404	0.957735	0.948232	0.946404		0.306	0.699368	0.670134	0.560656	0.936372	0.939966	0.938619
0.307	0.411669	0.389222	0.428987	0.962221	0.96348	0.965094		0.307	0.525508	0.609568	0.624026	0.957768	0.948592	0.946383		0.307	0.700037	0.668994	0.560168	0.937268	0.938367	0.937802
0.308	0.411571	0.389351	0.429184	0.961992	0.9638	0.965537		0.308	0.525573	0.609688	0.623866	0.957886	0.948779	0.94614		0.308	0.700538	0.668212	0.559576	0.937939	0.93727	0.936811
0.309	0.411395	0.389487	0.429067	0.961581	0.964136	0.965274		0.309	0.52572	0.609657	0.623649	0.958154	0.94873	0.945811		0.309	0.701016	0.668021	0.559022	0.938579	0.937003	0.935884
0.31	0.411127	0.389928	0.428904	0.960954	0.965228	0.964907		0.31	0.526066	0.609626	0.62339	0.958785	0.948682	0.945418		0.31	0.701282	0.668475	0.558464	0.938935	0.937639	0.934949
0.311	0.410746	0.39025	0.428931	0.960064	0.966025	0.964968		0.311	0.52648	0.609772	0.623047	0.959539	0.948909	0.944898		0.311	0.70128	0.669404	0.557747	0.938932	0.938942	0.933749
0.312	0.410323	0.390365	0.429053	0.959075	0.96631	0.965242		0.312	0.526728	0.61004	0.622695	0.959991	0.949326	0.944364		0.312	0.701129	0.670715	0.557358	0.93873	0.940781	0.933098
0.313	0.409806	0.390449	0.429299	0.957867	0.966518	0.965796		0.313	0.526699	0.6103	0.622514	0.959938	0.949731	0.94409		0.313	0.70097	0.672053	0.557323	0.938517	0.942658	0.933039
0.314	0.409323	0.390523	0.429636	0.956738	0.966701	0.966554		0.314	0.526467	0.610689	0.622438	0.959516	0.950336	0.943975		0.314	0.700693	0.673212	0.557489	0.938146	0.944284	0.933317
0.315	0.40893	0.390461	0.429968	0.955819	0.966547	0.967301		0.315	0.526234	0.611054	0.622456	0.959091	0.950904	0.944002		0.315	0.700583	0.674114	0.557907	0.937999	0.945549	0.934017
0.316	0.408717	0.390405	0.429902	0.955321	0.966409	0.967152		0.316	0.525871	0.611428	0.622649	0.958429	0.951486	0.944295		0.316	0.700589	0.674813	0.558484	0.938007	0.946529	0.934983
0.317	0.408624	0.390385	0.429734	0.955104	0.966359	0.966774		0.317	0.525302	0.611949	0.622996	0.957392	0.952297	0.944821		0.317	0.700782	0.67505	0.558689	0.938265	0.946862	0.935326
0.318	0.408771	0.390293	0.429361	0.955447	0.966132	0.965935		0.318	0.524582	0.612569	0.623554	0.95608	0.953262	0.945667		0.318	0.700915	0.674981	0.55887	0.938443	0.946765	0.935629
0.319	0.409077	0.390195	0.428924	0.956163	0.965889	0.964952		0.319	0.52357	0.613075	0.624027	0.954236	0.954049	0.946384		0.319	0.700975	0.674848	0.558976	0.938524	0.946579	0.935807
0.32	0.409139	0.390199	0.428484	0.956308	0.965899	0.963962		0.32	0.522438	0.61337	0.624412	0.952172	0.954508	0.946968		0.32	0.700991	0.674561	0.55882	0.938545	0.946176	0.935545
0.321	0.408959	0.390264	0.428117	0.955887	0.96606	0.963136		0.321	0.521515	0.613422	0.624616	0.95049	0.954589	0.947278		0.321	0.701036	0.674123	0.558614	0.938605	0.945562	0.935201
0.322	0.408545	0.390366	0.427506	0.954919	0.966312	0.961762		0.322	0.521077	0.613189	0.624579	0.949692	0.954227	0.947222		0.322	0.701277	0.673453	0.55856	0.938928	0.944622	0.93511
0.323	0.407927	0.390569	0.427119	0.953475	0.966815	0.960891		0.323	0.521117	0.612775	0.624387	0.949765	0.953583	0.94693		0.323	0.701645	0.672611	0.558522	0.939421	0.943441	0.935047
0.324	0.407076	0.390792	0.42714	0.951486	0.967367	0.960938		0.324	0.52147	0.612305	0.624308	0.950408	0.952851	0.946811		0.324	0.70201	0.671713	0.558614	0.93991	0.942181	0.935201
0.325	0.406322	0.391049	0.427364	0.949723	0.968003	0.961442		0.325	0.521745	0.611939	0.624312	0.950909	0.952282	0.946817		0.325	0.702221	0.671084	0.55891	0.940192	0.941299	0.935696
0.326	0.405743	0.391316	0.42794	0.94837	0.968664	0.962738		0.326	0.521503	0.611873	0.62447	0.950468	0.952179	0.947056		0.326	0.702314	0.670466	0.559295	0.940317	0.940432	0.936341
0.327	0.405478	0.391617	0.428627	0.947751	0.969409	0.964284		0.327	0.520795	0.612164	0.62486	0.949178	0.952632	0.947648		0.327	0.702164	0.670051	0.559876	0.940116	0.93985	0.937313
0.328	0.405262	0.391872	0.428829	0.947246	0.97004	0.964738		0.328	0.519915	0.612411	0.625326	0.947574	0.953016	0.948355		0.328	0.701877	0.669636	0.560523	0.939732	0.939268	0.938396
0.329	0.4053	0.392127	0.428731	0.947334	0.970671	0.964518		0.329	0.519201	0.612512	0.625729	0.946273	0.953173	0.948966		0.329	0.701583	0.669237	0.561102	0.939338	0.938708	0.939366
0.33	0.405284	0.392216	0.428731	0.947297	0.970892	0.964518		0.33	0.518716	0.612457	0.626016	0.945389	0.953088	0.949401		0.33	0.701444	0.668708	0.561484	0.939152	0.937966	0.940005
0.331	0.405348	0.392462	0.428635	0.947447	0.971501	0.964302		0.331	0.518339	0.612119	0.626105	0.944702	0.952562	0.949536		0.331	0.701539	0.668339	0.561672	0.939279	0.937449	0.94032
0.332	0.405393	0.392647	0.428685	0.947552	0.971959	0.964414		0.332	0.517822	0.6116	0.626155	0.94376	0.951754	0.949612		0.332	0.701868	0.668165	0.561436	0.939719	0.937205	0.939925
0.333	0.405688	0.392716	0.429046	0.948241	0.972129	0.965226		0.333	0.517302	0.611123	0.626157	0.942812	0.951012	0.949615		0.333	0.702187	0.66826	0.560986	0.940147	0.937338	0.939172
0.334	0.405936	0.392868	0.429307	0.948821	0.972506	0.965813		0.334	0.516528	0.610827	0.625907	0.941401	0.950551	0.949236		0.334	0.702442	0.668762	0.560381	0.940488	0.938042	0.938159
0.335	0.406067	0.393098	0.429226	0.949127	0.973075	0.965631		0.335	0.515605	0.610646	0.625394	0.939719	0.950269	0.948458		0.335	0.702591	0.66922	0.559737	0.940687	0.938684	0.937081
0.336	0.406186	0.393276	0.429077	0.949405	0.973516	0.965296		0.336	0.515104	0.610355	0.624703	0.938806	0.949817	0.94741		0.336	0.702628	0.669311	0.559118	0.940737	0.938812	0.936044
0.337	0.406338	0.393446	0.428901	0.949761	0.973937	0.9649		0.337	0.514923	0.609943	0.623816	0.938476	0.949175	0.946064		0.337	0.70254	0.668867	0.558692	0.940619	0.938189	0.935331
0.338	0.406246	0.393317	0.428981	0.949546	0.973617	0.96508		0.338	0.515011	0.609294	0.622898	0.938636	0.948166	0.944672		0.338	0.702392	0.668092	0.55813	0.940421	0.937102	0.93439
0.339	0.406285	0.393117	0.429376	0.949637	0.973122	0.965969		0.339	0.515272	0.608558	0.622128	0.939112	0.94702	0.943504		0.339	0.702056	0.666966	0.557532	0.939971	0.935523	0.933389
0.34	0.406572	0.393003	0.429829	0.950308	0.97284	0.966988		0.34	0.515443	0.607747	0.621572	0.939424	0.945758	0.942661		0.34	0.701552	0.66611	0.556943	0.939296	0.934322	0.932403
0.341	0.406889	0.392854	0.430011	0.951049	0.972471	0.967397		0.341	0.515362	0.606863	0.621267	0.939276	0.944382	0.942199		0.341	0.701042	0.665832	0.556317	0.938614	0.933932	0.931355
0.342	0.407194	0.392813	0.429826	0.951761	0.97237	0.966981		0.342	0.515402	0.605689	0.621213	0.939349	0.942556	0.942117		0.342	0.70053	0.666116	0.55559	0.937928	0.934331	0.930138
0.343	0.407632	0.392956	0.429345	0.952785	0.972724	0.965899		0.343	0.515827	0.604504	0.62124	0.940124	0.940711	0.942158		0.343	0.700049	0.666738	0.554791	0.937284	0.935203	0.9288
0.344	0.40784	0.392989	0.428789	0.953271	0.972805	0.964648		0.344	0.516446	0.603481	0.62116	0.941252	0.939119	0.942036		0.344	0.699674	0.667302	0.553833	0.936782	0.935994	0.927196
0.345	0.407895	0.393014	0.428479	0.9534	0.972867	0.963951		0.345	0.517062	0.602477	0.621118	0.942374	0.937557	0.941973		0.345	0.699382	0.6675	0.552907	0.936391	0.936272	0.925646
0.346	0.407963	0.392898	0.42841	0.953559	0.97258	0.963796		0.346	0.517863	0.601514	0.621138	0.943834	0.936059	0.942003		0.346	0.69907	0.66762	0.552163	0.935973	0.93644	0.924401
0.347	0.408111	0.392569	0.428708	0.953905	0.971766	0.964466		0.347	0.518509	0.600982	0.621078	0.945012	0.935231	0.941912		0.347	0.698839	0.66783	0.551663	0.935664	0.936735	0.923564
0.348	0.408029	0.392182	0.429083	0.953713	0.970808	0.96531		0.348	0.518635	0.600865	0.621016	0.945241	0.935049	0.941818		0.348	0.698653	0.668109	0.551562	0.935415	0.937126	0.923395
0.349	0.40819	0.391847	0.42931	0.954089	0.969978	0.96582		0.349	0.518527	0.600912	0.621023	0.945044	0.935122	0.941829		0.349	0.698383	0.668824	0.551655	0.935053	0.938129	0.92355
0.35	0.408412	0.391528	0.429225	0.954608	0.969189	0.965629		0.35	0.518417	0.601242	0.621075	0.944844	0.935635	0.941908		0.35	0.69799	0.669612	0.551922	0.934527	0.939234	0.923997
0.351	0.408621	0.391279	0.428969	0.955097	0.968572	0.965053		0.351	0.518333	0.601755	0.621185	0.944691	0.936434	0.942074		0.351	0.697484	0.670228	0.552174	0.93385	0.940098	0.924419
0.352	0.408743	0.391073	0.42867	0.955382	0.968062	0.96438		0.352	0.518027	0.602297	0.621334	0.944133	0.937277	0.9423		0.352	0.696781	0.670416	0.552352	0.932909	0.940362	0.924717
0.353	0.408964	0.391073	0.428438	0.955899	0.968062	0.963859		0.353	0.517468	0.602703	0.621506	0.943114	0.937909	0.942561		0.353	0.696101	0.670357	0.552381	0.931998	0.940279	0.924766
0.354	0.409078	0.390986	0.428109	0.956165	0.967847	0.963118		0.354	0.516892	0.603149	0.621669	0.942065	0.938603	0.942808		0.354	0.695462	0.669943	0.552546	0.931143	0.939698	0.925042
0.355	0.409182	0.390923	0.427517	0.956408	0.967691	0.961787		0.355	0.516486	0.603401	0.621627	0.941325	0.938995	0.942745		0.355	0.695022	0.669678	0.552741	0.930553	0.939327	0.925368
0.356	0.409198	0.390944	0.426843	0.956446	0.967743	0.96027		0.356	0.516409	0.603496	0.621332	0.941184	0.939143	0.942297		0.356	0.694849	0.669579	0.553162	0.930322	0.939188	0.926073
0.357	0.409097	0.391072	0.426151	0.956209	0.96806	0.958713		0.357	0.516852	0.603454	0.620824	0.941992	0.939077	0.941527		0.357	0.694831	0.669336	0.553655	0.930298	0.938847	0.926898
0.358	0.408793	0.391095	0.425588	0.955499	0.968117	0.957447		0.358	0.517608	0.603344	0.620275	0.94337	0.938906	0.940694		0.358	0.694682	0.668978	0.554341	0.930098	0.938345	0.928047
0.359	0.408647	0.390985	0.425424	0.955158	0.967845	0.957078		0.359	0.51837	0.603137	0.619607	0.944758	0.938584	0.939681		0.359	0.694341	0.668269	0.555121	0.929642	0.93735	0.929353
0.36	0.40846	0.390873	0.42565	0.954721	0.967567	0.957586		0.36	0.519094	0.603023	0.619026	0.946078	0.938407	0.9388		0.36	0.693712	0.667528	0.556018	0.9288	0.936311	0.930854
0.361	0.408335	0.390575	0.425958	0.954428	0.96683	0.958279		0.361	0.519615	0.603034	0.618496	0.947027	0.938424	0.937996		0.361	0.692828	0.666767	0.556875	0.927616	0.935244	0.932289
0.362	0.408215	0.390249	0.426369	0.954148	0.966023	0.959204		0.362	0.51993	0.603276	0.61796	0.947602	0.9388	0.937183		0.362	0.691944	0.666597	0.557733	0.926432	0.935005	0.933726
0.363	0.408205	0.389768	0.426689	0.954125	0.964832	0.959924		0.363	0.5203	0.603595	0.617552	0.948276	0.939297	0.936565		0.363	0.691337	0.667086	0.558537	0.92562	0.935691	0.935072
0.364	0.407966	0.389375	0.426785	0.953566	0.963859	0.96014		0.364	0.520823	0.603882	0.617297	0.949229	0.939744	0.936178		0.364	0.690915	0.668225	0.559216	0.925055	0.937289	0.936208
0.365	0.40772	0.389119	0.426923	0.952991	0.963225	0.96045		0.365	0.521547	0.604086	0.617057	0.950549	0.940061	0.935814		0.365	0.690779	0.66961	0.559703	0.924873	0.939231	0.937024
0.366	0.4075	0.388956	0.427475	0.952477	0.962822	0.961692		0.366	0.522028	0.604256	0.617028	0.951425	0.940326	0.93577		0.366	0.691024	0.670682	0.560002	0.925201	0.940735	0.937524
0.367	0.40735	0.388867	0.428017	0.952126	0.962602	0.962911		0.367	0.521962	0.604557	0.617234	0.951305	0.940794	0.936082		0.367	0.691406	0.671373	0.560204	0.925712	0.941704	0.937862
0.368	0.407178	0.388916	0.428348	0.951724	0.962723	0.963656		0.368	0.521451	0.604991	0.617379	0.950374	0.941469	0.936302		0.368	0.691771	0.671532	0.560292	0.926201	0.941927	0.93801
0.369	0.407268	0.388761	0.428466	0.951934	0.962339	0.963921		0.369	0.520833	0.605472	0.617408	0.949247	0.942218	0.936346		0.369	0.692134	0.671424	0.560351	0.926687	0.941776	0.938109
0.37	0.407251	0.388646	0.428271	0.951895	0.962055	0.963483		0.37	0.520154	0.60591	0.617374	0.94801	0.942899	0.936295		0.37	0.692384	0.671173	0.560395	0.927021	0.941424	0.938182
0.371	0.407202	0.388522	0.427667	0.95178	0.961748	0.962124		0.371	0.519697	0.606221	0.617192	0.947177	0.943383	0.936019		0.371	0.692459	0.670937	0.560464	0.927122	0.941093	0.938298
0.372	0.407126	0.38799	0.427243	0.951602	0.960431	0.96117		0.372	0.519476	0.606338	0.61706	0.946774	0.943565	0.935818		0.372	0.692456	0.670723	0.560719	0.927118	0.940793	0.938725
0.373	0.407018	0.387529	0.427072	0.95135	0.95929	0.960785		0.373	0.519244	0.606284	0.617086	0.946351	0.943481	0.935858		0.373	0.692343	0.670646	0.561149	0.926967	0.940685	0.939445
0.374	0.406753	0.387273	0.427086	0.950731	0.958656	0.960817		0.374	0.518619	0.606216	0.617125	0.945212	0.943376	0.935917		0.374	0.692027	0.670778	0.561371	0.926543	0.94087	0.939816
0.375	0.406572	0.386975	0.427255	0.950308	0.957918	0.961197		0.375	0.51765	0.606179	0.617012	0.943446	0.943318	0.935746		0.375	0.691561	0.671104	0.561616	0.92592	0.941327	0.940226
0.376	0.406297	0.386784	0.427411	0.949665	0.957445	0.961548		0.376	0.51651	0.606458	0.616843	0.941368	0.943752	0.935489		0.376	0.691046	0.671752	0.561801	0.92523	0.942236	0.940536
0.377	0.406005	0.386972	0.427144	0.948982	0.957911	0.960947		0.377	0.515462	0.60706	0.616549	0.939458	0.944689	0.935044		0.377	0.690546	0.672741	0.561755	0.924561	0.943623	0.940459
0.378	0.405687	0.387061	0.426969	0.948239	0.958131	0.960554		0.378	0.514909	0.607715	0.616024	0.93845	0.945708	0.934247		0.378	0.690295	0.673866	0.561572	0.924225	0.945201	0.940153
0.379	0.405314	0.38703	0.427099	0.947367	0.958054	0.960846		0.379	0.514767	0.608296	0.615452	0.938192	0.946612	0.93338		0.379	0.690403	0.67485	0.561444	0.924369	0.946581	0.939938
0.38	0.404941	0.387009	0.427328	0.946495	0.958002	0.961361		0.38	0.514658	0.60887	0.614929	0.937993	0.947506	0.932587		0.38	0.690912	0.675383	0.561135	0.925051	0.947329	0.939421
0.381	0.404839	0.386761	0.427601	0.946257	0.957388	0.961976		0.381	0.514449	0.609251	0.614548	0.937612	0.948099	0.932009		0.381	0.691555	0.675448	0.560962	0.925912	0.94742	0.939131
0.382	0.404971	0.386358	0.427758	0.946565	0.956391	0.962329		0.382	0.514141	0.609453	0.614396	0.937051	0.948413	0.931778		0.382	0.692091	0.675335	0.560839	0.926629	0.947262	0.938926
0.383	0.405152	0.386007	0.427351	0.946989	0.955522	0.961413		0.383	0.513773	0.609554	0.61442	0.93638	0.94857	0.931815		0.383	0.692259	0.675222	0.560488	0.926854	0.947103	0.938338
0.384	0.405407	0.385847	0.426711	0.947585	0.955126	0.959973		0.384	0.513459	0.609783	0.614537	0.935808	0.948926	0.931992		0.384	0.69198	0.67527	0.559936	0.926481	0.94717	0.937414
0.385	0.405907	0.38585	0.426037	0.948753	0.955133	0.958457		0.385	0.513264	0.609979	0.614657	0.935452	0.949231	0.932174		0.385	0.691334	0.675519	0.559404	0.925616	0.94752	0.936523
0.386	0.406301	0.385989	0.42539	0.949674	0.955477	0.957001		0.386	0.513145	0.610074	0.614808	0.935235	0.949379	0.932403		0.386	0.690475	0.675712	0.5587	0.924466	0.94779	0.935345
0.387	0.406584	0.386075	0.425042	0.950336	0.95569	0.956219		0.387	0.512914	0.609969	0.614949	0.934814	0.949216	0.932617		0.387	0.689672	0.675588	0.557887	0.92339	0.947616	0.933983
0.388	0.40676	0.386334	0.42494	0.950747	0.956331	0.955989		0.388	0.512432	0.609631	0.615056	0.933936	0.94869	0.932779		0.388	0.689266	0.675114	0.557216	0.922847	0.946952	0.93286
0.389	0.406985	0.38657	0.424608	0.951273	0.956916	0.955242		0.389	0.511554	0.60907	0.615179	0.932336	0.947817	0.932966		0.389	0.689341	0.674404	0.556689	0.922947	0.945956	0.931978
0.39	0.407132	0.386854	0.424316	0.951617	0.957619	0.954585		0.39	0.510504	0.608549	0.615448	0.930422	0.947006	0.933374		0.39	0.689789	0.673647	0.556411	0.923547	0.944894	0.931512
0.391	0.40731	0.38711	0.424198	0.952033	0.958252	0.95432		0.391	0.509613	0.607938	0.615856	0.928798	0.946055	0.933993		0.391	0.690337	0.673102	0.556403	0.924281	0.944129	0.931499
0.392	0.407455	0.387354	0.424184	0.952371	0.958856	0.954288		0.392	0.509008	0.607311	0.61638	0.927696	0.94508	0.934787		0.392	0.6909	0.672611	0.556502	0.925035	0.943441	0.931665
0.393	0.407608	0.387425	0.42444	0.952729	0.959032	0.954864		0.393	0.508724	0.606601	0.616999	0.927178	0.943975	0.935726		0.393	0.69135	0.672046	0.556632	0.925637	0.942648	0.931882
0.394	0.407715	0.387553	0.424863	0.952979	0.959349	0.955816		0.394	0.508633	0.605808	0.617633	0.927012	0.942741	0.936687		0.394	0.691653	0.671283	0.556862	0.926043	0.941578	0.932267
0.395	0.407936	0.387461	0.424882	0.953496	0.959121	0.955859		0.395	0.508681	0.60479	0.61833	0.9271	0.941157	0.937745		0.395	0.691967	0.670369	0.557096	0.926463	0.940296	0.932659
0.396	0.408097	0.387313	0.424532	0.953872	0.958755	0.955071		0.396	0.509166	0.603709	0.619053	0.927984	0.939474	0.938841		0.396	0.692307	0.66986	0.557404	0.926918	0.939582	0.933175
0.397	0.408129	0.387112	0.424188	0.953947	0.958257	0.954297		0.397	0.509802	0.602677	0.61964	0.929143	0.937868	0.939731		0.397	0.692528	0.669856	0.557735	0.927214	0.939576	0.933729
0.398	0.407926	0.386875	0.423767	0.953472	0.957671	0.95335		0.398	0.510585	0.601887	0.620063	0.93057	0.936639	0.940373		0.398	0.692749	0.670217	0.558102	0.92751	0.940083	0.934343
0.399	0.40786	0.386912	0.423543	0.953318	0.957762	0.952846		0.399	0.5117	0.601229	0.620478	0.932602	0.935615	0.941002		0.399	0.692961	0.670885	0.558453	0.927794	0.94102	0.934931
0.4	0.40774	0.387258	0.423603	0.953038	0.958619	0.952981		0.4	0.512802	0.600655	0.620766	0.93461	0.934722	0.941439		0.4	0.693115	0.671444	0.558785	0.928	0.941804	0.935487
0.401	0.407559	0.387386	0.42366	0.952615	0.958936	0.953109		0.401	0.513471	0.600237	0.620849	0.93583	0.934071	0.941565		0.401	0.693252	0.671344	0.558898	0.928184	0.941664	0.935676
0.402	0.407431	0.387593	0.423466	0.952315	0.959448	0.952673		0.402	0.513801	0.599953	0.620756	0.936431	0.933629	0.941424		0.402	0.693481	0.670803	0.558869	0.92849	0.940905	0.935627
0.403	0.407603	0.387877	0.422997	0.952717	0.960151	0.951618		0.403	0.513841	0.599851	0.620364	0.936504	0.933471	0.940829		0.403	0.693709	0.669862	0.558806	0.928795	0.939585	0.935522
0.404	0.407703	0.387897	0.422394	0.952951	0.960201	0.950261		0.404	0.513664	0.599872	0.619697	0.936181	0.933503	0.939818		0.404	0.693886	0.668526	0.558753	0.929032	0.937711	0.935433
0.405	0.407708	0.387791	0.421913	0.952963	0.959938	0.949179		0.405	0.513629	0.599801	0.618943	0.936118	0.933393	0.938674		0.405	0.693909	0.667004	0.558714	0.929063	0.935576	0.935368
0.406	0.407671	0.387759	0.421664	0.952876	0.959859	0.948619		0.406	0.514002	0.599523	0.618062	0.936797	0.93296	0.937338		0.406	0.693656	0.665621	0.558705	0.928725	0.933636	0.935353
0.407	0.407578	0.387532	0.421653	0.952659	0.959297	0.948594		0.407	0.514439	0.59905	0.617145	0.937594	0.932224	0.935947		0.407	0.693221	0.664058	0.558609	0.928142	0.931444	0.935192
0.408	0.407414	0.387349	0.421547	0.952276	0.958844	0.948356		0.408	0.514693	0.598331	0.616314	0.938057	0.931105	0.934687		0.408	0.69266	0.662786	0.558489	0.927391	0.92966	0.934991
0.409	0.407542	0.387328	0.421471	0.952575	0.958792	0.948185		0.409	0.514886	0.597392	0.615782	0.938409	0.929644	0.93388		0.409	0.691985	0.662087	0.558332	0.926487	0.928679	0.934728
0.41	0.407693	0.387353	0.421381	0.952928	0.958854	0.947982		0.41	0.514924	0.596573	0.615465	0.938478	0.928369	0.9334		0.41	0.691237	0.661567	0.558168	0.925486	0.92795	0.934454
0.411	0.407764	0.387241	0.421473	0.953094	0.958577	0.948189		0.411	0.514731	0.596014	0.615279	0.938126	0.9275	0.933117		0.411	0.690562	0.661156	0.558074	0.924582	0.927373	0.934297
0.412	0.407849	0.387309	0.421686	0.953292	0.958745	0.948669		0.412	0.5147	0.595573	0.615191	0.93807	0.926813	0.932984		0.412	0.690016	0.660934	0.558179	0.923851	0.927062	0.934472
0.413	0.407902	0.387253	0.422221	0.953416	0.958606	0.949872		0.413	0.515057	0.595332	0.615169	0.93872	0.926438	0.932951		0.413	0.689626	0.660644	0.558415	0.923329	0.926655	0.934867
0.414	0.407795	0.387056	0.422805	0.953166	0.958119	0.951186		0.414	0.515867	0.595079	0.615176	0.940196	0.926045	0.932961		0.414	0.689368	0.660307	0.558741	0.922983	0.926183	0.935413
0.415	0.407544	0.386696	0.423424	0.95258	0.957228	0.952578		0.415	0.516722	0.594717	0.615157	0.941755	0.925481	0.932932		0.415	0.689162	0.660546	0.559004	0.922708	0.926518	0.935853
0.416	0.407261	0.386448	0.423976	0.951918	0.956614	0.95382		0.416	0.517437	0.594382	0.615212	0.943058	0.92496	0.933016		0.416	0.688944	0.661067	0.559031	0.922416	0.927249	0.935899
0.417	0.407104	0.386175	0.424387	0.951551	0.955938	0.954745		0.417	0.517846	0.594401	0.615303	0.943803	0.924989	0.933154		0.417	0.688561	0.661968	0.559012	0.921903	0.928512	0.935867
0.418	0.406935	0.385938	0.424366	0.951156	0.955351	0.954698		0.418	0.518025	0.594671	0.615458	0.94413	0.92541	0.933389		0.418	0.687815	0.663127	0.558827	0.920904	0.930138	0.935557
0.419	0.406717	0.385674	0.424294	0.950647	0.954698	0.954536		0.419	0.518067	0.595085	0.61565	0.944206	0.926054	0.93368		0.419	0.686802	0.6644	0.558508	0.919548	0.931924	0.935023
0.42	0.406351	0.385506	0.424218	0.949791	0.954282	0.954365		0.42	0.518177	0.595641	0.615691	0.944407	0.926919	0.933742		0.42	0.685751	0.665189	0.558068	0.918141	0.93303	0.934286
0.421	0.406051	0.385411	0.424084	0.94909	0.954047	0.954063		0.421	0.518311	0.596279	0.615476	0.944651	0.927912	0.933416		0.421	0.684877	0.665828	0.557775	0.91697	0.933927	0.933796
0.422	0.405775	0.385311	0.424081	0.948445	0.953799	0.954057		0.422	0.518212	0.596756	0.615043	0.94447	0.928654	0.93276		0.422	0.684239	0.66617	0.557475	0.916116	0.934406	0.933294
0.423	0.405534	0.385181	0.424311	0.947881	0.953477	0.954574		0.423	0.517942	0.597076	0.614622	0.943978	0.929152	0.932121		0.423	0.683949	0.666116	0.55726	0.915728	0.934331	0.932934
0.424	0.405247	0.38517	0.424399	0.947211	0.95345	0.954772		0.424	0.517471	0.597493	0.614269	0.94312	0.929801	0.931586		0.424	0.683887	0.665769	0.557049	0.915645	0.933844	0.932581
0.425	0.405104	0.385203	0.424507	0.946876	0.953532	0.955015		0.425	0.516814	0.598102	0.614045	0.941922	0.930749	0.931246		0.425	0.684004	0.665307	0.556897	0.915802	0.933196	0.932326
0.426	0.404951	0.385163	0.424704	0.946519	0.953433	0.955458		0.426	0.51616	0.598807	0.614085	0.94073	0.931846	0.931307		0.426	0.684236	0.664436	0.556823	0.916112	0.931974	0.932202
0.427	0.404849	0.385223	0.424671	0.94628	0.953581	0.955384		0.427	0.515847	0.599437	0.614224	0.94016	0.932826	0.931517		0.427	0.684383	0.66367	0.556797	0.916309	0.9309	0.932159
0.428	0.404675	0.385033	0.424591	0.945874	0.953111	0.955204		0.428	0.515967	0.599961	0.61428	0.940379	0.933642	0.931602		0.428	0.684526	0.663084	0.556675	0.916501	0.930078	0.931954
0.429	0.404495	0.384746	0.424658	0.945453	0.952401	0.955355		0.429	0.516283	0.600159	0.614217	0.940955	0.93395	0.931507		0.429	0.685094	0.662662	0.556451	0.917261	0.929486	0.931579
0.43	0.404149	0.384409	0.424571	0.944644	0.951566	0.955159		0.43	0.516592	0.600198	0.614223	0.941518	0.934011	0.931516		0.43	0.685988	0.662575	0.556179	0.918458	0.929364	0.931124
0.431	0.403846	0.384049	0.42447	0.943936	0.950675	0.954932		0.431	0.51692	0.6002	0.614263	0.942116	0.934014	0.931577		0.431	0.686998	0.662909	0.555784	0.91981	0.929832	0.930463
0.432	0.403701	0.383488	0.424497	0.943597	0.949286	0.954992		0.432	0.517267	0.600488	0.614518	0.942748	0.934462	0.931963		0.432	0.687964	0.663408	0.555463	0.921104	0.930532	0.929925
0.433	0.403587	0.383234	0.424582	0.943331	0.948658	0.955184		0.433	0.517473	0.600957	0.614976	0.943124	0.935192	0.932658		0.433	0.688708	0.663887	0.555201	0.9221	0.931204	0.929487
0.434	0.403521	0.383078	0.424781	0.943176	0.948272	0.955631		0.434	0.517622	0.601729	0.615467	0.943395	0.936393	0.933403		0.434	0.689059	0.664567	0.554884	0.92257	0.932158	0.928956
0.435	0.403759	0.383061	0.424889	0.943733	0.948229	0.955874		0.435	0.517641	0.602545	0.615885	0.94343	0.937663	0.934037		0.435	0.689207	0.664949	0.554645	0.922768	0.932694	0.928556
0.436	0.404223	0.383212	0.424607	0.944817	0.948603	0.95524		0.436	0.517523	0.603258	0.616343	0.943215	0.938772	0.934731		0.436	0.689219	0.66502	0.554479	0.922784	0.932793	0.928278
0.437	0.404714	0.38331	0.424354	0.945965	0.948846	0.954671		0.437	0.517224	0.603644	0.616766	0.94267	0.939373	0.935373		0.437	0.689196	0.665039	0.554184	0.922753	0.93282	0.927784
0.438	0.40522	0.383272	0.424088	0.947147	0.948752	0.954072		0.438	0.516859	0.603877	0.617032	0.942004	0.939736	0.935776		0.438	0.68924	0.664873	0.55394	0.922812	0.932587	0.927376
0.439	0.405686	0.383279	0.42377	0.948237	0.948769	0.953357		0.439	0.51651	0.603994	0.617318	0.941368	0.939918	0.93621		0.439	0.689442	0.664379	0.55391	0.923082	0.931894	0.927325
0.44	0.405978	0.383384	0.423649	0.948919	0.949029	0.953085		0.44	0.516334	0.60403	0.617534	0.941048	0.939974	0.936537		0.44	0.689659	0.664045	0.553881	0.923373	0.931426	0.927277
0.441	0.406258	0.38334	0.423719	0.949574	0.94892	0.953242		0.441	0.516368	0.60377	0.617668	0.94111	0.939569	0.936741		0.441	0.68979	0.663792	0.553875	0.923548	0.931071	0.927267
0.442	0.406361	0.383339	0.423491	0.949814	0.948918	0.952729		0.442	0.516435	0.603347	0.617725	0.941232	0.938911	0.936827		0.442	0.689883	0.663284	0.554025	0.923673	0.930358	0.927518
0.443	0.406431	0.383307	0.423297	0.949978	0.948838	0.952293		0.443	0.516141	0.60288	0.617743	0.940696	0.938184	0.936854		0.443	0.690102	0.662648	0.554131	0.923966	0.929466	0.927695
0.444	0.406381	0.383223	0.423024	0.949861	0.94863	0.951679		0.444	0.515532	0.602429	0.617778	0.939586	0.937482	0.936907		0.444	0.690358	0.661874	0.55432	0.924309	0.92838	0.928012
0.445	0.406357	0.383205	0.422723	0.949805	0.948586	0.951001		0.445	0.514935	0.602042	0.617968	0.938498	0.93688	0.937196		0.445	0.690565	0.660778	0.554685	0.924586	0.926843	0.928623
0.446	0.406132	0.383221	0.422738	0.949279	0.948626	0.951035		0.446	0.514414	0.601881	0.618134	0.937548	0.93663	0.937447		0.446	0.69064	0.659819	0.555019	0.924686	0.925498	0.929182
0.447	0.40581	0.383403	0.423176	0.948527	0.949076	0.952021		0.447	0.51388	0.601836	0.61825	0.936575	0.93656	0.937623		0.447	0.690559	0.659155	0.555358	0.924578	0.924567	0.92975
0.448	0.405431	0.383701	0.423378	0.947641	0.949814	0.952475		0.448	0.513587	0.601764	0.618191	0.936041	0.936448	0.937534		0.448	0.690347	0.658454	0.555884	0.924294	0.923583	0.93063
0.449	0.405151	0.384231	0.423634	0.946986	0.951126	0.953051		0.449	0.513311	0.601718	0.617872	0.935538	0.936376	0.93705		0.449	0.69002	0.658233	0.556259	0.923856	0.923273	0.931258
0.45	0.405042	0.38465	0.423644	0.946731	0.952163	0.953073		0.45	0.51294	0.601685	0.61741	0.934862	0.936325	0.936349		0.45	0.689714	0.658382	0.556466	0.923447	0.923482	0.931604
0.451	0.405034	0.385241	0.42347	0.946713	0.953626	0.952682		0.451	0.512496	0.601697	0.616837	0.934053	0.936343	0.93548		0.451	0.689538	0.658596	0.556467	0.923211	0.923783	0.931606
0.452	0.405133	0.385695	0.423269	0.946944	0.95475	0.95223		0.452	0.511954	0.601751	0.616229	0.933065	0.936427	0.934558		0.452	0.689568	0.658995	0.556187	0.923251	0.924342	0.931137
0.453	0.405184	0.386146	0.423181	0.947063	0.955866	0.952032		0.453	0.511479	0.602008	0.615646	0.932199	0.936827	0.933674		0.453	0.689828	0.659661	0.555672	0.923599	0.925276	0.930275
0.454	0.405189	0.386524	0.422906	0.947075	0.956802	0.951413		0.454	0.511323	0.602181	0.615125	0.931915	0.937096	0.932884		0.454	0.690302	0.659757	0.555103	0.924234	0.925411	0.929323
0.455	0.405063	0.386867	0.422751	0.946781	0.957651	0.951064		0.455	0.511534	0.602057	0.61457	0.932299	0.936904	0.932042		0.455	0.690921	0.659825	0.554431	0.925063	0.925506	0.928198
0.456	0.404755	0.387045	0.422592	0.946061	0.958091	0.950707		0.456	0.511977	0.601653	0.614118	0.933107	0.936275	0.931357		0.456	0.691644	0.659795	0.553785	0.926031	0.925464	0.927116
0.457	0.404426	0.387256	0.422529	0.945292	0.958614	0.950565		0.457	0.512274	0.600946	0.613917	0.933648	0.935175	0.931052		0.457	0.692337	0.659361	0.553209	0.926959	0.924856	0.926152
0.458	0.404128	0.387485	0.422387	0.944595	0.959181	0.950246		0.458	0.512424	0.599937	0.614018	0.933921	0.933604	0.931205		0.458	0.692993	0.65875	0.552608	0.927837	0.923999	0.925146
0.459	0.403962	0.387678	0.422376	0.944207	0.959658	0.950221		0.459	0.512692	0.598899	0.614483	0.93441	0.931989	0.93191		0.459	0.693345	0.658384	0.552063	0.928308	0.923485	0.924233
0.46	0.40393	0.38799	0.422449	0.944132	0.960431	0.950385		0.46	0.512886	0.598013	0.615027	0.934763	0.93061	0.932735		0.46	0.693336	0.657606	0.551552	0.928296	0.922394	0.923378
0.461	0.40384	0.388319	0.422503	0.943922	0.961245	0.950507		0.461	0.512956	0.597346	0.615342	0.934891	0.929572	0.933213		0.461	0.693057	0.656793	0.550955	0.927923	0.921254	0.922378
0.462	0.403781	0.388708	0.422481	0.943784	0.962208	0.950457		0.462	0.513159	0.596656	0.61536	0.935261	0.928499	0.93324		0.462	0.692792	0.656153	0.550378	0.927568	0.920356	0.921412
0.463	0.403703	0.389106	0.422635	0.943602	0.963193	0.950803		0.463	0.513477	0.595923	0.615063	0.935841	0.927358	0.93279		0.463	0.692545	0.655581	0.549903	0.927237	0.919554	0.920617
0.464	0.403437	0.389236	0.422927	0.94298	0.963515	0.95146		0.464	0.513677	0.59522	0.614581	0.936205	0.926264	0.932059		0.464	0.692472	0.655297	0.549393	0.927139	0.919155	0.919763
0.465	0.403129	0.389149	0.423244	0.94226	0.9633	0.952174		0.465	0.513576	0.594622	0.614248	0.936021	0.925333	0.931554		0.465	0.692549	0.655413	0.54897	0.927242	0.919318	0.919055
0.466	0.402987	0.389057	0.4236	0.941928	0.963072	0.952974		0.466	0.513171	0.594145	0.614213	0.935283	0.924591	0.931501		0.466	0.69253	0.655363	0.548561	0.927217	0.919248	0.91837
0.467	0.402852	0.38873	0.42389	0.941613	0.962263	0.953627		0.467	0.512478	0.594033	0.614397	0.93402	0.924417	0.93178		0.467	0.69219	0.655334	0.548134	0.926762	0.919207	0.917656
0.468	0.402808	0.388354	0.423978	0.94151	0.961332	0.953825		0.468	0.511838	0.594216	0.614723	0.932853	0.924702	0.932274		0.468	0.691526	0.655314	0.547861	0.925873	0.919179	0.917198
0.469	0.402898	0.388102	0.42387	0.94172	0.960708	0.953582		0.469	0.511491	0.594403	0.614958	0.932221	0.924993	0.932631		0.469	0.690426	0.655237	0.54769	0.9244	0.919071	0.916912
0.47	0.402971	0.387606	0.423807	0.941891	0.95948	0.95344		0.47	0.51138	0.594592	0.61504	0.932019	0.925287	0.932755		0.47	0.689143	0.655276	0.547459	0.922682	0.919126	0.916525
0.471	0.402902	0.387078	0.423571	0.941729	0.958173	0.952909		0.471	0.511187	0.594635	0.615122	0.931667	0.925354	0.932879		0.471	0.687935	0.655484	0.547409	0.921065	0.919418	0.916442
0.472	0.402834	0.386745	0.42344	0.941571	0.957349	0.952614		0.472	0.511261	0.594322	0.615379	0.931802	0.924867	0.933269		0.472	0.686923	0.655433	0.547432	0.91971	0.919346	0.91648
0.473	0.402811	0.386315	0.423333	0.941517	0.956284	0.952374		0.473	0.511449	0.593958	0.615657	0.932144	0.9243	0.933691		0.473	0.686108	0.655413	0.547568	0.918619	0.919318	0.916708
0.474	0.402596	0.385922	0.423436	0.941014	0.955312	0.952605		0.474	0.511445	0.593623	0.615725	0.932137	0.923779	0.933794		0.474	0.685506	0.655114	0.547794	0.917813	0.918899	0.917086
0.475	0.402483	0.385829	0.423325	0.94075	0.955081	0.952356		0.475	0.511412	0.593287	0.615497	0.932077	0.923256	0.933448		0.475	0.6851	0.654586	0.54807	0.917269	0.918158	0.917548
0.476	0.402504	0.385852	0.423152	0.940799	0.955138	0.951967		0.476	0.51158	0.592958	0.615001	0.932383	0.922744	0.932696		0.476	0.684873	0.654201	0.548225	0.916965	0.917618	0.917808
0.477	0.402521	0.385847	0.422774	0.940839	0.955126	0.951116		0.477	0.511816	0.592628	0.614252	0.932813	0.92223	0.93156		0.477	0.684727	0.653993	0.548416	0.91677	0.917326	0.918128
0.478	0.40243	0.385762	0.422501	0.940626	0.954916	0.950502		0.478	0.511951	0.592144	0.613445	0.933059	0.921477	0.930336		0.478	0.68468	0.653495	0.548645	0.916707	0.916628	0.918511
0.479	0.402412	0.385619	0.422212	0.940584	0.954562	0.949852		0.479	0.511962	0.591768	0.612841	0.933079	0.920892	0.92942		0.479	0.684712	0.652881	0.548824	0.91675	0.915766	0.918811
0.48	0.402272	0.38531	0.4223	0.940257	0.953797	0.95005		0.48	0.511971	0.591682	0.612455	0.933096	0.920758	0.928835		0.48	0.684688	0.652024	0.549114	0.916717	0.914564	0.919296
0.481	0.402033	0.384954	0.422475	0.939698	0.952915	0.950444		0.481	0.512075	0.591848	0.612171	0.933285	0.921017	0.928404		0.481	0.684529	0.651169	0.549362	0.916505	0.913365	0.919711
0.482	0.401806	0.384556	0.422701	0.939168	0.95193	0.950952		0.482	0.512276	0.592243	0.611933	0.933652	0.921631	0.928043		0.482	0.683968	0.650845	0.549601	0.915753	0.912911	0.920111
0.483	0.401674	0.384391	0.422957	0.938859	0.951522	0.951528		0.483	0.51261	0.592943	0.611732	0.93426	0.922721	0.927738		0.483	0.683243	0.651234	0.549668	0.914783	0.913456	0.920224
0.484	0.401593	0.384295	0.423188	0.93867	0.951284	0.952048		0.484	0.512986	0.593918	0.611421	0.934946	0.924238	0.927267		0.484	0.682495	0.652134	0.549795	0.913781	0.914719	0.920436
0.485	0.401628	0.384273	0.423515	0.938752	0.95123	0.952783		0.485	0.513202	0.594859	0.611013	0.935339	0.925702	0.926648		0.485	0.681747	0.653544	0.54974	0.91278	0.916696	0.920344
0.486	0.401746	0.384352	0.423978	0.939027	0.951425	0.953825		0.486	0.513347	0.595635	0.610644	0.935604	0.92691	0.926088		0.486	0.681313	0.654829	0.54981	0.912199	0.918499	0.920461
0.487	0.402002	0.384538	0.424381	0.939626	0.951886	0.954731		0.487	0.513479	0.596342	0.610131	0.935844	0.92801	0.92531		0.487	0.68116	0.655709	0.549741	0.911994	0.919733	0.920346
0.488	0.402318	0.384617	0.424556	0.940364	0.952081	0.955125		0.488	0.513571	0.597001	0.609462	0.936012	0.929036	0.924296		0.488	0.681155	0.656377	0.549787	0.911987	0.92067	0.920423
0.489	0.402776	0.384686	0.424748	0.941435	0.952252	0.955557		0.489	0.513745	0.597482	0.60872	0.936329	0.929784	0.92317		0.489	0.681409	0.65696	0.54985	0.912327	0.921488	0.920528
0.49	0.403297	0.384909	0.424586	0.942653	0.952804	0.955193		0.49	0.514059	0.597598	0.60808	0.936901	0.929965	0.9222		0.49	0.681651	0.657702	0.55012	0.912651	0.922529	0.92098
0.491	0.403696	0.385125	0.424423	0.943585	0.953339	0.954826		0.491	0.514572	0.59737	0.607487	0.937836	0.92961	0.9213		0.491	0.681655	0.658675	0.550288	0.912657	0.923893	0.921262
0.492	0.403963	0.385271	0.42451	0.944209	0.9537	0.955022		0.492	0.51488	0.596855	0.607104	0.938398	0.928808	0.920719		0.492	0.681553	0.659533	0.550494	0.91252	0.925097	0.921607
0.493	0.404091	0.385426	0.424667	0.944509	0.954084	0.955375		0.493	0.514905	0.596236	0.607021	0.938443	0.927845	0.920594		0.493	0.681176	0.66008	0.550683	0.912015	0.925864	0.921923
0.494	0.403987	0.38571	0.424403	0.944266	0.954787	0.954781		0.494	0.514974	0.595761	0.606998	0.938569	0.927106	0.920559		0.494	0.680528	0.660487	0.55083	0.911148	0.926435	0.922169
0.495	0.403844	0.385726	0.424293	0.943931	0.954826	0.954533		0.495	0.515306	0.595612	0.6068	0.939174	0.926874	0.920258		0.495	0.679903	0.66062	0.550969	0.910311	0.926622	0.922402
0.496	0.403555	0.385738	0.42413	0.943256	0.954856	0.954167		0.496	0.515651	0.595732	0.606495	0.939803	0.927061	0.919796		0.496	0.67951	0.660699	0.551101	0.909785	0.926732	0.922623
0.497	0.403163	0.385877	0.42412	0.94234	0.9552	0.954144		0.497	0.516116	0.596192	0.60613	0.94065	0.927777	0.919242		0.497	0.679523	0.660754	0.551082	0.909802	0.926809	0.922591
0.498	0.402764	0.385858	0.424387	0.941407	0.955153	0.954745		0.498	0.516512	0.596937	0.605771	0.941372	0.928936	0.918698		0.498	0.679989	0.660825	0.551035	0.910426	0.926909	0.922512
0.499	0.402533	0.385675	0.42479	0.940867	0.9547	0.955652		0.499	0.516796	0.597826	0.605656	0.94189	0.930319	0.918523		0.499	0.680818	0.660904	0.551068	0.911536	0.92702	0.922567
0.5	0.402311	0.385612	0.425129	0.940348	0.954544	0.956414		0.5	0.516718	0.598759	0.605838	0.941747	0.931771	0.918799		0.5	0.681717	0.66122	0.550767	0.91274	0.927463	0.922064
0.501	0.402326	0.385356	0.42537	0.940383	0.953911	0.956956		0.501	0.516342	0.599799	0.60614	0.941062	0.93339	0.919257		0.501	0.682399	0.661415	0.550334	0.913653	0.927737	0.921339
0.502	0.402552	0.384921	0.425197	0.940911	0.952834	0.956567		0.502	0.515792	0.600851	0.606437	0.94006	0.935027	0.919708		0.502	0.682828	0.661615	0.549886	0.914227	0.928017	0.920589
0.503	0.40282	0.384703	0.424627	0.941538	0.952294	0.955285		0.503	0.515318	0.601841	0.6067	0.939196	0.936567	0.920107		0.503	0.682865	0.661848	0.549458	0.914277	0.928344	0.919872
0.504	0.403155	0.384408	0.423901	0.942321	0.951564	0.953652		0.504	0.515242	0.602348	0.606795	0.939057	0.937356	0.920251		0.504	0.682572	0.662075	0.548942	0.913884	0.928662	0.919008
0.505	0.403364	0.384054	0.422951	0.942809	0.950688	0.951514		0.505	0.515612	0.602393	0.606817	0.939732	0.937426	0.920284		0.505	0.682256	0.662521	0.548714	0.913461	0.929288	0.918627
0.506	0.403444	0.383813	0.422217	0.942996	0.950091	0.949863		0.506	0.51594	0.602105	0.606801	0.94033	0.936978	0.92026		0.506	0.682067	0.663238	0.548471	0.913208	0.930294	0.91822
0.507	0.403472	0.383622	0.421646	0.943062	0.949618	0.948579		0.507	0.516001	0.601551	0.606872	0.940441	0.936116	0.920368		0.507	0.682059	0.663778	0.548499	0.913198	0.931051	0.918267
0.508	0.403688	0.383447	0.421028	0.943567	0.949185	0.947188		0.508	0.515961	0.600885	0.607086	0.940368	0.93508	0.920692		0.508	0.682218	0.664172	0.548753	0.91341	0.931604	0.918692
0.509	0.403861	0.383453	0.42045	0.943971	0.9492	0.945888		0.509	0.515628	0.600474	0.60735	0.939761	0.93444	0.921093		0.509	0.682366	0.664293	0.549207	0.913609	0.931773	0.919452
0.51	0.404108	0.383614	0.420094	0.944548	0.949598	0.945087		0.51	0.514839	0.600278	0.607572	0.938323	0.934135	0.921429		0.51	0.682592	0.663822	0.54964	0.913911	0.931113	0.920177
0.511	0.404334	0.383736	0.41962	0.945077	0.9499	0.944021		0.511	0.51376	0.600236	0.607794	0.936356	0.93407	0.921766		0.511	0.682933	0.663173	0.550211	0.914368	0.930203	0.921133
0.512	0.404614	0.383933	0.419134	0.945731	0.950388	0.942927		0.512	0.512621	0.600051	0.608032	0.93428	0.933782	0.922127		0.512	0.683474	0.662595	0.550643	0.915092	0.929392	0.921856
0.513	0.404744	0.383964	0.418854	0.946035	0.950465	0.942297		0.513	0.511353	0.599677	0.608409	0.931969	0.9332	0.922699		0.513	0.684137	0.662001	0.550961	0.91598	0.928559	0.922388
0.514	0.404858	0.38392	0.418836	0.946301	0.950356	0.942257		0.514	0.509989	0.599042	0.608885	0.929483	0.932212	0.92342		0.514	0.684772	0.661729	0.551208	0.91683	0.928177	0.922802
0.515	0.404946	0.383827	0.418893	0.946507	0.950126	0.942385		0.515	0.508518	0.598433	0.609514	0.926803	0.931264	0.924374		0.515	0.685198	0.661808	0.551318	0.9174	0.928288	0.922986
0.516	0.405019	0.383786	0.41886	0.946678	0.950024	0.942311		0.516	0.507091	0.598123	0.61023	0.924202	0.930782	0.92546		0.516	0.685371	0.661805	0.551438	0.917632	0.928284	0.923187
0.517	0.405053	0.383781	0.418697	0.946757	0.950012	0.941944		0.517	0.505826	0.598044	0.610815	0.921896	0.930659	0.926347		0.517	0.685189	0.661991	0.551566	0.917388	0.928545	0.923401
0.518	0.40493	0.383839	0.418451	0.94647	0.950155	0.941391		0.518	0.504687	0.598046	0.611091	0.91982	0.930662	0.926766		0.518	0.684836	0.662594	0.551623	0.916916	0.92939	0.923497
0.519	0.404592	0.38383	0.418176	0.94568	0.950133	0.940772		0.519	0.503921	0.59809	0.611129	0.918424	0.93073	0.926824		0.519	0.68443	0.663045	0.551458	0.916372	0.930023	0.92322
0.52	0.404082	0.383756	0.418078	0.944488	0.94995	0.940552		0.52	0.503497	0.598158	0.610874	0.917651	0.930836	0.926437		0.52	0.68413	0.663226	0.551276	0.91597	0.930277	0.922916
0.521	0.403523	0.383711	0.418078	0.943181	0.949838	0.940552		0.521	0.503472	0.598061	0.610317	0.917606	0.930685	0.925592		0.521	0.684184	0.663067	0.550926	0.916043	0.930054	0.92233
0.522	0.402901	0.383657	0.417961	0.941727	0.949705	0.940288		0.522	0.503882	0.597878	0.60976	0.918353	0.9304	0.924747		0.522	0.684567	0.662379	0.550598	0.916555	0.929089	0.921781
0.523	0.402419	0.383712	0.417951	0.940601	0.949841	0.940266		0.523	0.504401	0.597608	0.609185	0.919299	0.92998	0.923875		0.523	0.684994	0.661481	0.550244	0.917127	0.927829	0.921188
0.524	0.401941	0.383791	0.417829	0.939483	0.950037	0.939991		0.524	0.504754	0.597448	0.608651	0.919942	0.929731	0.923066		0.524	0.685287	0.660832	0.549966	0.917519	0.926919	0.920723
0.525	0.401582	0.383986	0.417562	0.938644	0.950519	0.939391		0.525	0.505053	0.597169	0.608325	0.920487	0.929297	0.922571		0.525	0.685393	0.660219	0.549629	0.917661	0.926059	0.920158
0.526	0.401414	0.384305	0.417403	0.938251	0.951309	0.939033		0.526	0.505307	0.596764	0.608224	0.92095	0.928667	0.922418		0.526	0.685334	0.660124	0.549492	0.917582	0.925926	0.919929
0.527	0.401225	0.384632	0.417589	0.93781	0.952118	0.939451		0.527	0.505417	0.59609	0.608019	0.921151	0.927618	0.922107		0.527	0.685193	0.660233	0.549369	0.917394	0.926079	0.919723
0.528	0.400876	0.384879	0.417963	0.936994	0.95273	0.940293		0.528	0.50545	0.595314	0.607732	0.921211	0.92641	0.921672		0.528	0.685027	0.660301	0.549348	0.917171	0.926174	0.919688
0.529	0.400704	0.385048	0.418494	0.936592	0.953148	0.941487		0.529	0.505471	0.594489	0.607264	0.921249	0.925126	0.920962		0.529	0.684785	0.660177	0.549642	0.916847	0.926	0.92018
0.53	0.400449	0.385222	0.418976	0.935996	0.953579	0.942572		0.53	0.505519	0.593871	0.606618	0.921337	0.924165	0.919982		0.53	0.684419	0.66049	0.550087	0.916357	0.926439	0.920925
0.531	0.399971	0.385263	0.419602	0.934879	0.95368	0.94398		0.531	0.505651	0.593313	0.605892	0.921577	0.923296	0.918881		0.531	0.68383	0.660706	0.550811	0.915569	0.926742	0.922137
0.532	0.39952	0.38538	0.420341	0.933824	0.95397	0.945643		0.532	0.505853	0.592802	0.605278	0.921945	0.922501	0.91795		0.532	0.683126	0.661409	0.551588	0.914626	0.927728	0.923438
0.533	0.399169	0.385384	0.421158	0.933004	0.95398	0.947481		0.533	0.505882	0.592322	0.604752	0.921998	0.921754	0.917152		0.533	0.682403	0.662173	0.552203	0.913658	0.9288	0.924468
0.534	0.398719	0.385375	0.421707	0.931952	0.953958	0.948716		0.534	0.505842	0.591935	0.604454	0.921925	0.921152	0.916701		0.534	0.681821	0.662996	0.552526	0.912879	0.929954	0.925008
0.535	0.398447	0.385312	0.422102	0.931316	0.953802	0.949604		0.535	0.506025	0.591522	0.604365	0.922259	0.920509	0.916566		0.535	0.681392	0.663368	0.552669	0.912304	0.930476	0.925248
0.536	0.398407	0.385242	0.422292	0.931223	0.953628	0.950032		0.536	0.506314	0.59128	0.604461	0.922786	0.920133	0.916711		0.536	0.681038	0.664098	0.552487	0.911831	0.9315	0.924943
0.537	0.398377	0.384811	0.422485	0.931153	0.952561	0.950466		0.537	0.506324	0.591369	0.60463	0.922804	0.920271	0.916967		0.537	0.68067	0.664362	0.552275	0.911338	0.93187	0.924588
0.538	0.398372	0.384371	0.422644	0.931141	0.951472	0.950824		0.538	0.506272	0.591593	0.604941	0.922709	0.92062	0.917439		0.538	0.680342	0.664712	0.552114	0.910899	0.932361	0.924319
0.539	0.398563	0.383918	0.422849	0.931588	0.950351	0.951285		0.539	0.506325	0.591792	0.605354	0.922806	0.920929	0.918065		0.539	0.680127	0.664883	0.552038	0.910611	0.932601	0.924191
0.54	0.398541	0.383465	0.423055	0.931536	0.94923	0.951748		0.54	0.506484	0.591841	0.605752	0.923095	0.921006	0.918669		0.54	0.679949	0.665196	0.55212	0.910372	0.93304	0.924329
0.541	0.398462	0.382933	0.423148	0.931352	0.947913	0.951958		0.541	0.506709	0.591696	0.606077	0.923505	0.92078	0.919162		0.541	0.679876	0.664743	0.552321	0.910275	0.932405	0.924665
0.542	0.398574	0.382633	0.422964	0.931613	0.94717	0.951544		0.542	0.506927	0.591461	0.606254	0.923903	0.920414	0.91943		0.542	0.679861	0.664179	0.552424	0.910255	0.931614	0.924838
0.543	0.398863	0.382383	0.422734	0.932289	0.946551	0.951026		0.543	0.506906	0.591472	0.606227	0.923865	0.920431	0.919389		0.543	0.679853	0.663161	0.552545	0.910244	0.930186	0.92504
0.544	0.399214	0.382145	0.422125	0.933109	0.945962	0.949656		0.544	0.506667	0.591674	0.606006	0.923429	0.920746	0.919054		0.544	0.679723	0.662279	0.552671	0.91007	0.928949	0.925251
0.545	0.399579	0.38194	0.42144	0.933962	0.945455	0.948115		0.545	0.506391	0.591867	0.605695	0.922926	0.921046	0.918583		0.545	0.679503	0.661408	0.552687	0.909775	0.927727	0.925278
0.546	0.399899	0.381762	0.420897	0.93471	0.945014	0.946894		0.546	0.506343	0.591975	0.605301	0.922838	0.921214	0.917985		0.546	0.679295	0.660874	0.552639	0.909497	0.926978	0.925198
0.547	0.400085	0.381592	0.420596	0.935145	0.944593	0.946216		0.547	0.506558	0.592086	0.604889	0.92323	0.921387	0.91736		0.547	0.679221	0.660165	0.552623	0.909398	0.925983	0.925171
0.548	0.400157	0.38135	0.420266	0.935313	0.943994	0.945474		0.548	0.506982	0.591948	0.60458	0.924003	0.921172	0.916892		0.548	0.679219	0.659702	0.552541	0.909395	0.925334	0.925033
0.549	0.400222	0.381216	0.420233	0.935465	0.943662	0.9454		0.549	0.507665	0.591786	0.604429	0.925248	0.92092	0.916663		0.549	0.679193	0.659371	0.552403	0.90936	0.92487	0.924802
0.55	0.400366	0.381139	0.420221	0.935802	0.943472	0.945373		0.55	0.508367	0.591834	0.604346	0.926527	0.920995	0.916537		0.55	0.679095	0.659169	0.552185	0.909229	0.924586	0.924437
0.551	0.400652	0.381031	0.420254	0.93647	0.943204	0.945447		0.551	0.50875	0.592279	0.604306	0.927225	0.921687	0.916476		0.551	0.67891	0.659153	0.551938	0.908981	0.924564	0.924024
0.552	0.400991	0.38083	0.420429	0.937263	0.942707	0.945841		0.552	0.508865	0.593001	0.604269	0.927435	0.922811	0.91642		0.552	0.678612	0.659278	0.551735	0.908582	0.924739	0.923684
0.553	0.401489	0.380693	0.420527	0.938427	0.942368	0.946061		0.553	0.509057	0.593823	0.604363	0.927785	0.92409	0.916563		0.553	0.678334	0.6593	0.551643	0.90821	0.92477	0.92353
0.554	0.401975	0.380477	0.420504	0.939563	0.941833	0.946009		0.554	0.509604	0.594517	0.604371	0.928782	0.92517	0.916575		0.554	0.677928	0.658825	0.551573	0.907667	0.924104	0.923413
0.555	0.402424	0.380149	0.420437	0.940612	0.941021	0.945859		0.555	0.510425	0.594923	0.604295	0.930278	0.925802	0.916459		0.555	0.677652	0.658161	0.551457	0.907297	0.923172	0.923219
0.556	0.402842	0.379836	0.420447	0.941589	0.940246	0.945881		0.556	0.511301	0.595062	0.604353	0.931875	0.926018	0.916547		0.556	0.677533	0.657245	0.551318	0.907138	0.921888	0.922986
0.557	0.403363	0.379755	0.420047	0.942807	0.940046	0.944981		0.557	0.512108	0.595008	0.604566	0.933345	0.925934	0.91687		0.557	0.677494	0.656659	0.551063	0.907086	0.921066	0.922559
0.558	0.404006	0.379586	0.419649	0.94431	0.939627	0.944086		0.558	0.512751	0.594974	0.604821	0.934517	0.925881	0.917257		0.558	0.677344	0.656386	0.550611	0.906885	0.920683	0.921802
0.559	0.404694	0.379524	0.419193	0.945918	0.939474	0.94306		0.559	0.513154	0.594967	0.605156	0.935252	0.92587	0.917765		0.559	0.677248	0.656715	0.550055	0.906756	0.921144	0.920872
0.56	0.405137	0.379762	0.418827	0.946953	0.940063	0.942237		0.56	0.513408	0.594985	0.605438	0.935715	0.925898	0.918193		0.56	0.67688	0.657001	0.549387	0.906263	0.921545	0.919753
0.561	0.405446	0.380035	0.418425	0.947676	0.940739	0.941332		0.561	0.513692	0.594994	0.605477	0.936232	0.925912	0.918252		0.561	0.676567	0.657413	0.548811	0.905844	0.922123	0.918789
0.562	0.405689	0.380226	0.418454	0.948244	0.941212	0.941397		0.562	0.513993	0.594928	0.605471	0.936781	0.92581	0.918243		0.562	0.676195	0.657413	0.548574	0.905346	0.922123	0.918392
0.563	0.405839	0.380544	0.418508	0.948594	0.941999	0.941519		0.563	0.51423	0.59474	0.605436	0.937213	0.925517	0.91819		0.563	0.675864	0.65741	0.548409	0.904903	0.922119	0.918116
0.564	0.405807	0.38068	0.418914	0.94852	0.942336	0.942432		0.564	0.514281	0.594494	0.605378	0.937306	0.925134	0.918102		0.564	0.675465	0.657276	0.548378	0.904369	0.921931	0.918064
0.565	0.40578	0.380669	0.419459	0.948456	0.942308	0.943658		0.565	0.513773	0.594332	0.60538	0.93638	0.924882	0.918105		0.565	0.675163	0.657526	0.548663	0.903965	0.922282	0.918541
0.566	0.405598	0.380635	0.420036	0.948031	0.942224	0.944956		0.566	0.512916	0.594341	0.605614	0.934818	0.924896	0.91846		0.566	0.674803	0.657763	0.548927	0.903483	0.922614	0.918983
0.567	0.405356	0.380685	0.420353	0.947465	0.942348	0.94567		0.567	0.512202	0.594437	0.605819	0.933517	0.925045	0.918771		0.567	0.67431	0.658275	0.549172	0.902822	0.923332	0.919393
0.568	0.405004	0.380701	0.420654	0.946643	0.942388	0.946347		0.568	0.511905	0.594452	0.606005	0.932975	0.925069	0.919053		0.568	0.673783	0.658695	0.549369	0.902117	0.923921	0.919723
0.569	0.404598	0.380749	0.420435	0.945694	0.942506	0.945854		0.569	0.511678	0.594505	0.606166	0.932562	0.925151	0.919297		0.569	0.673504	0.658981	0.549384	0.901743	0.924323	0.919748
0.57	0.404059	0.380706	0.419957	0.944434	0.9424	0.944779		0.57	0.511593	0.594649	0.606364	0.932407	0.925375	0.919597		0.57	0.673562	0.658848	0.549162	0.901821	0.924136	0.919377
0.571	0.40354	0.380606	0.419271	0.943221	0.942152	0.943235		0.571	0.511643	0.594953	0.606565	0.932498	0.925848	0.919902		0.571	0.673877	0.658784	0.548889	0.902243	0.924046	0.91892
0.572	0.402957	0.380428	0.418596	0.941858	0.941712	0.941717		0.572	0.511562	0.595582	0.606662	0.93235	0.926827	0.920049		0.572	0.674616	0.658862	0.548502	0.903232	0.924156	0.918272
0.573	0.402172	0.380324	0.418078	0.940023	0.941454	0.940552		0.573	0.511255	0.596469	0.606585	0.931791	0.928208	0.919932		0.573	0.675434	0.659114	0.548041	0.904327	0.924509	0.9175
0.574	0.401234	0.380283	0.417685	0.937831	0.941353	0.939667		0.574	0.511042	0.597409	0.606294	0.931403	0.92967	0.919491		0.574	0.676457	0.659377	0.547648	0.905697	0.924878	0.916842
0.575	0.400475	0.38042	0.417166	0.936057	0.941692	0.9385		0.575	0.510794	0.598449	0.60591	0.930951	0.931289	0.918909		0.575	0.677286	0.659349	0.547313	0.906807	0.924839	0.916281
0.576	0.399733	0.380557	0.416802	0.934322	0.942031	0.937681		0.576	0.510399	0.599355	0.605555	0.930231	0.932699	0.91837		0.576	0.678076	0.658882	0.547092	0.907865	0.924184	0.915911
0.577	0.399075	0.3808	0.416666	0.932784	0.942633	0.937375		0.577	0.509653	0.599862	0.605169	0.928871	0.933488	0.917785		0.577	0.67845	0.6581	0.546952	0.908365	0.923087	0.915677
0.578	0.398569	0.381023	0.416534	0.931602	0.943185	0.937078		0.578	0.508571	0.599963	0.604864	0.926899	0.933645	0.917322		0.578	0.678853	0.657146	0.546966	0.908905	0.921749	0.9157
0.579	0.39822	0.381245	0.416564	0.930786	0.943734	0.937146		0.579	0.507257	0.599848	0.604713	0.924504	0.933466	0.917093		0.579	0.678927	0.656247	0.547151	0.909004	0.920488	0.91601
0.58	0.398017	0.381415	0.416702	0.930311	0.944155	0.937456		0.58	0.506132	0.59942	0.604629	0.922454	0.9328	0.916966		0.58	0.679241	0.655698	0.547572	0.909425	0.919718	0.916715
0.581	0.397876	0.38162	0.416808	0.929982	0.944662	0.937694		0.581	0.50539	0.598487	0.604634	0.921102	0.931348	0.916974		0.581	0.679328	0.65563	0.54802	0.909541	0.919622	0.917465
0.582	0.397746	0.381789	0.416929	0.929678	0.945081	0.937967		0.582	0.505289	0.597227	0.60478	0.920917	0.929387	0.917195		0.582	0.679826	0.65581	0.548412	0.910208	0.919875	0.918121
0.583	0.397668	0.381993	0.417141	0.929496	0.945586	0.938444		0.583	0.505562	0.596025	0.605051	0.921415	0.927517	0.917606		0.583	0.680139	0.656044	0.548739	0.910627	0.920203	0.918668
0.584	0.397786	0.38203	0.417178	0.929771	0.945677	0.938527		0.584	0.505865	0.594923	0.605374	0.921967	0.925802	0.918096		0.584	0.680698	0.656238	0.549023	0.911375	0.920475	0.919144
0.585	0.397912	0.381987	0.417157	0.930066	0.945571	0.93848		0.585	0.506059	0.594066	0.605821	0.922321	0.924468	0.918774		0.585	0.680794	0.656429	0.549177	0.911504	0.920743	0.919402
0.586	0.39812	0.381831	0.417215	0.930552	0.945185	0.93861		0.586	0.506043	0.593653	0.606029	0.922292	0.923825	0.919089		0.586	0.680718	0.656446	0.549286	0.911402	0.920767	0.919584
0.587	0.398289	0.38157	0.417324	0.930947	0.944539	0.938855		0.587	0.505674	0.593493	0.605876	0.921619	0.923576	0.918857		0.587	0.680049	0.656352	0.549334	0.910506	0.920635	0.919664
0.588	0.398361	0.381168	0.417331	0.931115	0.943544	0.938871		0.588	0.505355	0.593062	0.605541	0.921038	0.922906	0.918349		0.588	0.679489	0.656182	0.54923	0.909757	0.920397	0.91949
0.589	0.398413	0.380902	0.417415	0.931237	0.942885	0.93906		0.589	0.505306	0.592291	0.605239	0.920948	0.921706	0.917891		0.589	0.678617	0.655924	0.549126	0.908589	0.920035	0.919316
0.59	0.398385	0.380636	0.417639	0.931172	0.942227	0.939564		0.59	0.50513	0.591171	0.6049	0.920628	0.919963	0.917377		0.59	0.678063	0.655613	0.548877	0.907847	0.919598	0.918899
0.591	0.398285	0.380402	0.417991	0.930938	0.941647	0.940356		0.591	0.50469	0.589902	0.604813	0.919826	0.917988	0.917245		0.591	0.677561	0.655152	0.548506	0.907175	0.918952	0.918278
0.592	0.398314	0.380291	0.418395	0.931006	0.941373	0.941265		0.592	0.504058	0.588559	0.604955	0.918674	0.915898	0.91746		0.592	0.677376	0.654442	0.548096	0.906928	0.917956	0.917592
0.593	0.398446	0.380288	0.418618	0.931314	0.941365	0.941766		0.593	0.503335	0.587513	0.605292	0.917356	0.914271	0.917971		0.593	0.677176	0.653544	0.547675	0.90666	0.916696	0.916887
0.594	0.398424	0.380311	0.418803	0.931263	0.941422	0.942183		0.594	0.502792	0.586601	0.6058	0.916367	0.912851	0.918742		0.594	0.677341	0.652669	0.547247	0.906881	0.915469	0.916171
0.595	0.398417	0.380585	0.418783	0.931246	0.9421	0.942138		0.595	0.502734	0.585671	0.606362	0.916261	0.911404	0.919594		0.595	0.677425	0.65173	0.546948	0.906993	0.914152	0.91567
0.596	0.398316	0.380849	0.418646	0.93101	0.942754	0.941829		0.596	0.503194	0.584595	0.606788	0.917099	0.90973	0.92024		0.596	0.677799	0.650771	0.546629	0.907494	0.912807	0.915136
0.597	0.398091	0.381035	0.418538	0.930484	0.943214	0.941586		0.597	0.503852	0.583569	0.607155	0.918298	0.908133	0.920797		0.597	0.678183	0.649629	0.546445	0.908008	0.911205	0.914828
0.598	0.397911	0.381176	0.41849	0.930064	0.943563	0.941478		0.598	0.504565	0.582468	0.60748	0.919598	0.90642	0.92129		0.598	0.678725	0.648427	0.546412	0.908734	0.909519	0.914773
0.599	0.397856	0.381334	0.418502	0.929935	0.943954	0.941505		0.599	0.504959	0.581473	0.6077	0.920316	0.904871	0.921623		0.599	0.679	0.647318	0.546387	0.909102	0.907963	0.914731
0.6	0.39778	0.381314	0.418687	0.929757	0.943905	0.941922		0.6	0.504864	0.580886	0.607778	0.920143	0.903958	0.921742		0.6	0.678901	0.646363	0.546366	0.908969	0.906624	0.914696
0.601	0.397754	0.381399	0.418936	0.929697	0.944115	0.942482		0.601	0.504509	0.580746	0.60765	0.919496	0.90374	0.921548		0.601	0.678261	0.645571	0.54634	0.908112	0.905513	0.914652
0.602	0.397923	0.381544	0.419129	0.930092	0.944474	0.942916		0.602	0.504417	0.580835	0.60739	0.919328	0.903878	0.921153		0.602	0.677438	0.645336	0.546147	0.907011	0.905183	0.914329
0.603	0.397907	0.381686	0.419408	0.930054	0.944826	0.943544		0.603	0.504654	0.581093	0.606963	0.91976	0.90428	0.920506		0.603	0.676442	0.645509	0.545923	0.905677	0.905426	0.913954
0.604	0.397796	0.381703	0.419743	0.929795	0.944868	0.944297		0.604	0.505287	0.5814	0.606371	0.920914	0.904758	0.919608		0.604	0.675499	0.645967	0.545602	0.904414	0.906068	0.913417
0.605	0.397756	0.381789	0.42011	0.929701	0.945081	0.945123		0.605	0.506068	0.581692	0.60574	0.922337	0.905212	0.918651		0.605	0.675027	0.646659	0.545209	0.903782	0.907039	0.912759
0.606	0.397826	0.381803	0.420586	0.929865	0.945115	0.946194		0.606	0.5068	0.582108	0.605236	0.923671	0.905859	0.917887		0.606	0.674902	0.64739	0.544851	0.903615	0.908064	0.912159
0.607	0.39775	0.381842	0.421018	0.929687	0.945212	0.947166		0.607	0.507336	0.582621	0.604855	0.924648	0.906658	0.917309		0.607	0.674998	0.648017	0.544651	0.903744	0.908944	0.911824
0.608	0.397826	0.381857	0.421103	0.929865	0.945249	0.947357		0.608	0.507699	0.583155	0.60466	0.92531	0.907489	0.917013		0.608	0.675181	0.648575	0.544475	0.903989	0.909727	0.91153
0.609	0.397942	0.381939	0.421012	0.930136	0.945452	0.947152		0.609	0.508047	0.583697	0.604677	0.925944	0.908332	0.917039		0.609	0.675157	0.648946	0.544281	0.903957	0.910247	0.911205
0.61	0.398125	0.382111	0.420759	0.930564	0.945878	0.946583		0.61	0.508541	0.584231	0.604825	0.926844	0.909163	0.917263		0.61	0.674721	0.649052	0.544112	0.903373	0.910396	0.910922
0.611	0.398157	0.382161	0.420282	0.930639	0.946002	0.94551		0.611	0.509023	0.584446	0.604872	0.927723	0.909498	0.917334		0.611	0.67422	0.649001	0.543983	0.902702	0.910324	0.910706
0.612	0.398237	0.382041	0.419906	0.930826	0.945705	0.944664		0.612	0.509467	0.58436	0.604794	0.928532	0.909364	0.917216		0.612	0.673662	0.648894	0.543973	0.901955	0.910174	0.910689
0.613	0.398217	0.381768	0.419637	0.930779	0.945029	0.944059		0.613	0.509755	0.584089	0.604553	0.929057	0.908942	0.916851		0.613	0.673383	0.648713	0.544061	0.901581	0.90992	0.910837
0.614	0.398195	0.381367	0.419455	0.930727	0.944036	0.943649		0.614	0.509918	0.583913	0.604038	0.929354	0.908668	0.91607		0.614	0.67329	0.648445	0.544313	0.901457	0.909544	0.911259
0.615	0.397975	0.380905	0.419352	0.930213	0.942893	0.943418		0.615	0.510105	0.583862	0.60335	0.929695	0.908589	0.915026		0.615	0.67321	0.648157	0.544651	0.90135	0.90914	0.911824
0.616	0.397923	0.380668	0.419275	0.930092	0.942306	0.943244		0.616	0.510335	0.584009	0.602774	0.930114	0.908818	0.914153		0.616	0.673048	0.648046	0.545139	0.901133	0.908985	0.912641
0.617	0.397921	0.380583	0.419161	0.930087	0.942095	0.942988		0.617	0.510483	0.584252	0.602156	0.930384	0.909196	0.913215		0.617	0.672821	0.648282	0.545568	0.900829	0.909316	0.91336
0.618	0.398028	0.380449	0.419131	0.930337	0.941764	0.942921		0.618	0.51042	0.584669	0.601533	0.930269	0.909845	0.912271		0.618	0.672354	0.648695	0.545805	0.900204	0.909895	0.913756
0.619	0.3982	0.380397	0.419159	0.930739	0.941635	0.942984		0.619	0.509914	0.58516	0.601	0.929347	0.910609	0.911462		0.619	0.671993	0.649019	0.545906	0.89972	0.910349	0.913926
0.62	0.398438	0.38043	0.419031	0.931295	0.941717	0.942696		0.62	0.508884	0.58578	0.600543	0.92747	0.911574	0.910769		0.62	0.671692	0.649216	0.545824	0.899317	0.910626	0.913788
0.621	0.398617	0.380303	0.418709	0.931714	0.941402	0.941971		0.621	0.507809	0.586481	0.599951	0.92551	0.912665	0.909871		0.621	0.671381	0.649265	0.545508	0.898901	0.910694	0.913259
0.622	0.398687	0.380125	0.418436	0.931877	0.940962	0.941357		0.622	0.507018	0.587287	0.599504	0.924069	0.913919	0.909193		0.622	0.671149	0.64912	0.545173	0.89859	0.910491	0.912698
0.623	0.398556	0.38015	0.418173	0.931571	0.941024	0.940765		0.623	0.506648	0.588099	0.599141	0.923394	0.915182	0.908643		0.623	0.670926	0.649038	0.544777	0.898292	0.910376	0.912035
0.624	0.398523	0.380128	0.417832	0.931494	0.940969	0.939998		0.624	0.506689	0.588856	0.598857	0.923469	0.91636	0.908212		0.624	0.670742	0.649117	0.544239	0.898045	0.910487	0.911135
0.625	0.398554	0.379995	0.417601	0.931567	0.94064	0.939478		0.625	0.506978	0.589517	0.598635	0.923996	0.917389	0.907876		0.625	0.670638	0.649358	0.543928	0.897906	0.910825	0.910614
0.626	0.398676	0.379998	0.417428	0.931852	0.940647	0.939089		0.626	0.50728	0.590065	0.598476	0.924546	0.918242	0.907634		0.626	0.670671	0.649773	0.543591	0.89795	0.911407	0.91005
0.627	0.398863	0.379927	0.417259	0.932289	0.940472	0.938709		0.627	0.507474	0.590445	0.598172	0.9249	0.918833	0.907173		0.627	0.670585	0.650158	0.543331	0.897835	0.911947	0.909615
0.628	0.399157	0.379803	0.417011	0.932976	0.940165	0.938151		0.628	0.507507	0.590756	0.597753	0.92496	0.919317	0.906538		0.628	0.670711	0.650264	0.543458	0.898004	0.912096	0.909827
0.629	0.399225	0.379758	0.416619	0.933135	0.940053	0.937269		0.629	0.507624	0.590998	0.597474	0.925173	0.919694	0.906115		0.629	0.670942	0.650107	0.543828	0.898313	0.911875	0.910447
0.63	0.399336	0.379731	0.416066	0.933394	0.939986	0.936025		0.63	0.507923	0.591129	0.59737	0.925718	0.919898	0.905957		0.63	0.671245	0.649795	0.544382	0.898719	0.911438	0.911374
0.631	0.399464	0.379555	0.415669	0.933694	0.939551	0.935132		0.631	0.508311	0.591049	0.597466	0.926425	0.919773	0.906103		0.631	0.671433	0.649546	0.545208	0.898971	0.911089	0.912757
0.632	0.399534	0.379473	0.415576	0.933857	0.939348	0.934923		0.632	0.508414	0.590858	0.597821	0.926613	0.919476	0.906641		0.632	0.671629	0.649502	0.545907	0.899233	0.911027	0.913927
0.633	0.399489	0.379401	0.41563	0.933752	0.939169	0.935044		0.633	0.508098	0.590561	0.59838	0.926037	0.919014	0.907489		0.633	0.671616	0.649426	0.54633	0.899216	0.91092	0.914635
0.634	0.399625	0.379351	0.415728	0.93407	0.939046	0.935265		0.634	0.507485	0.590376	0.599097	0.92492	0.918726	0.908576		0.634	0.671587	0.649411	0.546652	0.899177	0.910899	0.915174
0.635	0.399723	0.379384	0.415725	0.934299	0.939127	0.935258		0.635	0.506636	0.590325	0.599686	0.923372	0.918647	0.90947		0.635	0.671442	0.649401	0.546761	0.898983	0.910885	0.915357
0.636	0.399784	0.379444	0.41569	0.934442	0.939276	0.935179		0.636	0.505786	0.590504	0.600049	0.921823	0.918925	0.91002		0.636	0.671365	0.649407	0.546609	0.898879	0.910894	0.915102
0.637	0.399736	0.379477	0.415725	0.934329	0.939358	0.935258		0.637	0.50524	0.590763	0.600249	0.920828	0.919328	0.910323		0.637	0.671447	0.649449	0.546418	0.898989	0.910952	0.914783
0.638	0.399788	0.379559	0.415636	0.934451	0.939561	0.935058		0.638	0.505044	0.5912	0.600274	0.920471	0.920008	0.910361		0.638	0.671826	0.649649	0.546264	0.899497	0.911233	0.914525
0.639	0.399653	0.379431	0.41583	0.934135	0.939244	0.935494		0.639	0.504912	0.59165	0.60005	0.92023	0.920708	0.910022		0.639	0.67234	0.650005	0.546106	0.900185	0.911732	0.91426
0.64	0.399528	0.379256	0.41651	0.933843	0.938811	0.937024		0.64	0.504692	0.591911	0.599844	0.919829	0.921115	0.909709		0.64	0.673028	0.650497	0.545949	0.901106	0.912422	0.913998
0.641	0.399371	0.379127	0.417166	0.933476	0.938491	0.9385		0.641	0.50431	0.591917	0.599798	0.919133	0.921124	0.909639		0.641	0.673597	0.650827	0.545698	0.901868	0.912885	0.913577
0.642	0.399217	0.378992	0.417703	0.933116	0.938157	0.939708		0.642	0.503714	0.592094	0.5999	0.918047	0.921399	0.909794		0.642	0.674111	0.650821	0.545454	0.902556	0.912877	0.913169
0.643	0.399013	0.378887	0.418203	0.932639	0.937897	0.940833		0.643	0.502968	0.592038	0.600107	0.916687	0.921312	0.910108		0.643	0.67446	0.650484	0.545298	0.903023	0.912404	0.912908
0.644	0.398913	0.379072	0.418286	0.932406	0.938355	0.94102		0.644	0.50219	0.591805	0.600374	0.915269	0.92095	0.910513		0.644	0.674545	0.650106	0.545163	0.903137	0.911874	0.912682
0.645	0.398742	0.379354	0.418258	0.932006	0.939053	0.940957		0.645	0.501553	0.591362	0.60068	0.914108	0.92026	0.910977		0.645	0.674528	0.649948	0.544925	0.903114	0.911652	0.912283
0.646	0.398536	0.379733	0.418359	0.931525	0.939991	0.941184		0.646	0.501061	0.590838	0.600752	0.913212	0.919445	0.911086		0.646	0.674536	0.650078	0.544604	0.903125	0.911835	0.911746
0.647	0.39821	0.38013	0.418326	0.930763	0.940974	0.94111		0.647	0.500752	0.590192	0.600718	0.912649	0.91844	0.911035		0.647	0.674743	0.650409	0.544343	0.903402	0.912299	0.911309
0.648	0.397869	0.380575	0.418311	0.929966	0.942076	0.941076		0.648	0.500739	0.589621	0.60077	0.912625	0.917551	0.911113		0.648	0.675389	0.650828	0.544135	0.904267	0.912887	0.910961
0.649	0.397491	0.380992	0.418391	0.929082	0.943108	0.941256		0.649	0.500939	0.589231	0.60087	0.912989	0.916944	0.911265		0.649	0.67627	0.651139	0.544129	0.905447	0.913323	0.910951
0.65	0.397189	0.381573	0.41836	0.928376	0.944546	0.941186		0.65	0.50101	0.589335	0.600874	0.913119	0.917106	0.911271		0.65	0.677281	0.651328	0.544256	0.9068	0.913588	0.911163
0.651	0.396773	0.381934	0.418307	0.927404	0.94544	0.941067		0.651	0.501033	0.589515	0.600828	0.913161	0.917386	0.911201		0.651	0.678204	0.651537	0.544367	0.908036	0.913881	0.911349
0.652	0.396568	0.382239	0.418226	0.926925	0.946195	0.940885		0.652	0.501074	0.589793	0.600811	0.913235	0.917819	0.911176		0.652	0.678856	0.651741	0.544572	0.908909	0.914167	0.911692
0.653	0.396437	0.38242	0.41806	0.926618	0.946643	0.940511		0.653	0.500742	0.589819	0.600781	0.91263	0.917859	0.91113		0.653	0.67913	0.652003	0.544656	0.909276	0.914535	0.911833
0.654	0.396224	0.382348	0.418	0.926121	0.946465	0.940376		0.654	0.500172	0.589505	0.600714	0.911591	0.91737	0.911029		0.654	0.679341	0.652215	0.544571	0.909558	0.914832	0.911691
0.655	0.396054	0.382087	0.418	0.925723	0.945818	0.940376		0.655	0.499718	0.588771	0.600628	0.910764	0.916228	0.910898		0.655	0.679432	0.652164	0.544397	0.90968	0.914761	0.911399
0.656	0.396112	0.381995	0.417927	0.925859	0.945591	0.940212		0.656	0.499216	0.587952	0.600576	0.909849	0.914954	0.910819		0.656	0.679461	0.651971	0.54411	0.909719	0.91449	0.910919
0.657	0.395994	0.381748	0.417909	0.925583	0.944979	0.940171		0.657	0.498638	0.587059	0.600459	0.908796	0.913564	0.910642		0.657	0.679367	0.651807	0.543749	0.909593	0.91426	0.910314
0.658	0.395964	0.381584	0.417789	0.925513	0.944573	0.939901		0.658	0.498283	0.585958	0.600263	0.908149	0.911851	0.910345		0.658	0.678763	0.651634	0.543518	0.908785	0.914017	0.909928
0.659	0.396153	0.381504	0.417679	0.925955	0.944375	0.939654		0.659	0.498166	0.584831	0.599973	0.907935	0.910097	0.909905		0.659	0.677826	0.651674	0.543256	0.90753	0.914073	0.909489
0.66	0.396425	0.381273	0.417507	0.92659	0.943803	0.939267		0.66	0.498073	0.583864	0.599491	0.907766	0.908592	0.909174		0.66	0.676909	0.651757	0.543045	0.906302	0.91419	0.909136
0.661	0.396595	0.380826	0.417274	0.926988	0.942697	0.938743		0.661	0.498188	0.582918	0.598892	0.907976	0.90712	0.908265		0.661	0.676177	0.651578	0.543083	0.905322	0.913939	0.909199
0.662	0.396749	0.380456	0.416957	0.927348	0.941781	0.93803		0.662	0.498555	0.581916	0.598342	0.908644	0.905561	0.907431		0.662	0.675706	0.651199	0.543322	0.904692	0.913407	0.9096
0.663	0.396759	0.380134	0.416481	0.927371	0.940984	0.936959		0.663	0.499037	0.581178	0.597913	0.909523	0.904412	0.906781		0.663	0.675542	0.650461	0.543799	0.904472	0.912372	0.910398
0.664	0.396552	0.379779	0.416103	0.926887	0.940105	0.936108		0.664	0.499577	0.58065	0.597685	0.910507	0.903591	0.906435		0.664	0.675313	0.64939	0.544497	0.904165	0.91087	0.911567
0.665	0.39641	0.379711	0.415758	0.926555	0.939937	0.935332		0.665	0.500235	0.580129	0.597831	0.911706	0.90278	0.906656		0.665	0.674969	0.648471	0.545228	0.903705	0.909581	0.91279
0.666	0.396411	0.379725	0.415521	0.926558	0.939972	0.934799		0.666	0.50077	0.579708	0.59825	0.912681	0.902125	0.907292		0.666	0.674423	0.648022	0.545861	0.902974	0.908951	0.91385
0.667	0.396469	0.379709	0.415412	0.926693	0.939932	0.934554		0.667	0.501132	0.579354	0.598778	0.913341	0.901574	0.908092		0.667	0.673919	0.647972	0.546345	0.902299	0.908881	0.91466
0.668	0.396605	0.379684	0.415426	0.927011	0.93987	0.934585		0.668	0.501482	0.579138	0.599379	0.913979	0.901238	0.909004		0.668	0.673715	0.648343	0.546435	0.902026	0.909401	0.914811
0.669	0.396874	0.379536	0.415542	0.92764	0.939504	0.934846		0.669	0.50184	0.579444	0.600029	0.914631	0.901714	0.90999		0.669	0.673872	0.648913	0.546299	0.902236	0.910201	0.914583
0.67	0.397111	0.379154	0.415583	0.928194	0.938558	0.934939		0.67	0.502235	0.580151	0.600431	0.915351	0.902814	0.910599		0.67	0.674258	0.649383	0.546162	0.902753	0.91086	0.914354
0.671	0.397387	0.378852	0.415528	0.928839	0.937811	0.934815		0.671	0.502851	0.581241	0.60047	0.916474	0.90451	0.910659		0.671	0.674588	0.649692	0.546039	0.903195	0.911293	0.914148
0.672	0.397722	0.378411	0.415597	0.929622	0.936719	0.93497		0.672	0.503632	0.582361	0.59994	0.917898	0.906253	0.909855		0.672	0.674545	0.649979	0.545995	0.903137	0.911696	0.914075
0.673	0.398005	0.377994	0.415883	0.930283	0.935687	0.935613		0.673	0.504452	0.583631	0.598946	0.919392	0.90823	0.908347		0.673	0.674231	0.650121	0.546076	0.902717	0.911895	0.91421
0.674	0.398331	0.37769	0.416002	0.931045	0.934934	0.935881		0.674	0.505073	0.584648	0.597715	0.920524	0.909812	0.90648		0.674	0.673819	0.650232	0.546224	0.902165	0.912051	0.914458
0.675	0.398569	0.377518	0.41613	0.931602	0.934508	0.936169		0.675	0.505494	0.585333	0.596492	0.921291	0.910878	0.904626		0.675	0.673343	0.650369	0.546394	0.901528	0.912243	0.914743
0.676	0.39867	0.377396	0.416135	0.931838	0.934206	0.93618		0.676	0.505749	0.585727	0.595486	0.921756	0.911491	0.9031		0.676	0.672882	0.650457	0.546538	0.900911	0.912366	0.914984
0.677	0.398701	0.377443	0.416027	0.93191	0.934323	0.935937		0.677	0.505777	0.586098	0.594818	0.921807	0.912069	0.902087		0.677	0.672241	0.650496	0.546675	0.900052	0.912421	0.915213
0.678	0.398693	0.377354	0.415842	0.931891	0.934102	0.935521		0.678	0.505854	0.586453	0.594392	0.921947	0.912621	0.901441		0.678	0.671429	0.650591	0.546713	0.898965	0.912554	0.915277
0.679	0.398658	0.377273	0.41581	0.93181	0.933902	0.935449		0.679	0.506094	0.586687	0.594206	0.922385	0.912985	0.901159		0.679	0.670623	0.650954	0.54682	0.897886	0.913063	0.915456
0.68	0.398688	0.377261	0.415624	0.93188	0.933872	0.935031		0.68	0.506511	0.586519	0.594251	0.923145	0.912724	0.901227		0.68	0.669824	0.651531	0.546886	0.896816	0.913873	0.915566
0.681	0.398707	0.377286	0.415772	0.931924	0.933934	0.935364		0.681	0.507004	0.586248	0.594414	0.924043	0.912302	0.901474		0.681	0.669306	0.652279	0.546859	0.896123	0.914922	0.915521
0.682	0.398808	0.377281	0.416103	0.93216	0.933922	0.936108		0.682	0.507299	0.58581	0.594813	0.924581	0.91162	0.902079		0.682	0.669315	0.653083	0.546861	0.896135	0.91605	0.915524
0.683	0.398919	0.377465	0.416481	0.93242	0.934377	0.936959		0.683	0.507271	0.585644	0.595516	0.92453	0.911362	0.903145		0.683	0.669573	0.65373	0.546937	0.89648	0.916957	0.915652
0.684	0.399138	0.37755	0.416732	0.932932	0.934588	0.937523		0.684	0.507035	0.585669	0.596191	0.9241	0.911401	0.904169		0.684	0.669692	0.654136	0.54706	0.89664	0.917527	0.915857
0.685	0.399356	0.37749	0.417016	0.933441	0.934439	0.938162		0.685	0.506473	0.586064	0.596717	0.923075	0.912016	0.904967		0.685	0.669461	0.654412	0.547285	0.89633	0.917914	0.916234
0.686	0.399407	0.377603	0.417017	0.93356	0.934719	0.938165		0.686	0.505672	0.586707	0.597058	0.921616	0.913016	0.905484		0.686	0.668805	0.654409	0.547458	0.895452	0.91791	0.916524
0.687	0.399267	0.377662	0.417007	0.933233	0.934865	0.938142		0.687	0.504977	0.587469	0.597007	0.920349	0.914202	0.905407		0.687	0.667905	0.654211	0.547446	0.894247	0.917632	0.916504
0.688	0.398967	0.377493	0.416778	0.932532	0.934446	0.937627		0.688	0.504458	0.588294	0.596719	0.919403	0.915486	0.90497		0.688	0.667233	0.653828	0.547434	0.893347	0.917095	0.916484
0.689	0.398465	0.377393	0.416527	0.931359	0.934199	0.937062		0.689	0.504047	0.588844	0.596463	0.918654	0.916342	0.904582		0.689	0.66705	0.653322	0.547229	0.893102	0.916385	0.91614
0.69	0.397724	0.377297	0.416369	0.929627	0.933961	0.936707		0.69	0.503771	0.58936	0.596263	0.918151	0.917145	0.904278		0.69	0.667259	0.652813	0.546773	0.893382	0.915671	0.915377
0.691	0.397049	0.377147	0.416337	0.928049	0.93359	0.936635		0.691	0.503514	0.589717	0.596063	0.917682	0.9177	0.903975		0.691	0.667596	0.652516	0.546359	0.893833	0.915254	0.914684
0.692	0.396471	0.377131	0.416024	0.926698	0.93355	0.935931		0.692	0.503252	0.59035	0.596113	0.917205	0.918685	0.904051		0.692	0.667747	0.652417	0.546085	0.894035	0.915116	0.914225
0.693	0.395995	0.377213	0.415625	0.925585	0.933753	0.935033		0.693	0.503253	0.590892	0.59606	0.917207	0.919529	0.90397		0.693	0.667608	0.652452	0.545737	0.893849	0.915165	0.913643
0.694	0.395629	0.377136	0.415191	0.92473	0.933563	0.934057		0.694	0.503574	0.591319	0.595687	0.917792	0.920193	0.903405		0.694	0.667315	0.652676	0.5457	0.893457	0.915479	0.913581
0.695	0.395338	0.377043	0.414845	0.92405	0.933333	0.933278		0.695	0.503963	0.591508	0.595116	0.918501	0.920487	0.902539		0.695	0.667151	0.652776	0.545673	0.893237	0.915619	0.913535
0.696	0.394945	0.376805	0.414674	0.923131	0.932743	0.932894		0.696	0.504162	0.591523	0.594566	0.918863	0.920511	0.901705		0.696	0.667433	0.652477	0.545647	0.893615	0.9152	0.913492
0.697	0.394696	0.37639	0.414654	0.922549	0.931716	0.932849		0.697	0.504458	0.591058	0.594099	0.919403	0.919787	0.900996		0.697	0.668075	0.651837	0.545841	0.894475	0.914302	0.913817
0.698	0.394522	0.37589	0.414603	0.922142	0.930478	0.932734		0.698	0.504631	0.590342	0.593914	0.919718	0.918673	0.900716		0.698	0.668601	0.651132	0.546177	0.895179	0.913313	0.914379
0.699	0.39425	0.375546	0.414621	0.921507	0.929627	0.932774		0.699	0.504506	0.589692	0.594064	0.91949	0.917661	0.900943		0.699	0.668814	0.650516	0.546349	0.895464	0.912449	0.914667
0.7	0.393848	0.375457	0.414658	0.920567	0.929407	0.932858		0.7	0.504227	0.589221	0.594391	0.918982	0.916928	0.901439		0.7	0.668638	0.650246	0.546504	0.895228	0.91207	0.914927
0.701	0.393499	0.375617	0.414425	0.919751	0.929803	0.932333		0.701	0.504048	0.589007	0.594862	0.918656	0.916595	0.902154		0.701	0.668275	0.650352	0.546568	0.894742	0.912219	0.915034
0.702	0.393147	0.375784	0.414165	0.918928	0.930216	0.931748		0.702	0.503893	0.58909	0.595437	0.918373	0.916725	0.903026		0.702	0.668174	0.650639	0.546455	0.894607	0.912622	0.914845
0.703	0.392931	0.376012	0.413952	0.918424	0.93078	0.931269		0.703	0.5038	0.589277	0.596145	0.918204	0.917016	0.904099		0.703	0.668575	0.650892	0.546262	0.895144	0.912977	0.914522
0.704	0.392835	0.376189	0.413753	0.918199	0.931219	0.930822		0.704	0.503593	0.589354	0.596897	0.917826	0.917135	0.90524		0.704	0.669393	0.651046	0.546075	0.896239	0.913193	0.914208
0.705	0.392994	0.376126	0.413522	0.918571	0.931063	0.930302		0.705	0.50317	0.589475	0.597646	0.917055	0.917324	0.906376		0.705	0.67029	0.650988	0.545946	0.89744	0.913111	0.913992
0.706	0.393225	0.375984	0.413658	0.919111	0.930711	0.930608		0.706	0.502431	0.589389	0.598487	0.915709	0.91719	0.907651		0.706	0.671084	0.650918	0.545945	0.898503	0.913013	0.913991
0.707	0.393672	0.375813	0.413671	0.920156	0.930288	0.930637		0.707	0.501504	0.58916	0.599329	0.914019	0.916834	0.908928		0.707	0.671364	0.650903	0.545931	0.898878	0.912992	0.913967
0.708	0.394138	0.375747	0.413911	0.921245	0.930124	0.931177		0.708	0.50037	0.588722	0.59997	0.911952	0.916152	0.9099		0.708	0.671261	0.650766	0.54576	0.89874	0.9128	0.913681
0.709	0.394663	0.375788	0.41424	0.922472	0.930226	0.931917		0.709	0.4991	0.588412	0.600448	0.909638	0.91567	0.910625		0.709	0.670994	0.650291	0.545507	0.898383	0.912134	0.913258
0.71	0.395111	0.375949	0.414478	0.923519	0.930624	0.932453		0.71	0.497714	0.587899	0.600862	0.907112	0.914871	0.911253		0.71	0.670722	0.649483	0.545137	0.898019	0.911	0.912638
0.711	0.395511	0.376214	0.414264	0.924454	0.93128	0.931971		0.711	0.496506	0.587333	0.601269	0.90491	0.91399	0.91187		0.711	0.670583	0.648333	0.544614	0.897832	0.909387	0.911763
0.712	0.395758	0.376486	0.414281	0.925031	0.931954	0.932009		0.712	0.495758	0.586647	0.60163	0.903547	0.912923	0.912418		0.712	0.67051	0.647173	0.544063	0.897735	0.90776	0.91084
0.713	0.395859	0.376752	0.414208	0.925267	0.932612	0.931845		0.713	0.495161	0.585921	0.6018	0.902459	0.911793	0.912676		0.713	0.670334	0.646083	0.543594	0.897499	0.906231	0.910055
0.714	0.395694	0.376888	0.414271	0.924882	0.932949	0.931987		0.714	0.49469	0.584974	0.601817	0.9016	0.910319	0.912701		0.714	0.670233	0.645207	0.543099	0.897364	0.905002	0.909226
0.715	0.395567	0.377131	0.414219	0.924585	0.93355	0.93187		0.715	0.494707	0.583888	0.601818	0.901631	0.908629	0.912703		0.715	0.670334	0.644659	0.542814	0.897499	0.904234	0.908749
0.716	0.395395	0.377374	0.414283	0.924183	0.934152	0.932014		0.716	0.494948	0.582889	0.601758	0.90207	0.907075	0.912612		0.716	0.670738	0.644289	0.542622	0.89804	0.903715	0.908428
0.717	0.395085	0.377464	0.414087	0.923458	0.934375	0.931573		0.717	0.49509	0.582018	0.60177	0.902329	0.905719	0.91263		0.717	0.671366	0.644002	0.542444	0.898881	0.903312	0.90813
0.718	0.394787	0.377521	0.41401	0.922762	0.934516	0.9314		0.718	0.495231	0.581307	0.60194	0.902586	0.904613	0.912888		0.718	0.671991	0.643624	0.542239	0.899718	0.902782	0.907786
0.719	0.394826	0.377628	0.413666	0.922853	0.934781	0.930626		0.719	0.495231	0.580794	0.60214	0.902586	0.903815	0.913191		0.719	0.672192	0.643205	0.542061	0.899987	0.902194	0.907488
0.72	0.394815	0.377626	0.41347	0.922827	0.934776	0.930185		0.72	0.495077	0.580474	0.602124	0.902306	0.903317	0.913167		0.72	0.671888	0.642859	0.541817	0.89958	0.901709	0.90708
0.721	0.394861	0.377678	0.413213	0.922935	0.934904	0.929607		0.721	0.495076	0.580018	0.601855	0.902304	0.902607	0.912759		0.721	0.671302	0.642689	0.541636	0.898795	0.901471	0.906777
0.722	0.39492	0.377824	0.41311	0.923073	0.935266	0.929375		0.722	0.495439	0.579521	0.601334	0.902965	0.901834	0.911969		0.722	0.670615	0.642848	0.541397	0.897875	0.901694	0.906377
0.723	0.394988	0.377912	0.413061	0.923232	0.935484	0.929265		0.723	0.495868	0.579151	0.600553	0.903747	0.901258	0.910784		0.723	0.67026	0.643235	0.541045	0.8974	0.902236	0.905788
0.724	0.394913	0.377922	0.413364	0.923056	0.935508	0.929946		0.724	0.496394	0.578837	0.599744	0.904706	0.900769	0.909557		0.724	0.670297	0.643662	0.54078	0.89745	0.902835	0.905344
0.725	0.39503	0.377954	0.413487	0.92333	0.935588	0.930223		0.725	0.49701	0.578612	0.59914	0.905829	0.900419	0.908641		0.725	0.670556	0.644141	0.540528	0.897796	0.903507	0.904922
0.726	0.395184	0.377982	0.413584	0.92369	0.935657	0.930441		0.726	0.49755	0.578805	0.598506	0.906813	0.900719	0.90768		0.726	0.670545	0.644452	0.540283	0.897782	0.903943	0.904512
0.727	0.395334	0.377865	0.413719	0.92404	0.935367	0.930745		0.727	0.497751	0.579049	0.597704	0.907179	0.901099	0.906464		0.727	0.670407	0.644413	0.540159	0.897597	0.903889	0.904304
0.728	0.395506	0.37784	0.413805	0.924442	0.935305	0.930939		0.728	0.498086	0.579075	0.596889	0.90779	0.90114	0.905228		0.728	0.670055	0.64423	0.540129	0.897126	0.903632	0.904254
0.729	0.395711	0.377964	0.413705	0.924921	0.935612	0.930714		0.729	0.498752	0.578807	0.596031	0.909003	0.900723	0.903926		0.729	0.669803	0.644012	0.540162	0.896788	0.903326	0.904309
0.73	0.39569	0.377985	0.413812	0.924872	0.935664	0.930954		0.73	0.499818	0.578144	0.595159	0.910946	0.899691	0.902604		0.73	0.669547	0.643738	0.540349	0.896445	0.902942	0.904622
0.731	0.395506	0.377883	0.414119	0.924442	0.935412	0.931645		0.731	0.50093	0.577111	0.594564	0.912973	0.898083	0.901702		0.731	0.669471	0.643548	0.540479	0.896344	0.902675	0.90484
0.732	0.39539	0.377809	0.414637	0.924171	0.935229	0.93281		0.732	0.502056	0.576019	0.594383	0.915025	0.896384	0.901427		0.732	0.669099	0.643494	0.54065	0.895846	0.9026	0.905126
0.733	0.39529	0.377738	0.415081	0.923937	0.935053	0.933809		0.733	0.50293	0.575264	0.594465	0.916618	0.895209	0.901551		0.733	0.668422	0.643537	0.540938	0.894939	0.90266	0.905608
0.734	0.395236	0.377524	0.415417	0.923811	0.934523	0.934565		0.734	0.503713	0.574973	0.59471	0.918045	0.894756	0.901923		0.734	0.667281	0.643785	0.541307	0.893411	0.903008	0.906226
0.735	0.395228	0.377312	0.415565	0.923793	0.933998	0.934898		0.735	0.50429	0.575171	0.594937	0.919097	0.895064	0.902267		0.735	0.665904	0.644257	0.541579	0.891568	0.90367	0.906682
0.736	0.395273	0.377161	0.415689	0.923898	0.933625	0.935177		0.736	0.50481	0.575785	0.595098	0.920044	0.89602	0.902511		0.736	0.664502	0.64471	0.541831	0.889691	0.904305	0.907103
0.737	0.395285	0.376961	0.415783	0.923926	0.93313	0.935389		0.737	0.505184	0.576779	0.595116	0.920726	0.897567	0.902539		0.737	0.663624	0.64505	0.542069	0.888515	0.904782	0.907502
0.738	0.395312	0.376653	0.415952	0.923989	0.932367	0.935769		0.738	0.50531	0.577831	0.595027	0.920956	0.899204	0.902404		0.738	0.662938	0.645243	0.542266	0.887597	0.905053	0.907832
0.739	0.395317	0.37621	0.416116	0.924001	0.931271	0.936138		0.739	0.504957	0.578758	0.595013	0.920312	0.900646	0.902383		0.739	0.662495	0.645249	0.542498	0.887004	0.905061	0.90822
0.74	0.395275	0.375694	0.416226	0.923902	0.929993	0.936385		0.74	0.504187	0.579528	0.595066	0.918909	0.901845	0.902463		0.74	0.661985	0.645048	0.542734	0.886321	0.904779	0.908615
0.741	0.39524	0.375165	0.416211	0.923821	0.928684	0.936351		0.741	0.502995	0.580135	0.595104	0.916737	0.902789	0.902521		0.741	0.66126	0.644668	0.542969	0.88535	0.904246	0.909009
0.742	0.395221	0.374679	0.415981	0.923776	0.927481	0.935834		0.742	0.501765	0.580463	0.595266	0.914495	0.9033	0.902766		0.742	0.660633	0.644311	0.543284	0.884511	0.903746	0.909536
0.743	0.395246	0.374416	0.415727	0.923835	0.92683	0.935263		0.743	0.500723	0.580562	0.595582	0.912596	0.903454	0.903245		0.743	0.660037	0.644129	0.543435	0.883713	0.90349	0.909789
0.744	0.395233	0.374302	0.415479	0.923804	0.926547	0.934705		0.744	0.500318	0.580485	0.595778	0.911858	0.903334	0.903543		0.744	0.659642	0.644101	0.543336	0.883184	0.903451	0.909623
0.745	0.39527	0.374245	0.415509	0.923891	0.926406	0.934772		0.745	0.500363	0.580079	0.595878	0.91194	0.902702	0.903694		0.745	0.659756	0.644195	0.543146	0.883336	0.903583	0.909305
0.746	0.395227	0.374244	0.415676	0.92379	0.926404	0.935148		0.746	0.500734	0.579554	0.596032	0.912616	0.901885	0.903928		0.746	0.660277	0.644395	0.542928	0.884034	0.903863	0.90894
0.747	0.395232	0.37425	0.415743	0.923802	0.926419	0.935299		0.747	0.501391	0.579066	0.596116	0.913813	0.901126	0.904055		0.747	0.66083	0.644525	0.542705	0.884774	0.904046	0.908567
0.748	0.395311	0.374114	0.41563	0.923987	0.926082	0.935044		0.748	0.502433	0.57859	0.596059	0.915712	0.900385	0.903969		0.748	0.661774	0.644684	0.542717	0.886038	0.904269	0.908587
0.749	0.395431	0.374184	0.415512	0.924267	0.926255	0.934779		0.749	0.50327	0.578246	0.596064	0.917238	0.89985	0.903976		0.749	0.662657	0.644956	0.542715	0.88722	0.90465	0.908583
0.75	0.395528	0.37444	0.415183	0.924494	0.926889	0.934039		0.75	0.503906	0.578135	0.596168	0.918397	0.899677	0.904134		0.75	0.663795	0.645196	0.542586	0.888744	0.904987	0.908367
0.751	0.395734	0.374612	0.414755	0.924975	0.927315	0.933076		0.751	0.504179	0.578147	0.596326	0.918894	0.899695	0.904374		0.751	0.665005	0.645511	0.542376	0.890364	0.905429	0.908016
0.752	0.395907	0.374671	0.414456	0.92538	0.927461	0.932403		0.752	0.504065	0.578182	0.596614	0.918687	0.89975	0.904811		0.752	0.666215	0.645991	0.542018	0.891984	0.906102	0.907416
0.753	0.395957	0.374871	0.414437	0.925496	0.927956	0.93236		0.753	0.503397	0.578349	0.596817	0.917469	0.90001	0.905118		0.753	0.667085	0.646541	0.54132	0.893149	0.906874	0.906248
0.754	0.396042	0.374854	0.414347	0.925695	0.927914	0.932158		0.754	0.502462	0.578538	0.596818	0.915765	0.900304	0.90512		0.754	0.667623	0.646974	0.54071	0.893869	0.907481	0.905227
0.755	0.395925	0.374834	0.414339	0.925422	0.927864	0.93214		0.755	0.501341	0.578923	0.596611	0.913722	0.900903	0.904806		0.755	0.667815	0.647347	0.540225	0.894126	0.908004	0.904415
0.756	0.395678	0.374947	0.414369	0.924844	0.928144	0.932207		0.756	0.500387	0.579533	0.596142	0.911983	0.901852	0.904095		0.756	0.668061	0.647728	0.539715	0.894456	0.908539	0.903561
0.757	0.395441	0.375034	0.414415	0.92429	0.928359	0.932311		0.757	0.499819	0.580214	0.595461	0.910948	0.902912	0.903062		0.757	0.667964	0.64818	0.539376	0.894326	0.909173	0.902993
0.758	0.395297	0.375214	0.414555	0.923954	0.928805	0.932626		0.758	0.499629	0.58104	0.594754	0.910602	0.904197	0.90199		0.758	0.66787	0.648742	0.539048	0.8942	0.909961	0.902444
0.759	0.39517	0.375482	0.414821	0.923657	0.929468	0.933224		0.759	0.499473	0.582008	0.594032	0.910317	0.905704	0.900895		0.759	0.667899	0.649065	0.538585	0.894239	0.910414	0.901669
0.76	0.395224	0.37562	0.414984	0.923783	0.92981	0.933591		0.76	0.499215	0.582875	0.593357	0.909847	0.907053	0.899871		0.76	0.667825	0.64904	0.538291	0.89414	0.910379	0.901177
0.761	0.395438	0.375655	0.414866	0.924283	0.929897	0.933326		0.761	0.498834	0.58356	0.592656	0.909153	0.908119	0.898808		0.761	0.667725	0.648838	0.538118	0.894006	0.910095	0.900887
0.762	0.395482	0.37569	0.41458	0.924386	0.929983	0.932682		0.762	0.498437	0.584078	0.591929	0.908429	0.908925	0.897705		0.762	0.667567	0.648309	0.537882	0.893794	0.909353	0.900492
0.763	0.395385	0.375791	0.414298	0.924159	0.930233	0.932048		0.763	0.498228	0.584317	0.591287	0.908048	0.909297	0.896732		0.763	0.667338	0.647481	0.537891	0.893488	0.908192	0.900507
0.764	0.395239	0.376038	0.413859	0.923818	0.930845	0.93106		0.764	0.498223	0.5843	0.590846	0.908039	0.909271	0.896063		0.764	0.667183	0.646613	0.538058	0.89328	0.906975	0.900787
0.765	0.395022	0.37638	0.413509	0.923311	0.931691	0.930273		0.765	0.498536	0.584013	0.590596	0.90861	0.908824	0.895684		0.765	0.667012	0.64583	0.538215	0.893051	0.905876	0.90105
0.766	0.394631	0.376773	0.413416	0.922397	0.932664	0.930063		0.766	0.499082	0.583467	0.59054	0.909605	0.907974	0.895599		0.766	0.666877	0.645214	0.538381	0.892871	0.905012	0.901328
0.767	0.394319	0.377242	0.413419	0.921668	0.933825	0.93007		0.767	0.499648	0.582962	0.590578	0.910636	0.907188	0.895657		0.767	0.666635	0.644803	0.538583	0.892547	0.904436	0.901666
0.768	0.394077	0.377554	0.413321	0.921102	0.934597	0.92985		0.768	0.499996	0.582838	0.590585	0.911271	0.906995	0.895667		0.768	0.666091	0.644583	0.538744	0.891818	0.904127	0.901935
0.769	0.393816	0.377718	0.413286	0.920492	0.935003	0.929771		0.769	0.50016	0.583183	0.590498	0.91157	0.907532	0.895535		0.769	0.665566	0.644247	0.53912	0.891115	0.903656	0.902565
0.77	0.393541	0.377826	0.413066	0.919849	0.935271	0.929276		0.77	0.500199	0.583749	0.590396	0.911641	0.908413	0.895381		0.77	0.664965	0.643884	0.539594	0.890311	0.903147	0.903358
0.771	0.393329	0.377841	0.413001	0.919354	0.935308	0.92913		0.771	0.500048	0.584449	0.590164	0.911365	0.909502	0.895029		0.771	0.664415	0.643493	0.540057	0.889574	0.902598	0.904133
0.772	0.393165	0.377613	0.413172	0.918971	0.934743	0.929515		0.772	0.499824	0.585167	0.589989	0.910957	0.91062	0.894763		0.772	0.664351	0.643046	0.540394	0.889489	0.901971	0.904698
0.773	0.393017	0.377406	0.413448	0.918625	0.934231	0.930135		0.773	0.49931	0.585621	0.589898	0.91002	0.911326	0.894625		0.773	0.66447	0.642524	0.540569	0.889648	0.901239	0.904991
0.774	0.392995	0.377076	0.413522	0.918573	0.933414	0.930302		0.774	0.498503	0.585812	0.58999	0.90855	0.911624	0.894765		0.774	0.664872	0.642148	0.540431	0.890186	0.900712	0.90476
0.775	0.393042	0.376869	0.41358	0.918683	0.932902	0.930432		0.775	0.49755	0.585794	0.590352	0.906813	0.911596	0.895314		0.775	0.66535	0.641871	0.540137	0.890826	0.900323	0.904267
0.776	0.393139	0.376894	0.413487	0.91891	0.932964	0.930223		0.776	0.496419	0.585635	0.590807	0.904751	0.911348	0.896004		0.776	0.665509	0.641701	0.539799	0.891039	0.900085	0.903702
0.777	0.393182	0.376859	0.413257	0.91901	0.932877	0.929706		0.777	0.49532	0.585388	0.59112	0.902748	0.910964	0.896479		0.777	0.6657	0.641581	0.539431	0.891295	0.899916	0.903085
0.778	0.393236	0.376842	0.412928	0.919136	0.932835	0.928966		0.778	0.494636	0.584951	0.591456	0.901502	0.910284	0.896988		0.778	0.666015	0.641467	0.53925	0.891716	0.899756	0.902782
0.779	0.393291	0.377037	0.412828	0.919265	0.933318	0.928741		0.779	0.494367	0.584275	0.591713	0.901012	0.909232	0.897378		0.779	0.666634	0.641515	0.539229	0.892545	0.899824	0.902747
0.78	0.393185	0.37694	0.412855	0.919017	0.933078	0.928801		0.78	0.494396	0.583392	0.591857	0.901064	0.907858	0.897596		0.78	0.667618	0.641765	0.539337	0.893863	0.900174	0.902928
0.781	0.393087	0.376781	0.413065	0.918788	0.932684	0.929274		0.781	0.494669	0.582394	0.591988	0.901562	0.906305	0.897795		0.781	0.668482	0.642126	0.539647	0.895019	0.900681	0.903447
0.782	0.393178	0.376779	0.413083	0.919001	0.932679	0.929314		0.782	0.494885	0.581449	0.592228	0.901956	0.904834	0.898159		0.782	0.669198	0.64254	0.540134	0.895978	0.901262	0.904262
0.783	0.39338	0.376628	0.41303	0.919473	0.932305	0.929195		0.783	0.494987	0.580628	0.592498	0.902142	0.903556	0.898568		0.783	0.669549	0.642871	0.540586	0.896448	0.901726	0.905019
0.784	0.393513	0.376598	0.412956	0.919784	0.932231	0.929029		0.784	0.495188	0.579765	0.592828	0.902508	0.902213	0.899069		0.784	0.669515	0.643035	0.541014	0.896403	0.901956	0.905736
0.785	0.393776	0.376912	0.412934	0.920399	0.933008	0.928979		0.785	0.49547	0.578891	0.593146	0.903022	0.900853	0.899551		0.785	0.669189	0.64317	0.541082	0.895966	0.902145	0.905849
0.786	0.394005	0.377079	0.413042	0.920934	0.933422	0.929222		0.786	0.495551	0.578142	0.593387	0.903169	0.899688	0.899917		0.786	0.668621	0.643104	0.540851	0.895206	0.902053	0.905463
0.787	0.394139	0.377236	0.413246	0.921247	0.93381	0.929681		0.787	0.495761	0.577356	0.593603	0.903552	0.898465	0.900244		0.787	0.668187	0.6431	0.540391	0.894625	0.902047	0.904693
0.788	0.394102	0.377407	0.413529	0.921161	0.934234	0.930318		0.788	0.496205	0.57646	0.593915	0.904361	0.89707	0.900717		0.788	0.668084	0.643361	0.53974	0.894487	0.902413	0.903603
0.789	0.394169	0.377345	0.413742	0.921317	0.93408	0.930797		0.789	0.496647	0.575825	0.5941	0.905167	0.896082	0.900998		0.789	0.667957	0.643957	0.538929	0.894317	0.903249	0.902245
0.79	0.394092	0.377119	0.414156	0.921137	0.933521	0.931728		0.79	0.496826	0.575473	0.59406	0.905493	0.895534	0.900937		0.79	0.667966	0.644544	0.538345	0.894329	0.904072	0.901267
0.791	0.394027	0.376846	0.414652	0.920985	0.932845	0.932844		0.791	0.497079	0.575343	0.593895	0.905954	0.895332	0.900687		0.791	0.667947	0.64515	0.537918	0.894303	0.904922	0.900552
0.792	0.394081	0.37659	0.415053	0.921112	0.932211	0.933746		0.792	0.497435	0.575442	0.593625	0.906603	0.895486	0.900278		0.792	0.667782	0.645662	0.537771	0.894082	0.905641	0.900306
0.793	0.394139	0.376267	0.415446	0.921247	0.931412	0.93463		0.793	0.497774	0.575848	0.593098	0.907221	0.896118	0.899478		0.793	0.667446	0.64609	0.537952	0.893632	0.906241	0.900609
0.794	0.393993	0.375922	0.415648	0.920906	0.930558	0.935085		0.794	0.497925	0.576275	0.592431	0.907496	0.896782	0.898467		0.794	0.666994	0.646406	0.538219	0.893027	0.906684	0.901056
0.795	0.393913	0.37548	0.415598	0.920719	0.929463	0.934972		0.795	0.498066	0.5767	0.591727	0.907753	0.897444	0.897399		0.795	0.666445	0.646704	0.538563	0.892292	0.907102	0.901632
0.796	0.393703	0.375126	0.415281	0.920228	0.928587	0.934259		0.796	0.498174	0.577084	0.590992	0.90795	0.898041	0.896284		0.796	0.665794	0.647002	0.539036	0.891421	0.90752	0.902424
0.797	0.393447	0.374823	0.414848	0.91963	0.927837	0.933285		0.797	0.498292	0.577254	0.590293	0.908165	0.898306	0.895224		0.797	0.665159	0.647389	0.539514	0.89057	0.908063	0.903224
0.798	0.393011	0.374671	0.41461	0.918611	0.927461	0.93275		0.798	0.498372	0.577128	0.589715	0.908311	0.89811	0.894348		0.798	0.664385	0.647796	0.53987	0.889534	0.908634	0.90382
0.799	0.392471	0.374816	0.414726	0.917348	0.92782	0.933011		0.799	0.498479	0.577063	0.589243	0.908506	0.898009	0.893632		0.799	0.663578	0.64802	0.54024	0.888454	0.908948	0.90444
0.8	0.391947	0.375141	0.414969	0.916124	0.928624	0.933557		0.8	0.498487	0.577017	0.588966	0.90852	0.897937	0.893212		0.8	0.662723	0.648367	0.540551	0.887309	0.909435	0.90496
0.801	0.391537	0.37545	0.415157	0.915165	0.929389	0.93398		0.801	0.498407	0.576893	0.588906	0.908375	0.897744	0.893121		0.801	0.661862	0.648663	0.540834	0.886156	0.90985	0.905434
0.802	0.391246	0.375606	0.415135	0.914485	0.929775	0.933931		0.802	0.498484	0.576868	0.588974	0.908515	0.897705	0.893224		0.802	0.660938	0.649003	0.541034	0.884919	0.910327	0.905769
0.803	0.391124	0.375527	0.414942	0.9142	0.92958	0.933497		0.803	0.498646	0.577171	0.589084	0.90881	0.898177	0.893391		0.803	0.660029	0.649134	0.541219	0.883702	0.910511	0.906079
0.804	0.391212	0.375225	0.414831	0.914406	0.928832	0.933247		0.804	0.498796	0.577933	0.589067	0.909084	0.899362	0.893365		0.804	0.65908	0.649166	0.541396	0.882431	0.910556	0.906375
0.805	0.391397	0.374625	0.414804	0.914838	0.927347	0.933186		0.805	0.498924	0.578872	0.58902	0.909317	0.900824	0.893294		0.805	0.658308	0.648879	0.541739	0.881398	0.910153	0.906949
0.806	0.39171	0.373861	0.414801	0.91557	0.925456	0.933179		0.806	0.499097	0.579893	0.588905	0.909632	0.902413	0.893119		0.806	0.657536	0.64851	0.54204	0.880364	0.909635	0.907453
0.807	0.391976	0.373083	0.414848	0.916191	0.92353	0.933285		0.807	0.499135	0.580829	0.588718	0.909701	0.903869	0.892836		0.807	0.65672	0.647948	0.542211	0.879272	0.908847	0.90774
0.808	0.392247	0.372251	0.414851	0.916825	0.92147	0.933292		0.808	0.498898	0.581653	0.588497	0.90927	0.905151	0.892501		0.808	0.656144	0.6476	0.542217	0.8785	0.908359	0.90775
0.809	0.392393	0.371595	0.414576	0.917166	0.919847	0.932673		0.809	0.498351	0.582157	0.588418	0.908273	0.905936	0.892381		0.809	0.656028	0.647222	0.542133	0.878345	0.907829	0.907609
0.81	0.392451	0.371248	0.414156	0.917302	0.918988	0.931728		0.81	0.497832	0.58245	0.588302	0.907327	0.906392	0.892205		0.81	0.6561	0.646956	0.541872	0.878441	0.907456	0.907172
0.811	0.392515	0.370781	0.413727	0.917451	0.917832	0.930763		0.811	0.497281	0.582552	0.588167	0.906322	0.90655	0.892		0.811	0.656652	0.646632	0.541691	0.879181	0.907001	0.906869
0.812	0.392433	0.370468	0.413596	0.91726	0.917057	0.930468		0.812	0.496815	0.58269	0.587964	0.905473	0.906765	0.891692		0.812	0.657429	0.646278	0.541454	0.880221	0.906505	0.906472
0.813	0.392129	0.370418	0.413652	0.916549	0.916933	0.930594		0.813	0.496608	0.582629	0.587703	0.905096	0.90667	0.891296		0.813	0.658354	0.64578	0.541181	0.881459	0.905806	0.906015
0.814	0.391924	0.370323	0.413765	0.91607	0.916698	0.930849		0.814	0.496806	0.58265	0.587398	0.905457	0.906703	0.890834		0.814	0.659054	0.645127	0.54107	0.882396	0.90489	0.905829
0.815	0.391817	0.37008	0.413644	0.91582	0.916096	0.930576		0.815	0.497086	0.582424	0.58729	0.905967	0.906351	0.89067		0.815	0.659898	0.644636	0.540981	0.883527	0.904202	0.90568
0.816	0.391677	0.370204	0.413406	0.915493	0.916403	0.930041		0.816	0.497346	0.582125	0.587343	0.906441	0.905886	0.89075		0.816	0.660597	0.644503	0.540739	0.884462	0.904015	0.905275
0.817	0.391663	0.370131	0.412974	0.91546	0.916223	0.929069		0.817	0.49758	0.581879	0.587484	0.906867	0.905503	0.890964		0.817	0.661259	0.644472	0.540681	0.885349	0.903971	0.905178
0.818	0.391826	0.370257	0.412506	0.915841	0.916534	0.928016		0.818	0.497706	0.582072	0.587716	0.907097	0.905803	0.891316		0.818	0.661697	0.644543	0.540811	0.885935	0.904071	0.905396
0.819	0.392063	0.37056	0.411954	0.916395	0.917284	0.926774		0.819	0.49776	0.582456	0.587994	0.907195	0.906401	0.891738		0.819	0.662125	0.644912	0.540837	0.886508	0.904589	0.905439
0.82	0.39224	0.370928	0.411549	0.916808	0.918195	0.925863		0.82	0.498041	0.582875	0.588198	0.907708	0.907053	0.892047		0.82	0.662327	0.64528	0.541054	0.886779	0.905105	0.905803
0.821	0.392421	0.371154	0.411152	0.917232	0.918755	0.92497		0.821	0.498468	0.583066	0.588296	0.908486	0.90735	0.892196		0.821	0.662787	0.645907	0.541263	0.887395	0.905984	0.906152
0.822	0.392403	0.371692	0.410777	0.917189	0.920087	0.924126		0.822	0.498827	0.583381	0.588478	0.90914	0.90784	0.892472		0.822	0.663557	0.64634	0.541431	0.888425	0.906592	0.906434
0.823	0.392242	0.372039	0.410704	0.916813	0.920946	0.923962		0.823	0.499183	0.583373	0.588819	0.909789	0.907828	0.892989		0.823	0.664787	0.646797	0.541666	0.890072	0.907233	0.906827
0.824	0.392104	0.372319	0.410574	0.916491	0.921639	0.92367		0.824	0.499526	0.583183	0.589481	0.910414	0.907532	0.893993		0.824	0.666045	0.647182	0.542075	0.891757	0.907773	0.907512
0.825	0.392065	0.372533	0.410399	0.916399	0.922168	0.923276		0.825	0.499512	0.583122	0.5904	0.910389	0.907437	0.895387		0.825	0.667007	0.647702	0.542291	0.893045	0.908502	0.907873
0.826	0.39205	0.372806	0.410461	0.916364	0.922844	0.923416		0.826	0.49911	0.583297	0.591464	0.909656	0.90771	0.897		0.826	0.667581	0.647842	0.542565	0.893813	0.908698	0.908332
0.827	0.392142	0.373052	0.410377	0.916579	0.923453	0.923227		0.827	0.498589	0.583527	0.592341	0.908706	0.908068	0.89833		0.827	0.6676	0.648114	0.542688	0.893839	0.90908	0.908538
0.828	0.392279	0.373267	0.409726	0.9169	0.923985	0.921762		0.828	0.498094	0.583801	0.592888	0.907804	0.908494	0.89916		0.828	0.66729	0.648	0.542565	0.893424	0.90892	0.908332
0.829	0.392497	0.373364	0.409351	0.917409	0.924226	0.920918		0.829	0.497711	0.583759	0.593126	0.907106	0.908429	0.899521		0.829	0.666831	0.64768	0.542223	0.892809	0.908471	0.90776
0.83	0.392622	0.373456	0.409205	0.917701	0.924453	0.92059		0.83	0.497447	0.583497	0.593107	0.906625	0.908021	0.899492		0.83	0.666445	0.646951	0.54185	0.892292	0.907449	0.907135
0.831	0.392661	0.373419	0.409088	0.917792	0.924362	0.920327		0.831	0.497182	0.582989	0.592802	0.906142	0.90723	0.899029		0.831	0.665944	0.646372	0.541437	0.891621	0.906637	0.906444
0.832	0.392485	0.373414	0.409375	0.917381	0.924349	0.920972		0.832	0.496896	0.58231	0.592331	0.905621	0.906174	0.898315		0.832	0.665618	0.64555	0.541262	0.891185	0.905484	0.906151
0.833	0.392266	0.373553	0.409701	0.916869	0.924693	0.921706		0.833	0.496596	0.581518	0.59175	0.905074	0.904941	0.897434		0.833	0.665195	0.645083	0.541285	0.890619	0.904829	0.906189
0.834	0.392046	0.373739	0.409674	0.916355	0.925154	0.921645		0.834	0.496187	0.580588	0.591008	0.904329	0.903494	0.896309		0.834	0.664935	0.644705	0.541293	0.89027	0.904298	0.906203
0.835	0.391715	0.373875	0.409641	0.915581	0.92549	0.921571		0.835	0.495693	0.579789	0.590252	0.903428	0.902251	0.895162		0.835	0.664466	0.644476	0.541406	0.889643	0.903977	0.906392
0.836	0.391357	0.37396	0.409656	0.914745	0.925701	0.921605		0.836	0.494993	0.579232	0.589499	0.902152	0.901384	0.89402		0.836	0.664127	0.644064	0.541583	0.889189	0.903399	0.906688
0.837	0.391099	0.37391	0.409405	0.914142	0.925577	0.92104		0.837	0.494167	0.578684	0.58888	0.900647	0.900531	0.893081		0.837	0.663572	0.643461	0.541761	0.888446	0.902553	0.906986
0.838	0.39082	0.373645	0.409368	0.913489	0.924921	0.920957		0.838	0.493305	0.57815	0.588499	0.899076	0.8997	0.892504		0.838	0.663098	0.642602	0.541926	0.887811	0.901349	0.907262
0.839	0.390494	0.373296	0.409577	0.912727	0.924057	0.921427		0.839	0.492469	0.577833	0.588406	0.897552	0.899207	0.892363		0.839	0.662466	0.64191	0.542111	0.886965	0.900378	0.907572
0.84	0.3901	0.372943	0.409569	0.911807	0.923183	0.921409		0.84	0.491653	0.577567	0.588469	0.896065	0.898793	0.892458		0.84	0.661931	0.641331	0.542177	0.886248	0.899566	0.907683
0.841	0.389729	0.372598	0.409143	0.910939	0.922329	0.92045		0.841	0.491287	0.5775	0.58873	0.895398	0.898689	0.892854		0.841	0.661303	0.640957	0.542294	0.885408	0.899041	0.907879
0.842	0.389486	0.372347	0.408695	0.910371	0.921708	0.919443		0.842	0.491243	0.577434	0.589042	0.895318	0.898586	0.893327		0.842	0.660944	0.640895	0.542349	0.884927	0.898954	0.907971
0.843	0.389317	0.372049	0.408306	0.909976	0.92097	0.918567		0.843	0.491373	0.577509	0.589254	0.895555	0.898703	0.893649		0.843	0.660809	0.640721	0.542247	0.884746	0.89871	0.9078
0.844	0.389163	0.371746	0.408174	0.909616	0.92022	0.918271		0.844	0.491604	0.577766	0.589288	0.895976	0.899103	0.8937		0.844	0.661148	0.640466	0.542046	0.8852	0.898352	0.907463
0.845	0.389082	0.371691	0.408357	0.909427	0.920084	0.918682		0.845	0.491851	0.578016	0.589142	0.896426	0.899492	0.893479		0.845	0.661758	0.639564	0.541903	0.886017	0.897087	0.907224
0.846	0.388954	0.371632	0.408603	0.909128	0.919938	0.919236		0.846	0.492131	0.578001	0.588885	0.896936	0.899468	0.893089		0.846	0.662663	0.638385	0.541896	0.887229	0.895434	0.907212
0.847	0.388649	0.371504	0.40879	0.908415	0.919621	0.919656		0.847	0.492725	0.577687	0.588649	0.898019	0.89898	0.892731		0.847	0.663433	0.637287	0.54212	0.888259	0.893893	0.907587
0.848	0.388372	0.371524	0.408697	0.907768	0.919671	0.919447		0.848	0.493518	0.576848	0.588293	0.899464	0.897674	0.892191		0.848	0.664128	0.636514	0.542389	0.88919	0.892809	0.908038
0.849	0.388102	0.371582	0.40856	0.907136	0.919814	0.919139		0.849	0.494266	0.575949	0.587875	0.900827	0.896275	0.891557		0.849	0.664415	0.635969	0.542506	0.889574	0.892045	0.908233
0.85	0.38787	0.371618	0.408252	0.906594	0.919903	0.918446		0.85	0.494996	0.574797	0.58761	0.902158	0.894482	0.891155		0.85	0.66446	0.635885	0.542554	0.889634	0.891927	0.908314
0.851	0.387821	0.371824	0.408159	0.90648	0.920413	0.918237		0.851	0.495777	0.573647	0.587682	0.903581	0.892693	0.891265		0.851	0.664208	0.635744	0.542522	0.889297	0.891729	0.90826
0.852	0.387948	0.371957	0.408274	0.906776	0.920743	0.918495		0.852	0.496273	0.57271	0.587889	0.904485	0.891235	0.891578		0.852	0.663556	0.635857	0.542264	0.888424	0.891888	0.907828
0.853	0.387983	0.372082	0.408544	0.906858	0.921052	0.919103		0.853	0.496492	0.572035	0.588211	0.904884	0.890184	0.892067		0.853	0.662637	0.63584	0.542025	0.887194	0.891864	0.907428
0.854	0.387978	0.372308	0.408617	0.906847	0.921611	0.919267		0.854	0.49674	0.571308	0.588712	0.905336	0.889053	0.892827		0.854	0.661726	0.635912	0.541782	0.885974	0.891965	0.907021
0.855	0.388066	0.372668	0.408735	0.907052	0.922503	0.919533		0.855	0.497193	0.570904	0.589251	0.906162	0.888424	0.893644		0.855	0.660911	0.636504	0.54151	0.884883	0.892795	0.906566
0.856	0.388101	0.372864	0.409001	0.907134	0.922988	0.920131		0.856	0.497725	0.57052	0.589768	0.907132	0.887827	0.894428		0.856	0.66021	0.63728	0.541221	0.883944	0.893884	0.906082
0.857	0.388148	0.372929	0.409569	0.907244	0.923149	0.921409		0.857	0.498065	0.570325	0.590416	0.907751	0.887523	0.895411		0.857	0.65962	0.637919	0.540825	0.883154	0.89478	0.905419
0.858	0.388424	0.373007	0.410381	0.907889	0.923342	0.923236		0.858	0.497957	0.570393	0.591228	0.907554	0.887629	0.896642		0.858	0.659184	0.638377	0.540317	0.882571	0.895422	0.904569
0.859	0.389043	0.373174	0.411209	0.909336	0.923755	0.925098		0.859	0.497331	0.57067	0.592112	0.906414	0.88806	0.897983		0.859	0.658929	0.638245	0.539933	0.882229	0.895237	0.903926
0.86	0.389702	0.37327	0.411608	0.910876	0.923993	0.925996		0.86	0.49641	0.570871	0.592837	0.904735	0.888373	0.899082		0.86	0.658656	0.637468	0.539619	0.881864	0.894147	0.9034
0.861	0.39035	0.37337	0.411416	0.912391	0.92424	0.925564		0.861	0.495464	0.570892	0.5932	0.903011	0.888405	0.899633		0.861	0.658278	0.636526	0.539124	0.881358	0.892826	0.902571
0.862	0.390852	0.37351	0.411053	0.913564	0.924587	0.924747		0.862	0.494651	0.570772	0.593014	0.901529	0.888219	0.899351		0.862	0.657931	0.635453	0.538628	0.880893	0.891321	0.901741
0.863	0.391227	0.373685	0.410474	0.914441	0.92502	0.923445		0.863	0.49413	0.570522	0.592319	0.90058	0.88783	0.898297		0.863	0.657746	0.634735	0.538096	0.880645	0.890314	0.90085
0.864	0.391418	0.373837	0.410213	0.914887	0.925396	0.922858		0.864	0.493951	0.569933	0.591327	0.900253	0.886913	0.896792		0.864	0.657771	0.634316	0.537569	0.880679	0.889726	0.899968
0.865	0.391539	0.374049	0.410346	0.91517	0.925921	0.923157		0.865	0.494262	0.569363	0.590327	0.90082	0.886026	0.895276		0.865	0.658034	0.634312	0.537022	0.881031	0.889721	0.899052
0.866	0.391666	0.374248	0.410792	0.915467	0.926414	0.92416		0.866	0.494671	0.569149	0.589368	0.901566	0.885693	0.893821		0.866	0.658559	0.634435	0.536703	0.881734	0.889893	0.898518
0.867	0.39175	0.374466	0.410962	0.915663	0.926953	0.924543		0.867	0.494929	0.56935	0.588467	0.902036	0.886006	0.892455		0.867	0.659124	0.634857	0.536537	0.88249	0.890485	0.89824
0.868	0.391754	0.374638	0.411166	0.915673	0.927379	0.925002		0.868	0.495122	0.569768	0.587827	0.902388	0.886656	0.891484		0.868	0.659613	0.635122	0.536619	0.883145	0.890857	0.898378
0.869	0.391776	0.374789	0.411016	0.915724	0.927753	0.924664		0.869	0.495368	0.570325	0.587434	0.902836	0.887523	0.890888		0.869	0.659937	0.635673	0.53677	0.883579	0.89163	0.898631
0.87	0.391658	0.374709	0.410892	0.915448	0.927555	0.924385		0.87	0.49558	0.570847	0.586953	0.903222	0.888335	0.890159		0.87	0.6599	0.636053	0.536834	0.883529	0.892163	0.898738
0.871	0.391377	0.374325	0.411046	0.914791	0.926604	0.924732		0.871	0.49555	0.571189	0.586584	0.903168	0.888868	0.889599		0.871	0.659678	0.636545	0.536783	0.883232	0.892853	0.898652
0.872	0.391105	0.373808	0.411553	0.914156	0.925325	0.925872		0.872	0.495258	0.571357	0.586582	0.902635	0.889129	0.889596		0.872	0.659516	0.636746	0.536786	0.883015	0.893135	0.898657
0.873	0.39084	0.373287	0.411533	0.913536	0.924035	0.925827		0.873	0.494937	0.571489	0.586816	0.90205	0.889334	0.889951		0.873	0.659356	0.636889	0.53664	0.882801	0.893335	0.898413
0.874	0.390636	0.372541	0.411253	0.913059	0.922188	0.925197		0.874	0.494579	0.571606	0.587118	0.901398	0.889517	0.890409		0.874	0.659179	0.636845	0.53653	0.882564	0.893273	0.898229
0.875	0.390524	0.371787	0.410817	0.912798	0.920322	0.924216		0.875	0.494255	0.571708	0.587534	0.900807	0.889675	0.89104		0.875	0.658926	0.636936	0.536393	0.882225	0.893401	0.897999
0.876	0.390532	0.371344	0.410226	0.912816	0.919225	0.922887		0.876	0.494077	0.572177	0.587801	0.900483	0.890405	0.891445		0.876	0.658597	0.636775	0.536089	0.881785	0.893175	0.89749
0.877	0.39071	0.370881	0.409769	0.913232	0.918079	0.921859		0.877	0.494176	0.572715	0.587774	0.900663	0.891242	0.891404		0.877	0.658274	0.636731	0.535851	0.881352	0.893114	0.897092
0.878	0.390967	0.370203	0.409711	0.913833	0.916401	0.921728		0.878	0.494583	0.573143	0.587596	0.901405	0.891908	0.891134		0.878	0.658204	0.636836	0.535818	0.881258	0.893261	0.897037
0.879	0.391223	0.369712	0.409989	0.914431	0.915185	0.922354		0.879	0.495247	0.573535	0.587322	0.902615	0.892518	0.890719		0.879	0.658303	0.636967	0.535682	0.881391	0.893445	0.896809
0.88	0.391416	0.369163	0.410161	0.914882	0.913826	0.922741		0.88	0.495968	0.57393	0.586902	0.903929	0.893133	0.890082		0.88	0.658492	0.636933	0.535747	0.881644	0.893397	0.896918
0.881	0.391588	0.368772	0.410367	0.915285	0.912858	0.923204		0.881	0.496491	0.574371	0.586498	0.904883	0.893819	0.889469		0.881	0.658705	0.636839	0.536136	0.881929	0.893265	0.897569
0.882	0.391617	0.368788	0.410257	0.915352	0.912898	0.922957		0.882	0.496785	0.574782	0.586177	0.905418	0.894459	0.888982		0.882	0.658871	0.63668	0.536442	0.882151	0.893042	0.898081
0.883	0.391615	0.369007	0.410062	0.915348	0.91344	0.922518		0.883	0.496945	0.574821	0.585861	0.90571	0.89452	0.888503		0.883	0.658768	0.636463	0.536694	0.882014	0.892738	0.898503
0.884	0.39156	0.369264	0.409829	0.915219	0.914076	0.921994		0.884	0.496842	0.574632	0.585597	0.905522	0.894226	0.888102		0.884	0.658537	0.63617	0.536867	0.881704	0.892327	0.898793
0.885	0.391405	0.369589	0.409865	0.914857	0.914881	0.922075		0.885	0.496383	0.574248	0.58537	0.904686	0.893628	0.887758		0.885	0.658172	0.635711	0.53672	0.881216	0.891683	0.898547
0.886	0.391065	0.369849	0.409768	0.914062	0.915524	0.921857		0.886	0.49586	0.573662	0.585248	0.903733	0.892716	0.887573		0.886	0.657835	0.635317	0.536472	0.880764	0.89113	0.898132
0.887	0.390778	0.369905	0.409552	0.913391	0.915663	0.921371		0.887	0.495544	0.573083	0.585109	0.903157	0.891815	0.887362		0.887	0.657544	0.634805	0.536335	0.880375	0.890412	0.897902
0.888	0.390517	0.36992	0.409199	0.912781	0.9157	0.920576		0.888	0.495478	0.572919	0.584838	0.903036	0.89156	0.886951		0.888	0.65756	0.634541	0.536118	0.880396	0.890042	0.897539
0.889	0.390181	0.369856	0.409058	0.911996	0.915542	0.920259		0.889	0.495722	0.573115	0.584511	0.903481	0.891865	0.886455		0.889	0.6577	0.63425	0.536015	0.880584	0.889634	0.897367
0.89	0.389866	0.369823	0.40922	0.91126	0.91546	0.920624		0.89	0.496278	0.573732	0.584218	0.904494	0.892825	0.886011		0.89	0.657939	0.634312	0.536037	0.880904	0.889721	0.897403
0.891	0.389675	0.369865	0.409306	0.910813	0.915564	0.920817		0.891	0.49693	0.574576	0.584021	0.905683	0.894138	0.885712		0.891	0.658108	0.634391	0.536238	0.88113	0.889831	0.89774
0.892	0.389615	0.369993	0.409514	0.910673	0.915881	0.921285		0.892	0.497406	0.575517	0.584018	0.90655	0.895603	0.885708		0.892	0.6581	0.634572	0.536535	0.881119	0.890085	0.898237
0.893	0.389559	0.370138	0.409526	0.910542	0.91624	0.921312		0.893	0.497579	0.576248	0.584204	0.906866	0.89674	0.88599		0.893	0.657956	0.634635	0.536838	0.880926	0.890174	0.898744
0.894	0.389473	0.370437	0.409272	0.910341	0.91698	0.920741		0.894	0.497193	0.577025	0.584468	0.906162	0.897949	0.88639		0.894	0.657895	0.635053	0.536986	0.880845	0.89076	0.898992
0.895	0.389346	0.370735	0.4087	0.910044	0.917718	0.919454		0.895	0.496399	0.577612	0.584845	0.904715	0.898863	0.886962		0.895	0.658119	0.635018	0.537053	0.881145	0.890711	0.899104
0.896	0.389125	0.37117	0.408279	0.909528	0.918794	0.918507		0.896	0.495397	0.57786	0.585275	0.902889	0.899249	0.887614		0.896	0.65874	0.635085	0.53702	0.881976	0.890805	0.899049
0.897	0.388907	0.371608	0.407905	0.909018	0.919879	0.917665		0.897	0.494394	0.577555	0.585714	0.901061	0.898774	0.88828		0.897	0.659665	0.635053	0.536898	0.883215	0.89076	0.898845
0.898	0.388698	0.37213	0.408171	0.90853	0.921171	0.918264		0.898	0.493426	0.57696	0.586205	0.899296	0.897848	0.889025		0.898	0.660768	0.635251	0.536696	0.884691	0.891038	0.898507
0.899	0.388578	0.372719	0.408707	0.908249	0.922629	0.91947		0.899	0.492411	0.575977	0.586746	0.897447	0.896319	0.889845		0.899	0.661759	0.635151	0.53649	0.886018	0.890897	0.898162
0.9	0.388614	0.373374	0.409164	0.908333	0.92425	0.920498		0.9	0.491425	0.574825	0.587249	0.89565	0.894526	0.890608		0.9	0.662508	0.635275	0.536331	0.887021	0.891071	0.897896
0.901	0.388695	0.373827	0.409457	0.908523	0.925372	0.921157		0.901	0.490678	0.573745	0.587703	0.894288	0.892845	0.891296		0.901	0.662957	0.635397	0.536228	0.887622	0.891242	0.897723
0.902	0.388884	0.37413	0.409638	0.908964	0.926122	0.921564		0.902	0.490095	0.573061	0.588023	0.893226	0.891781	0.891782		0.902	0.663143	0.636018	0.536197	0.887871	0.892113	0.897671
0.903	0.389044	0.374315	0.409855	0.909338	0.92658	0.922052		0.903	0.489666	0.572656	0.587985	0.892444	0.891151	0.891724		0.903	0.66293	0.636592	0.536182	0.887586	0.892919	0.897646
0.904	0.389216	0.374199	0.410058	0.90974	0.926292	0.922509		0.904	0.48955	0.572376	0.587697	0.892232	0.890715	0.891287		0.904	0.662351	0.637557	0.536234	0.886811	0.894272	0.897733
0.905	0.389319	0.374109	0.410561	0.909981	0.92607	0.923641		0.905	0.489682	0.571886	0.587248	0.892473	0.889952	0.890606		0.905	0.661665	0.638391	0.536257	0.885892	0.895442	0.897772
0.906	0.389323	0.37387	0.410761	0.90999	0.925478	0.924091		0.906	0.489713	0.571223	0.586798	0.892529	0.888921	0.889924		0.906	0.660913	0.6394	0.536314	0.884885	0.896857	0.897867
0.907	0.389142	0.373404	0.411024	0.909567	0.924325	0.924682		0.907	0.489731	0.570371	0.586485	0.892562	0.887595	0.889449		0.907	0.660327	0.639875	0.536364	0.884101	0.897523	0.897951
0.908	0.388976	0.372936	0.41091	0.909179	0.923166	0.924426		0.908	0.489587	0.569514	0.586375	0.8923	0.886261	0.889282		0.908	0.659967	0.640135	0.536359	0.883619	0.897888	0.897942
0.909	0.388905	0.372524	0.410824	0.909013	0.922146	0.924232		0.909	0.489175	0.568956	0.586359	0.891549	0.885393	0.889258		0.909	0.659846	0.640076	0.536223	0.883457	0.897805	0.897715
0.91	0.388755	0.37202	0.410674	0.908663	0.920899	0.923895		0.91	0.48866	0.568553	0.586492	0.89061	0.884766	0.88946		0.91	0.659876	0.639913	0.53624	0.883497	0.897577	0.897743
0.911	0.388687	0.371613	0.410873	0.908504	0.919891	0.924342		0.911	0.488346	0.568267	0.586498	0.890038	0.88432	0.889469		0.911	0.660013	0.639273	0.536253	0.88368	0.896679	0.897765
0.912	0.388673	0.371178	0.411068	0.908471	0.918814	0.924781		0.912	0.488032	0.568264	0.586377	0.889466	0.884316	0.889285		0.912	0.660097	0.638809	0.536303	0.883793	0.896028	0.897849
0.913	0.38867	0.370694	0.411131	0.908464	0.917616	0.924923		0.913	0.487922	0.568258	0.586187	0.889265	0.884306	0.888997		0.913	0.660128	0.638072	0.536523	0.883834	0.894994	0.898217
0.914	0.388718	0.370401	0.410942	0.908576	0.916891	0.924498		0.914	0.488252	0.567969	0.58609	0.889867	0.883857	0.88885		0.914	0.660119	0.637542	0.53699	0.883822	0.894251	0.898999
0.915	0.388972	0.370248	0.41059	0.90917	0.916512	0.923706		0.915	0.4889	0.567858	0.585991	0.891048	0.883684	0.8887		0.915	0.660008	0.637086	0.537404	0.883674	0.893611	0.899692
0.916	0.389122	0.370087	0.410489	0.909521	0.916114	0.923479		0.916	0.489497	0.568027	0.585938	0.892136	0.883947	0.88862		0.916	0.659746	0.636902	0.537878	0.883323	0.893353	0.900486
0.917	0.389322	0.370162	0.410415	0.909988	0.916299	0.923312		0.917	0.490148	0.568382	0.585841	0.893322	0.884499	0.888472		0.917	0.659534	0.636827	0.53821	0.883039	0.893248	0.901041
0.918	0.389621	0.3705	0.410652	0.910687	0.917136	0.923845		0.918	0.490792	0.568914	0.585706	0.894496	0.885327	0.888268		0.918	0.659317	0.637283	0.538337	0.882749	0.893888	0.901254
0.919	0.389884	0.370951	0.410731	0.911302	0.918252	0.924023		0.919	0.49142	0.569456	0.58548	0.89564	0.886171	0.887925		0.919	0.659193	0.637809	0.538286	0.882583	0.894626	0.901169
0.92	0.389909	0.371423	0.410743	0.91136	0.919421	0.92405		0.92	0.491981	0.569828	0.585221	0.896663	0.88675	0.887532		0.92	0.659172	0.638489	0.538065	0.882554	0.895579	0.900799
0.921	0.39007	0.371967	0.41047	0.911736	0.920767	0.923436		0.921	0.492513	0.570243	0.584903	0.897633	0.887395	0.88705		0.921	0.6593	0.638969	0.537643	0.882726	0.896253	0.900092
0.922	0.390249	0.37237	0.410396	0.912155	0.921765	0.923269		0.922	0.493016	0.570726	0.584614	0.898549	0.888147	0.886612		0.922	0.659589	0.639277	0.537288	0.883113	0.896685	0.899498
0.923	0.390444	0.372555	0.410224	0.912611	0.922223	0.922882		0.923	0.493523	0.571295	0.584449	0.899473	0.889033	0.886361		0.923	0.659817	0.639271	0.537081	0.883418	0.896676	0.899151
0.924	0.390589	0.372572	0.41027	0.912949	0.922265	0.922986		0.924	0.494119	0.571805	0.584392	0.90056	0.889826	0.886275		0.924	0.659682	0.639292	0.536881	0.883237	0.896706	0.898816
0.925	0.390804	0.372587	0.410409	0.913452	0.922302	0.923299		0.925	0.494678	0.572482	0.584351	0.901578	0.89088	0.886213		0.925	0.659053	0.639448	0.536753	0.882395	0.896925	0.898602
0.926	0.390988	0.372468	0.410355	0.913882	0.922008	0.923177		0.926	0.495075	0.573047	0.584267	0.902302	0.891759	0.886085		0.926	0.658097	0.639647	0.536638	0.881115	0.897204	0.89841
0.927	0.3911	0.372381	0.410116	0.914144	0.921792	0.922639		0.927	0.495201	0.573542	0.584265	0.902532	0.892529	0.886082		0.927	0.656962	0.639924	0.536454	0.879596	0.897592	0.898102
0.928	0.391164	0.372255	0.409716	0.914293	0.92148	0.92174		0.928	0.495269	0.573897	0.584185	0.902655	0.893082	0.885961		0.928	0.655978	0.640211	0.536077	0.878278	0.897995	0.89747
0.929	0.39116	0.372027	0.409498	0.914284	0.920916	0.921249		0.929	0.49522	0.574325	0.583935	0.902566	0.893748	0.885582		0.929	0.655312	0.640363	0.53578	0.877386	0.898208	0.896973
0.93	0.390983	0.371652	0.409363	0.91387	0.919988	0.920945		0.93	0.494998	0.574723	0.583286	0.902162	0.894367	0.884598		0.93	0.655039	0.640093	0.535506	0.877021	0.897829	0.896514
0.931	0.390873	0.371314	0.409776	0.913613	0.919151	0.921875		0.931	0.49489	0.575126	0.582561	0.901965	0.894994	0.883498		0.931	0.655116	0.639784	0.535459	0.877124	0.897396	0.896436
0.932	0.390818	0.371072	0.41008	0.913485	0.918552	0.922558		0.932	0.495045	0.575163	0.581832	0.902247	0.895052	0.882393		0.932	0.655536	0.639416	0.535467	0.877686	0.89688	0.896449
0.933	0.390813	0.371029	0.410398	0.913473	0.918445	0.923274		0.933	0.495395	0.574959	0.581066	0.902885	0.894734	0.881231		0.933	0.656057	0.639486	0.535536	0.878384	0.896978	0.896565
0.934	0.390818	0.37092	0.410525	0.913485	0.918176	0.92356		0.934	0.495694	0.574431	0.580394	0.90343	0.893913	0.880212		0.934	0.656651	0.639454	0.53557	0.879179	0.896933	0.896622
0.935	0.391121	0.370904	0.41073	0.914193	0.918136	0.924021		0.935	0.495906	0.573978	0.580102	0.903816	0.893208	0.879769		0.935	0.65722	0.63969	0.535642	0.879941	0.897264	0.896742
0.936	0.391357	0.370855	0.410647	0.914745	0.918015	0.923834		0.936	0.495964	0.57369	0.57993	0.903922	0.89276	0.879508		0.936	0.657575	0.639594	0.535683	0.880416	0.897129	0.896811
0.937	0.391624	0.370671	0.410612	0.915369	0.917559	0.923755		0.937	0.49598	0.573627	0.579693	0.903951	0.892662	0.879149		0.937	0.657513	0.639894	0.535925	0.880333	0.89755	0.897216
0.938	0.391677	0.370241	0.410622	0.915493	0.916495	0.923778		0.938	0.495927	0.573527	0.579496	0.903855	0.892506	0.87885		0.938	0.657142	0.639935	0.53632	0.879837	0.897608	0.897877
0.939	0.391586	0.370026	0.410429	0.91528	0.915963	0.923344		0.939	0.496007	0.573531	0.579379	0.904001	0.892512	0.878672		0.939	0.656662	0.640532	0.536876	0.879194	0.898445	0.898808
0.94	0.39125	0.36974	0.410123	0.914494	0.915255	0.922655		0.94	0.496003	0.573545	0.579442	0.903993	0.892534	0.878768		0.94	0.656117	0.641079	0.537528	0.878464	0.899212	0.8999
0.941	0.390929	0.369428	0.409789	0.913744	0.914482	0.921904		0.941	0.495854	0.573559	0.579869	0.903722	0.892556	0.879416		0.941	0.655856	0.642394	0.53829	0.878115	0.901057	0.901175
0.942	0.390473	0.36921	0.409693	0.912678	0.913943	0.921688		0.942	0.495466	0.57358	0.580602	0.903015	0.892588	0.880527		0.942	0.655752	0.643237	0.538871	0.877976	0.902239	0.902148
0.943	0.38998	0.368923	0.409601	0.911526	0.913232	0.921481		0.943	0.494914	0.573855	0.581303	0.902008	0.893016	0.88159		0.943	0.655748	0.644224	0.539486	0.87797	0.903624	0.903178
0.944	0.389547	0.36828	0.409715	0.910514	0.911641	0.921737		0.944	0.494181	0.574527	0.581941	0.900673	0.894062	0.882558		0.944	0.655868	0.644353	0.540209	0.878131	0.903805	0.904388
0.945	0.389261	0.367701	0.409669	0.909845	0.910207	0.921634		0.945	0.493491	0.575325	0.582533	0.899415	0.895304	0.883456		0.945	0.656122	0.644573	0.540846	0.878471	0.904113	0.905454
0.946	0.389064	0.367093	0.409286	0.909385	0.908702	0.920772		0.946	0.493219	0.57587	0.582922	0.898919	0.896152	0.884046		0.946	0.656468	0.643842	0.54152	0.878934	0.903088	0.906583
0.947	0.389024	0.366466	0.408565	0.909291	0.90715	0.91915		0.947	0.493441	0.575977	0.582986	0.899324	0.896319	0.884143		0.947	0.656838	0.643584	0.542224	0.87943	0.902726	0.907761
0.948	0.388955	0.366029	0.407875	0.90913	0.906068	0.917598		0.948	0.493604	0.575853	0.582957	0.899621	0.896126	0.884099		0.948	0.657194	0.643121	0.54274	0.879906	0.902076	0.908625
0.949	0.388821	0.365971	0.407299	0.908817	0.905925	0.916302		0.949	0.493661	0.575493	0.582902	0.899725	0.895565	0.884015		0.949	0.657516	0.643433	0.542926	0.880337	0.902514	0.908937
0.95	0.388738	0.365971	0.406808	0.908623	0.905925	0.915197		0.95	0.493481	0.575057	0.582804	0.899397	0.894887	0.883867		0.95	0.657656	0.643387	0.542966	0.880525	0.90245	0.909004
0.951	0.388763	0.366017	0.406521	0.908681	0.906039	0.914552		0.951	0.492962	0.57477	0.582613	0.898451	0.89444	0.883577		0.951	0.657768	0.643888	0.542633	0.880675	0.903152	0.908446
0.952	0.388659	0.366193	0.406285	0.908438	0.906474	0.914021		0.952	0.492151	0.574649	0.582388	0.896973	0.894252	0.883236		0.952	0.657938	0.643997	0.542168	0.880902	0.903305	0.907668
0.953	0.388564	0.366431	0.406011	0.908216	0.907064	0.913404		0.953	0.49149	0.574551	0.582115	0.895768	0.894099	0.882822		0.953	0.658285	0.644638	0.54167	0.881367	0.904204	0.906834
0.954	0.38845	0.366739	0.405548	0.90795	0.907826	0.912363		0.954	0.491003	0.574514	0.581796	0.89488	0.894042	0.882338		0.954	0.658649	0.644707	0.541292	0.881854	0.904301	0.906201
0.955	0.388319	0.367044	0.405422	0.907644	0.908581	0.912079		0.955	0.490815	0.574483	0.58161	0.894538	0.893994	0.882056		0.955	0.65906	0.644944	0.540763	0.882405	0.904634	0.905315
0.956	0.38814	0.367188	0.405708	0.907225	0.908937	0.912723		0.956	0.490617	0.574539	0.581648	0.894177	0.894081	0.882113		0.956	0.65933	0.644645	0.540168	0.882766	0.904214	0.904319
0.957	0.38801	0.367327	0.406286	0.906921	0.909282	0.914023		0.957	0.49016	0.574873	0.581995	0.893344	0.894601	0.88264		0.957	0.659502	0.644674	0.539401	0.882996	0.904255	0.903035
0.958	0.388089	0.367387	0.406858	0.907106	0.90943	0.91531		0.958	0.489331	0.575538	0.582599	0.891833	0.895635	0.883556		0.958	0.659492	0.644128	0.538709	0.882983	0.903489	0.901877
0.959	0.388361	0.367389	0.407116	0.907742	0.909435	0.91589		0.959	0.488216	0.576299	0.583482	0.889801	0.89682	0.884895		0.959	0.659449	0.643764	0.537903	0.882925	0.902978	0.900527
0.96	0.388747	0.367454	0.406694	0.908644	0.909596	0.914941		0.96	0.487064	0.576884	0.584346	0.887701	0.89773	0.886205		0.96	0.659336	0.643234	0.537041	0.882774	0.902235	0.899084
0.961	0.389095	0.367684	0.406029	0.909457	0.910165	0.913445		0.961	0.48622	0.57726	0.585035	0.886163	0.898315	0.88725		0.961	0.659029	0.643102	0.536165	0.882363	0.90205	0.897618
0.962	0.389223	0.367853	0.405593	0.909757	0.910584	0.912464		0.962	0.48562	0.577373	0.585447	0.88507	0.898491	0.887875		0.962	0.658679	0.642659	0.535379	0.881894	0.901428	0.896302
0.963	0.389097	0.368158	0.405339	0.909462	0.911339	0.911893		0.963	0.485343	0.577243	0.585599	0.884565	0.898289	0.888105		0.963	0.658234	0.64248	0.534764	0.881299	0.901177	0.895272
0.964	0.388854	0.368352	0.405379	0.908894	0.911819	0.911983		0.964	0.485494	0.577039	0.585646	0.88484	0.897971	0.888177		0.964	0.658089	0.64218	0.534408	0.881104	0.900757	0.894676
0.965	0.388508	0.368517	0.405764	0.908085	0.912227	0.912849		0.965	0.485929	0.576828	0.585611	0.885633	0.897643	0.888124		0.965	0.658107	0.642289	0.534451	0.881129	0.900909	0.894748
0.966	0.388141	0.368743	0.406166	0.907228	0.912787	0.913753		0.966	0.486407	0.576553	0.585475	0.886504	0.897215	0.887917		0.966	0.658452	0.642236	0.534895	0.88159	0.900835	0.895492
0.967	0.38781	0.369024	0.406247	0.906454	0.913482	0.913935		0.967	0.487085	0.576306	0.585443	0.88774	0.896831	0.887869		0.967	0.658875	0.642265	0.535719	0.882157	0.900876	0.896871
0.968	0.387606	0.369473	0.406127	0.905977	0.914594	0.913665		0.968	0.488005	0.57583	0.585473	0.889416	0.89609	0.887914		0.968	0.659269	0.64213	0.536621	0.882684	0.900686	0.898381
0.969	0.387405	0.369923	0.406179	0.905507	0.915708	0.913782		0.969	0.488867	0.575156	0.585434	0.890987	0.895041	0.887855		0.969	0.659439	0.641989	0.53752	0.882912	0.900489	0.899886
0.97	0.38704	0.37031	0.406578	0.904654	0.916666	0.91468		0.97	0.489745	0.57428	0.585421	0.892588	0.893678	0.887836		0.97	0.659552	0.641607	0.538108	0.883063	0.899953	0.900871
0.971	0.386747	0.370653	0.407026	0.903969	0.917515	0.915688		0.971	0.490587	0.573282	0.585452	0.894122	0.892125	0.887883		0.971	0.659504	0.64104	0.538532	0.882999	0.899158	0.90158
0.972	0.386556	0.371054	0.40733	0.903523	0.918507	0.916372		0.972	0.491314	0.57241	0.585504	0.895447	0.890768	0.887961		0.972	0.659381	0.640352	0.538703	0.882834	0.898193	0.901867
0.973	0.386324	0.371309	0.407424	0.902981	0.919139	0.916583		0.973	0.491911	0.571528	0.585626	0.896535	0.889395	0.888146		0.973	0.659249	0.639839	0.538773	0.882658	0.897473	0.901984
0.974	0.386182	0.371756	0.40742	0.902649	0.920245	0.916574		0.974	0.492566	0.570561	0.585804	0.897729	0.88789	0.888416		0.974	0.659124	0.639595	0.538561	0.88249	0.897131	0.901629
0.975	0.386141	0.372276	0.407344	0.902553	0.921532	0.916403		0.975	0.492888	0.569768	0.586022	0.898316	0.886656	0.888747		0.975	0.658807	0.639342	0.538147	0.882066	0.896776	0.900936
0.976	0.386085	0.372842	0.407658	0.902422	0.922933	0.91711		0.976	0.49292	0.569129	0.586177	0.898374	0.885662	0.888982		0.976	0.658295	0.63899	0.537571	0.88138	0.896282	0.899972
0.977	0.386152	0.373089	0.408215	0.902579	0.923545	0.918363		0.977	0.492858	0.568441	0.586381	0.898261	0.884591	0.889291		0.977	0.657618	0.638392	0.536938	0.880474	0.895443	0.898912
0.978	0.386367	0.373207	0.408743	0.903081	0.923837	0.919551		0.978	0.49266	0.567894	0.586618	0.8979	0.88374	0.889651		0.978	0.656886	0.63768	0.53621	0.879494	0.894445	0.897693
0.979	0.386537	0.373008	0.409128	0.903478	0.923344	0.920417		0.979	0.49222	0.567591	0.586639	0.897098	0.883269	0.889683		0.979	0.656152	0.636619	0.535734	0.878511	0.892956	0.896896
0.98	0.3865	0.372557	0.409156	0.903392	0.922228	0.92048		0.98	0.491842	0.567432	0.586506	0.89641	0.883021	0.889481		0.98	0.655585	0.635454	0.535378	0.877752	0.891322	0.8963
0.981	0.38651	0.372176	0.408891	0.903415	0.921285	0.919884		0.981	0.491718	0.56737	0.586278	0.896184	0.882925	0.889135		0.981	0.655092	0.634521	0.535175	0.877092	0.890014	0.89596
0.982	0.386448	0.371933	0.408316	0.90327	0.920683	0.91859		0.982	0.491859	0.567341	0.585944	0.896441	0.882879	0.888629		0.982	0.654806	0.63407	0.535105	0.876709	0.889381	0.895843
0.983	0.386141	0.371612	0.407993	0.902553	0.919889	0.917863		0.983	0.492149	0.567122	0.585415	0.896969	0.882539	0.887826		0.983	0.654615	0.633645	0.53492	0.876453	0.888785	0.895533
0.984	0.385889	0.371473	0.407798	0.901964	0.919545	0.917425		0.984	0.492434	0.566959	0.584716	0.897489	0.882285	0.886766		0.984	0.654515	0.633457	0.53463	0.876319	0.888521	0.895048
0.985	0.385792	0.371414	0.40778	0.901737	0.919398	0.917384		0.985	0.492606	0.567012	0.583896	0.897802	0.882367	0.885523		0.985	0.65457	0.633132	0.534468	0.876393	0.888065	0.894777
0.986	0.385745	0.371313	0.407426	0.901627	0.919148	0.916588		0.986	0.492819	0.567146	0.58305	0.89819	0.882576	0.88424		0.986	0.654612	0.632998	0.534474	0.876449	0.887877	0.894787
0.987	0.38573	0.371047	0.40684	0.901592	0.91849	0.915269		0.987	0.49322	0.567156	0.582194	0.898921	0.882592	0.882942		0.987	0.654739	0.63279	0.534614	0.876619	0.887586	0.895021
0.988	0.385771	0.370806	0.406364	0.901688	0.917893	0.914199		0.988	0.493756	0.567386	0.581274	0.899898	0.88295	0.881546		0.988	0.654837	0.632901	0.53504	0.87675	0.887741	0.895734
0.989	0.385728	0.370411	0.406118	0.901588	0.916916	0.913645		0.989	0.49424	0.567667	0.580451	0.90078	0.883387	0.880298		0.989	0.65492	0.632957	0.535552	0.876862	0.88782	0.896591
0.99	0.385675	0.369915	0.406284	0.901464	0.915688	0.914019		0.99	0.494547	0.567791	0.579858	0.90134	0.88358	0.879399		0.99	0.6546	0.633299	0.536101	0.876433	0.8883	0.897511
0.991	0.385728	0.369359	0.406655	0.901588	0.914312	0.914853		0.991	0.49466	0.567832	0.579543	0.901546	0.883644	0.878921		0.991	0.653945	0.633577	0.53654	0.875556	0.88869	0.898246
0.992	0.385974	0.368745	0.407036	0.902163	0.912792	0.91571		0.992	0.494254	0.567959	0.579565	0.900806	0.883841	0.878954		0.992	0.653091	0.633827	0.537033	0.874413	0.88904	0.899071
0.993	0.386302	0.367988	0.407003	0.902929	0.910918	0.915636		0.993	0.493368	0.568137	0.579828	0.899191	0.884118	0.879353		0.993	0.652183	0.633797	0.537295	0.873197	0.888998	0.899509
0.994	0.386683	0.367332	0.406791	0.90382	0.909294	0.915159		0.994	0.492254	0.568522	0.580208	0.89716	0.884717	0.87993		0.994	0.651355	0.633885	0.537622	0.872088	0.889122	0.900057
0.995	0.38706	0.366804	0.406353	0.904701	0.907987	0.914174		0.995	0.491393	0.568926	0.580626	0.895591	0.885346	0.880564		0.995	0.650852	0.633608	0.537603	0.871415	0.888733	0.900025
0.996	0.387362	0.366401	0.405914	0.905407	0.906989	0.913186		0.996	0.490922	0.569275	0.580928	0.894733	0.885889	0.881022		0.996	0.650735	0.633439	0.537471	0.871258	0.888496	0.899804
0.997	0.387509	0.366071	0.405908	0.90575	0.906172	0.913173		0.997	0.490892	0.569397	0.580955	0.894678	0.886079	0.881063		0.997	0.650905	0.63294	0.537115	0.871486	0.887796	0.899208
0.998	0.387607	0.365927	0.406277	0.905979	0.905816	0.914003		0.998	0.491077	0.569314	0.58098	0.895015	0.88595	0.8811		0.998	0.651431	0.632483	0.536889	0.87219	0.887155	0.89883
0.999	0.387737	0.365901	0.406722	0.906283	0.905752	0.915004		0.999	0.491338	0.569092	0.581023	0.895491	0.885604	0.881166		0.999	0.652022	0.631924	0.536653	0.872981	0.886371	0.898435
1	0.38797	0.36583	0.406864	0.906828	0.905576	0.915323		1	0.491651	0.568755	0.581041	0.896061	0.88508	0.881193		1	0.652377	0.631453	0.536669	0.873457	0.88571	0.898461
1.001	0.388303	0.365818	0.406834	0.907606	0.905546	0.915256		1.001	0.491924	0.568251	0.581086	0.896559	0.884296	0.881261		1.001	0.652345	0.630901	0.536653	0.873414	0.884936	0.898435
1.002	0.388462	0.365987	0.406775	0.907978	0.905964	0.915123		1.002	0.492	0.567911	0.581105	0.896698	0.883766	0.88129		1.002	0.652065	0.630665	0.536508	0.873039	0.884605	0.898192
1.003	0.38853	0.366164	0.406857	0.908137	0.906403	0.915308		1.003	0.491966	0.567745	0.580932	0.896636	0.883508	0.881028		1.003	0.651503	0.630497	0.536271	0.872287	0.884369	0.897795
1.004	0.388499	0.366367	0.407279	0.908064	0.906905	0.916257		1.004	0.49184	0.567537	0.580642	0.896406	0.883184	0.880588		1.004	0.650906	0.630429	0.535899	0.871487	0.884274	0.897172
1.005	0.388256	0.366669	0.407736	0.907496	0.907653	0.917285		1.005	0.491647	0.567206	0.580403	0.896054	0.882669	0.880225		1.005	0.65055	0.63046	0.535285	0.871011	0.884317	0.896144
1.006	0.387899	0.366884	0.408153	0.906662	0.908185	0.918223		1.006	0.491316	0.566921	0.580079	0.895451	0.882226	0.879734		1.006	0.65056	0.63057	0.534576	0.871024	0.884472	0.894957
1.007	0.387654	0.367029	0.40836	0.906089	0.908544	0.918689		1.007	0.490752	0.56676	0.57981	0.894423	0.881975	0.879326		1.007	0.651036	0.630647	0.534064	0.871661	0.88458	0.8941
1.008	0.387417	0.3672	0.408228	0.905535	0.908967	0.918392		1.008	0.490136	0.566895	0.579726	0.8933	0.882185	0.879199		1.008	0.651852	0.630797	0.533395	0.872754	0.88479	0.89298
1.009	0.387238	0.367312	0.4079	0.905117	0.909244	0.917654		1.009	0.489882	0.567172	0.579655	0.892837	0.882616	0.879091		1.009	0.652731	0.630746	0.533	0.873931	0.884719	0.892319
1.01	0.387267	0.367314	0.407592	0.905185	0.909249	0.916961		1.01	0.489944	0.567654	0.579445	0.89295	0.883367	0.878772		1.01	0.653616	0.630817	0.532827	0.875116	0.884818	0.892029
1.011	0.387318	0.367273	0.407563	0.905304	0.909148	0.916896		1.011	0.490121	0.568425	0.579335	0.893273	0.884566	0.878606		1.011	0.65425	0.631009	0.532774	0.875965	0.885088	0.891941
1.012	0.387372	0.367227	0.407619	0.90543	0.909034	0.917022		1.012	0.490346	0.569299	0.579294	0.893683	0.885926	0.878543		1.012	0.654729	0.630958	0.5328	0.876606	0.885016	0.891984
1.013	0.387638	0.367086	0.407661	0.906052	0.908685	0.917116		1.013	0.490779	0.570048	0.579408	0.894472	0.887092	0.878716		1.013	0.655065	0.63096	0.533181	0.877056	0.885019	0.892622
1.014	0.38804	0.366905	0.407418	0.906992	0.908237	0.91657		1.014	0.491178	0.570612	0.579607	0.895199	0.88797	0.879018		1.014	0.65534	0.631095	0.533475	0.877424	0.885208	0.893114
1.015	0.388225	0.366867	0.407033	0.907424	0.908143	0.915704		1.015	0.491418	0.57101	0.579922	0.895637	0.888589	0.879496		1.015	0.655396	0.631421	0.533776	0.877499	0.885665	0.893618
1.016	0.388196	0.367039	0.406906	0.907356	0.908569	0.915418		1.016	0.49162	0.571052	0.580231	0.896005	0.888654	0.879965		1.016	0.655441	0.631874	0.53394	0.877559	0.886301	0.893893
1.017	0.388034	0.367507	0.406712	0.906978	0.909727	0.914981		1.017	0.491853	0.570977	0.580482	0.89643	0.888538	0.880345		1.017	0.65525	0.632522	0.534008	0.877303	0.88721	0.894007
1.018	0.38771	0.368045	0.406682	0.90622	0.911059	0.914914		1.018	0.492126	0.570809	0.580652	0.896927	0.888276	0.880603		1.018	0.655025	0.632936	0.533727	0.877002	0.88779	0.893536
1.019	0.387118	0.368697	0.406772	0.904836	0.912673	0.915116		1.019	0.492444	0.57043	0.580833	0.897507	0.887686	0.880877		1.019	0.654785	0.633331	0.533353	0.876681	0.888344	0.89291
1.02	0.386527	0.36936	0.406692	0.903455	0.914314	0.914936		1.02	0.492606	0.570011	0.581023	0.897802	0.887034	0.881166		1.02	0.654714	0.633423	0.532784	0.876586	0.888474	0.891957
1.021	0.385922	0.369921	0.406271	0.902041	0.915703	0.913989		1.021	0.492504	0.569752	0.581272	0.897616	0.886631	0.881543		1.021	0.654866	0.633229	0.532383	0.876789	0.888201	0.891286
1.022	0.385287	0.370321	0.405865	0.900557	0.916693	0.913076		1.022	0.492352	0.569376	0.581602	0.897339	0.886046	0.882044		1.022	0.655077	0.632955	0.532261	0.877072	0.887817	0.891082
1.023	0.384612	0.370619	0.405389	0.898979	0.917431	0.912005		1.023	0.492148	0.568826	0.581908	0.896967	0.88519	0.882508		1.023	0.655072	0.633098	0.532368	0.877065	0.888018	0.891261
1.024	0.384073	0.370791	0.405149	0.897719	0.917856	0.911465		1.024	0.49182	0.568438	0.582125	0.896369	0.884587	0.882837		1.024	0.65483	0.63353	0.532629	0.876741	0.888624	0.891698
1.025	0.383619	0.370944	0.405389	0.896658	0.918235	0.912005		1.025	0.49113	0.568232	0.582268	0.895112	0.884266	0.883054		1.025	0.654408	0.634297	0.532955	0.876176	0.889699	0.892244
1.026	0.383344	0.371224	0.405784	0.896015	0.918928	0.912894		1.026	0.490045	0.568218	0.582303	0.893134	0.884244	0.883107		1.026	0.653779	0.634902	0.533233	0.875334	0.890548	0.892709
1.027	0.383306	0.371446	0.405903	0.895926	0.919478	0.913161		1.027	0.488816	0.568351	0.582221	0.890895	0.884451	0.882983		1.027	0.653228	0.635339	0.533446	0.874596	0.891161	0.893066
1.028	0.383466	0.371598	0.406097	0.8963	0.919854	0.913598		1.028	0.487461	0.568795	0.582166	0.888425	0.885142	0.882899		1.028	0.652743	0.635518	0.533707	0.873947	0.891412	0.893503
1.029	0.383711	0.371716	0.406288	0.896873	0.920146	0.914028		1.029	0.486007	0.569311	0.582028	0.885775	0.885945	0.88269		1.029	0.652476	0.635349	0.533794	0.873589	0.891175	0.893648
1.03	0.384059	0.371651	0.406471	0.897686	0.919985	0.914439		1.03	0.485086	0.569771	0.581864	0.884096	0.886661	0.882441		1.03	0.65251	0.634669	0.533908	0.873635	0.890221	0.893839
1.031	0.384514	0.371561	0.406803	0.89875	0.919762	0.915186		1.031	0.484928	0.569973	0.581836	0.883808	0.886975	0.882399		1.031	0.652792	0.633789	0.534074	0.874012	0.888987	0.894117
1.032	0.385158	0.371372	0.407302	0.900255	0.919295	0.916309		1.032	0.485122	0.569939	0.581979	0.884162	0.886922	0.882615		1.032	0.653229	0.632788	0.534259	0.874598	0.887583	0.894427
1.033	0.385718	0.371033	0.407818	0.901564	0.918455	0.91747		1.033	0.485438	0.569479	0.582213	0.884738	0.886207	0.88297		1.033	0.653672	0.631559	0.534319	0.875191	0.885859	0.894527
1.034	0.386338	0.370623	0.408141	0.903013	0.91744	0.918196		1.034	0.485817	0.5688	0.582677	0.885429	0.88515	0.883674		1.034	0.654038	0.630332	0.534394	0.875681	0.884138	0.894653
1.035	0.38704	0.370279	0.408121	0.904654	0.916589	0.918151		1.035	0.486024	0.56808	0.583158	0.885806	0.884029	0.884404		1.035	0.654202	0.62912	0.534375	0.8759	0.882438	0.894621
1.036	0.387668	0.369894	0.408016	0.906122	0.915636	0.917915		1.036	0.486202	0.567297	0.583476	0.88613	0.882811	0.884886		1.036	0.65406	0.628159	0.534461	0.87571	0.88109	0.894765
1.037	0.387926	0.369594	0.407822	0.906725	0.914893	0.917479		1.037	0.486487	0.566209	0.583513	0.88665	0.881118	0.884942		1.037	0.653723	0.627737	0.534417	0.875259	0.880498	0.894691
1.038	0.38806	0.369376	0.407679	0.907038	0.914354	0.917157		1.038	0.486941	0.565083	0.583328	0.887477	0.879366	0.884661		1.038	0.653338	0.627781	0.534221	0.874743	0.88056	0.894363
1.039	0.387981	0.369166	0.407783	0.906854	0.913834	0.917391		1.039	0.487227	0.564052	0.582902	0.887998	0.877761	0.884015		1.039	0.653175	0.627941	0.534	0.874525	0.880784	0.893993
1.04	0.387869	0.368997	0.4079	0.906592	0.913415	0.917654		1.04	0.487404	0.562959	0.582448	0.888321	0.87606	0.883327		1.04	0.653338	0.628088	0.533715	0.874743	0.88099	0.893516
1.041	0.38769	0.368923	0.407826	0.906173	0.913232	0.917488		1.041	0.487249	0.562126	0.582159	0.888039	0.874764	0.882888		1.041	0.653689	0.628223	0.533303	0.875213	0.88118	0.892826
1.042	0.387753	0.368775	0.407703	0.906321	0.912866	0.917211		1.042	0.486639	0.561714	0.581942	0.886927	0.874123	0.882559		1.042	0.653954	0.627993	0.532841	0.875568	0.880857	0.892053
1.043	0.387685	0.368496	0.40754	0.906162	0.912175	0.916844		1.043	0.485769	0.561634	0.581598	0.885341	0.873998	0.882038		1.043	0.654233	0.6273	0.532287	0.875942	0.879885	0.891125
1.044	0.387722	0.368306	0.407318	0.906248	0.911705	0.916345		1.044	0.48524	0.561649	0.581235	0.884377	0.874022	0.881487		1.044	0.654343	0.626442	0.531627	0.876089	0.878682	0.89002
1.045	0.387698	0.368059	0.407064	0.906192	0.911094	0.915773		1.045	0.485195	0.561673	0.58083	0.884295	0.874059	0.880873		1.045	0.654175	0.625466	0.531036	0.875864	0.877313	0.889031
1.046	0.387704	0.367651	0.406938	0.906206	0.910084	0.91549		1.046	0.485805	0.561518	0.580249	0.885407	0.873818	0.879992		1.046	0.653739	0.624569	0.53044	0.87528	0.876054	0.888033
1.047	0.387523	0.367172	0.40684	0.905783	0.908898	0.915269		1.047	0.486551	0.561233	0.579769	0.886766	0.873374	0.879264		1.047	0.653085	0.624097	0.529808	0.874405	0.875392	0.886975
1.048	0.387402	0.366782	0.406827	0.9055	0.907932	0.91524		1.048	0.487246	0.560875	0.579421	0.888033	0.872817	0.878736		1.048	0.652369	0.62387	0.529313	0.873446	0.875074	0.886146
1.049	0.387212	0.36649	0.406857	0.905056	0.90721	0.915308		1.049	0.487731	0.560516	0.579213	0.888917	0.872259	0.878421		1.049	0.651691	0.624158	0.528931	0.872538	0.875478	0.885507
1.05	0.387078	0.36639	0.40699	0.904743	0.906962	0.915607		1.05	0.488208	0.560123	0.57905	0.889786	0.871647	0.878173		1.05	0.651116	0.624945	0.528539	0.871768	0.876582	0.884851
1.051	0.386949	0.366494	0.407211	0.904441	0.90722	0.916104		1.051	0.488511	0.559825	0.578842	0.890339	0.871183	0.877858		1.051	0.65047	0.626018	0.528331	0.870904	0.878087	0.884502
1.052	0.386897	0.366795	0.407433	0.90432	0.907965	0.916603		1.052	0.488893	0.55953	0.578431	0.891035	0.870724	0.877235		1.052	0.65014	0.627047	0.528314	0.870462	0.87953	0.884474
1.053	0.386823	0.367262	0.407601	0.904147	0.909121	0.916981		1.053	0.48926	0.559233	0.577813	0.891704	0.870262	0.876297		1.053	0.650096	0.628045	0.528432	0.870403	0.88093	0.884672
1.054	0.38685	0.367695	0.407804	0.90421	0.910192	0.917438		1.054	0.489599	0.558918	0.577029	0.892322	0.869772	0.875108		1.054	0.650337	0.628581	0.528705	0.870725	0.881682	0.885129
1.055	0.386784	0.368014	0.407931	0.904056	0.910982	0.917724		1.055	0.48983	0.558863	0.576244	0.892743	0.869686	0.873918		1.055	0.650707	0.628998	0.529017	0.871221	0.882267	0.885651
1.056	0.386735	0.368091	0.40797	0.903941	0.911173	0.917812		1.056	0.4898	0.559038	0.575485	0.892688	0.869959	0.872767		1.056	0.6511	0.629312	0.529296	0.871747	0.882707	0.886118
1.057	0.386611	0.367996	0.408124	0.903651	0.910938	0.918158		1.057	0.489658	0.559642	0.574925	0.892429	0.870899	0.871918		1.057	0.65111	0.629637	0.529602	0.87176	0.883163	0.88663
1.058	0.386646	0.367904	0.408195	0.903733	0.91071	0.918318		1.058	0.489376	0.560463	0.574599	0.891915	0.872176	0.871423		1.058	0.651069	0.630174	0.529903	0.871706	0.883916	0.887134
1.059	0.386694	0.367837	0.408124	0.903845	0.910544	0.918158		1.059	0.489268	0.561457	0.57437	0.891718	0.873723	0.871076		1.059	0.650619	0.630998	0.530097	0.871103	0.885072	0.887459
1.06	0.386877	0.367568	0.407929	0.904273	0.909878	0.917719		1.06	0.489228	0.562461	0.574013	0.891645	0.875285	0.870534		1.06	0.649849	0.631916	0.530236	0.870072	0.88636	0.887692
1.061	0.387113	0.367182	0.407726	0.904825	0.908923	0.917263		1.061	0.489225	0.563529	0.573644	0.89164	0.876947	0.869975		1.061	0.649092	0.632838	0.530447	0.869059	0.887653	0.888045
1.062	0.387389	0.366876	0.407467	0.90547	0.908165	0.91668		1.062	0.489073	0.564526	0.573251	0.891363	0.878499	0.869379		1.062	0.648662	0.633633	0.530674	0.868483	0.888768	0.888425
1.063	0.387574	0.366362	0.407222	0.905902	0.906893	0.916129		1.063	0.489236	0.565438	0.572862	0.89166	0.879918	0.868789		1.063	0.648193	0.634048	0.531212	0.867855	0.88935	0.889326
1.064	0.387796	0.365798	0.407159	0.906421	0.905497	0.915987		1.064	0.489536	0.566189	0.572629	0.892207	0.881087	0.868436		1.064	0.647783	0.634308	0.53206	0.867306	0.889715	0.890745
1.065	0.387913	0.365498	0.407164	0.906695	0.904754	0.915998		1.065	0.489961	0.566893	0.572696	0.892981	0.882182	0.868537		1.065	0.647431	0.634379	0.532991	0.866835	0.889814	0.892304
1.066	0.388043	0.365339	0.407061	0.906999	0.90436	0.915767		1.066	0.490328	0.567585	0.572893	0.89365	0.883259	0.868836		1.066	0.647097	0.634351	0.534123	0.866387	0.889775	0.894199
1.067	0.388213	0.365119	0.406894	0.907396	0.903816	0.915391		1.067	0.490791	0.568123	0.573312	0.894494	0.884096	0.869471		1.067	0.646823	0.634275	0.535336	0.866021	0.889669	0.89623
1.068	0.38855	0.365156	0.406674	0.908184	0.903907	0.914896		1.068	0.490941	0.568586	0.573959	0.894767	0.884817	0.870453		1.068	0.646554	0.634369	0.536242	0.86566	0.8898	0.897747
1.069	0.388801	0.365233	0.406321	0.90877	0.904098	0.914102		1.069	0.490814	0.568963	0.574613	0.894536	0.885404	0.871444		1.069	0.646215	0.634399	0.536846	0.865207	0.889843	0.898758
1.07	0.389016	0.365279	0.406005	0.909273	0.904212	0.913391		1.07	0.490409	0.569288	0.575175	0.893798	0.885909	0.872297		1.07	0.645954	0.634736	0.537253	0.864857	0.890315	0.899439
1.071	0.389055	0.365453	0.405773	0.909364	0.904643	0.912869		1.071	0.490045	0.569627	0.575727	0.893134	0.886437	0.873134		1.071	0.646109	0.635007	0.537371	0.865065	0.890695	0.899637
1.072	0.388994	0.365745	0.405537	0.909221	0.905365	0.912338		1.072	0.489696	0.569937	0.576206	0.892498	0.886919	0.87386		1.072	0.646551	0.635355	0.53729	0.865656	0.891183	0.899501
1.073	0.388822	0.365979	0.405343	0.908819	0.905945	0.911902		1.073	0.489417	0.57005	0.576508	0.89199	0.887095	0.874318		1.073	0.647218	0.635875	0.537207	0.866549	0.891913	0.899362
1.074	0.388603	0.366266	0.405268	0.908307	0.906655	0.911733		1.074	0.488813	0.570174	0.576818	0.890889	0.887288	0.874788		1.074	0.647862	0.636569	0.536996	0.867412	0.892886	0.899009
1.075	0.388338	0.366695	0.405183	0.907688	0.907717	0.911542		1.075	0.488003	0.5705	0.5772	0.889413	0.887795	0.875368		1.075	0.648712	0.637127	0.536754	0.86855	0.893669	0.898604
1.076	0.388217	0.366995	0.405061	0.907405	0.90846	0.911267		1.076	0.486911	0.571028	0.577719	0.887423	0.888617	0.876155		1.076	0.649601	0.637415	0.536629	0.86974	0.894073	0.898394
1.077	0.388085	0.367169	0.404872	0.907097	0.90889	0.910842		1.077	0.485831	0.57173	0.578237	0.885454	0.88971	0.87694		1.077	0.650367	0.637401	0.536397	0.870766	0.894053	0.898006
1.078	0.388011	0.367159	0.404631	0.906924	0.908866	0.9103		1.078	0.48483	0.572399	0.578806	0.88363	0.890751	0.877803		1.078	0.650647	0.637161	0.535997	0.87114	0.893717	0.897336
1.079	0.387755	0.367132	0.404349	0.906325	0.908799	0.909665		1.079	0.4844	0.572855	0.579294	0.882846	0.89146	0.878543		1.079	0.650743	0.636891	0.535644	0.871269	0.893338	0.896745
1.08	0.387538	0.367034	0.403839	0.905818	0.908556	0.908518		1.08	0.484228	0.572975	0.579538	0.882533	0.891647	0.878914		1.08	0.650693	0.636643	0.53525	0.871202	0.89299	0.896086
1.081	0.387212	0.36694	0.403287	0.905056	0.908324	0.907276		1.081	0.484486	0.572659	0.579608	0.883003	0.891155	0.87902		1.081	0.650757	0.636599	0.534782	0.871288	0.892928	0.895302
1.082	0.386902	0.366851	0.403032	0.904332	0.908103	0.906703		1.082	0.484743	0.572103	0.579665	0.883471	0.89029	0.879106		1.082	0.650836	0.636711	0.534302	0.871394	0.893085	0.894499
1.083	0.386497	0.367045	0.402943	0.903385	0.908583	0.906502		1.083	0.484972	0.571718	0.579539	0.883889	0.889691	0.878915		1.083	0.651214	0.637091	0.53377	0.8719	0.893618	0.893608
1.084	0.386337	0.367169	0.402952	0.903011	0.90889	0.906523		1.084	0.485131	0.57181	0.579246	0.884178	0.889834	0.878471		1.084	0.651768	0.637331	0.533263	0.872641	0.893955	0.892759
1.085	0.386096	0.367377	0.403269	0.902448	0.909405	0.907236		1.085	0.485611	0.572184	0.578912	0.885053	0.890416	0.877964		1.085	0.652618	0.637325	0.532896	0.873779	0.893947	0.892145
1.086	0.385915	0.367569	0.403508	0.902025	0.909881	0.907773		1.086	0.486186	0.572565	0.57854	0.886101	0.891009	0.8774		1.086	0.65357	0.637048	0.532601	0.875054	0.893558	0.891651
1.087	0.385603	0.367861	0.403599	0.901295	0.910603	0.907978		1.087	0.486944	0.572731	0.577993	0.887483	0.891267	0.87657		1.087	0.654428	0.636687	0.532302	0.876203	0.893052	0.89115
1.088	0.385272	0.367958	0.403902	0.900522	0.910843	0.90866		1.088	0.487412	0.572541	0.57746	0.888336	0.890972	0.875762		1.088	0.655088	0.636064	0.532265	0.877086	0.892178	0.891089
1.089	0.384775	0.368069	0.404293	0.89936	0.911118	0.909539		1.089	0.487537	0.571945	0.577063	0.888563	0.890044	0.87516		1.089	0.655645	0.635469	0.53227	0.877832	0.891343	0.891097
1.09	0.384328	0.368067	0.40452	0.898315	0.911113	0.91005		1.09	0.487315	0.571291	0.576926	0.888159	0.889026	0.874952		1.09	0.656035	0.63497	0.532325	0.878354	0.890643	0.891189
1.091	0.383792	0.368049	0.404836	0.897062	0.911069	0.910761		1.091	0.486731	0.570648	0.576916	0.887094	0.888026	0.874937		1.091	0.656331	0.634783	0.532376	0.878751	0.890381	0.891274
1.092	0.383277	0.368023	0.405062	0.895859	0.911004	0.911269		1.092	0.485921	0.570149	0.576877	0.885618	0.887249	0.874878		1.092	0.656299	0.634896	0.532397	0.878708	0.89054	0.89131
1.093	0.382598	0.368037	0.404932	0.894272	0.911039	0.910977		1.093	0.485392	0.569619	0.576642	0.884654	0.886424	0.874522		1.093	0.655925	0.6352	0.532257	0.878207	0.890966	0.891075
1.094	0.381918	0.367982	0.404517	0.892682	0.910903	0.910043		1.094	0.485142	0.569018	0.576329	0.884198	0.885489	0.874047		1.094	0.655581	0.635364	0.532227	0.877747	0.891196	0.891025
1.095	0.381302	0.367822	0.4041	0.891242	0.910507	0.909105		1.095	0.484911	0.568246	0.575885	0.883777	0.884288	0.873373		1.095	0.655287	0.635386	0.532091	0.877353	0.891227	0.890797
1.096	0.380687	0.367379	0.403791	0.889805	0.90941	0.90841		1.096	0.484846	0.567398	0.575421	0.883659	0.882968	0.87267		1.096	0.655144	0.635244	0.532037	0.877161	0.891028	0.890707
1.097	0.38027	0.366874	0.403681	0.88883	0.90816	0.908163		1.097	0.484664	0.566542	0.575079	0.883327	0.881636	0.872151		1.097	0.655204	0.634763	0.532132	0.877242	0.890353	0.890866
1.098	0.380259	0.366441	0.403513	0.888804	0.907088	0.907785		1.098	0.484458	0.565845	0.574784	0.882952	0.880551	0.871704		1.098	0.655518	0.634091	0.532335	0.877662	0.889411	0.891206
1.099	0.380468	0.36595	0.403307	0.889293	0.905873	0.907321		1.099	0.484256	0.565137	0.574537	0.882584	0.87945	0.871329		1.099	0.655838	0.633301	0.532728	0.878091	0.888302	0.891864
1.1	0.380741	0.365531	0.402978	0.889931	0.904836	0.906581		1.1	0.48445	0.564243	0.57441	0.882937	0.878058	0.871137		1.1	0.656046	0.632509	0.533086	0.878369	0.887192	0.892463
1.101	0.381236	0.365499	0.402429	0.891088	0.904756	0.905346		1.101	0.484681	0.563292	0.574284	0.883358	0.876579	0.870945		1.101	0.655812	0.631879	0.533353	0.878056	0.886308	0.89291
1.102	0.381718	0.3655	0.402066	0.892215	0.904759	0.904529		1.102	0.485018	0.562385	0.573942	0.883972	0.875167	0.870427		1.102	0.655213	0.631507	0.533503	0.877254	0.885786	0.893161
1.103	0.381988	0.365595	0.401981	0.892846	0.904994	0.904338		1.103	0.4853	0.561353	0.573513	0.884486	0.873561	0.869776		1.103	0.654327	0.631116	0.533695	0.876068	0.885238	0.893483
1.104	0.382202	0.365811	0.402116	0.893346	0.905529	0.904642		1.104	0.485857	0.560352	0.573167	0.885502	0.872003	0.869251		1.104	0.653509	0.630908	0.533783	0.874972	0.884946	0.89363
1.105	0.382409	0.366023	0.402462	0.89383	0.906054	0.90542		1.105	0.486176	0.559618	0.572811	0.886083	0.870861	0.868712		1.105	0.652784	0.630685	0.534004	0.874002	0.884633	0.894
1.106	0.382481	0.365967	0.403086	0.893998	0.905915	0.906824		1.106	0.486664	0.558957	0.572454	0.886972	0.869833	0.86817		1.106	0.652322	0.630493	0.534337	0.873383	0.884364	0.894557
1.107	0.382408	0.366024	0.403656	0.893827	0.906056	0.908106		1.107	0.487013	0.558379	0.572303	0.887608	0.868933	0.867941		1.107	0.652157	0.630447	0.534775	0.873162	0.884299	0.895291
1.108	0.382493	0.366008	0.404042	0.894026	0.906016	0.908975		1.108	0.487402	0.558103	0.57255	0.888317	0.868504	0.868316		1.108	0.652369	0.63057	0.535251	0.873446	0.884472	0.896088
1.109	0.382483	0.365781	0.40441	0.894003	0.905455	0.909803		1.109	0.487383	0.558069	0.573049	0.888283	0.868451	0.869072		1.109	0.652567	0.630507	0.535667	0.873711	0.884383	0.896784
1.11	0.382522	0.365375	0.404882	0.894094	0.90445	0.910864		1.11	0.487181	0.558355	0.573821	0.887915	0.868896	0.870243		1.11	0.652879	0.630406	0.535882	0.874129	0.884242	0.897144
1.111	0.382698	0.365069	0.405343	0.894505	0.903692	0.911902		1.111	0.486514	0.558944	0.574892	0.886699	0.869812	0.871868		1.111	0.652925	0.630241	0.535996	0.87419	0.88401	0.897335
1.112	0.383	0.364624	0.405526	0.895211	0.902591	0.912313		1.112	0.485893	0.559781	0.576173	0.885567	0.871115	0.87381		1.112	0.652922	0.629875	0.535985	0.874186	0.883497	0.897316
1.113	0.383258	0.364184	0.405367	0.895814	0.901501	0.911956		1.113	0.485259	0.560426	0.57738	0.884412	0.872119	0.875641		1.113	0.652803	0.629519	0.535812	0.874027	0.882998	0.897027
1.114	0.38355	0.36382	0.405014	0.896497	0.9006	0.911161		1.114	0.485078	0.560856	0.578471	0.884082	0.872788	0.877295		1.114	0.652621	0.629384	0.535372	0.873783	0.882808	0.89629
1.115	0.383789	0.363651	0.404585	0.897055	0.900182	0.910196		1.115	0.485009	0.561117	0.579178	0.883956	0.873194	0.878368		1.115	0.652278	0.629418	0.534845	0.873324	0.882856	0.895408
1.116	0.383953	0.363728	0.404052	0.897439	0.900373	0.908997		1.116	0.485295	0.561252	0.579436	0.884477	0.873404	0.878759		1.116	0.651969	0.629598	0.534229	0.872911	0.883108	0.894377
1.117	0.38411	0.363913	0.403657	0.897806	0.90083	0.908109		1.117	0.48569	0.561229	0.579304	0.885197	0.873368	0.878559		1.117	0.651336	0.629907	0.533552	0.872063	0.883542	0.893243
1.118	0.384305	0.364175	0.403383	0.898261	0.901479	0.907492		1.118	0.486328	0.561348	0.578978	0.88636	0.873553	0.878064		1.118	0.6506	0.6302	0.532943	0.871078	0.883953	0.892224
1.119	0.384513	0.364409	0.403194	0.898748	0.902058	0.907067		1.119	0.486864	0.561572	0.578381	0.887337	0.873902	0.877159		1.119	0.649554	0.630475	0.532464	0.869677	0.884339	0.891422
1.12	0.384682	0.364656	0.403115	0.899143	0.90267	0.906889		1.12	0.487678	0.561857	0.57753	0.88882	0.874345	0.875868		1.12	0.648414	0.630825	0.532174	0.868151	0.884829	0.890936
1.121	0.384764	0.364813	0.403144	0.899334	0.903058	0.906955		1.121	0.488592	0.562065	0.576749	0.890486	0.874669	0.874684		1.121	0.647206	0.631135	0.532029	0.866533	0.885264	0.890693
1.122	0.384656	0.364974	0.403182	0.899082	0.903457	0.90704		1.122	0.489906	0.562298	0.576144	0.892881	0.875032	0.873766		1.122	0.646107	0.631407	0.531937	0.865062	0.885646	0.890539
1.123	0.384427	0.365091	0.40332	0.898547	0.903747	0.90735		1.123	0.491081	0.56261	0.575668	0.895023	0.875517	0.873044		1.123	0.64492	0.631671	0.53177	0.863473	0.886016	0.89026
1.124	0.384153	0.365172	0.403694	0.897906	0.903947	0.908192		1.124	0.491988	0.563132	0.575561	0.896676	0.87633	0.872882		1.124	0.643986	0.631983	0.531668	0.862222	0.886454	0.890089
1.125	0.383882	0.365354	0.404183	0.897273	0.904398	0.909292		1.125	0.492394	0.56391	0.575931	0.897416	0.87754	0.873443		1.125	0.643319	0.632229	0.531516	0.861329	0.886799	0.889835
1.126	0.383601	0.365404	0.404267	0.896616	0.904521	0.909481		1.126	0.492503	0.564984	0.576503	0.897614	0.879212	0.874311		1.126	0.6431	0.632324	0.531277	0.861036	0.886932	0.889434
1.127	0.383555	0.365257	0.40432	0.896508	0.904157	0.9096		1.127	0.492124	0.566022	0.577064	0.896924	0.880827	0.875162		1.127	0.64307	0.632244	0.531069	0.860996	0.88682	0.889086
1.128	0.383468	0.365113	0.40438	0.896305	0.903801	0.909735		1.128	0.491655	0.567004	0.577429	0.896069	0.882355	0.875715		1.128	0.643342	0.632029	0.530801	0.86136	0.886518	0.888638
1.129	0.383347	0.365033	0.404352	0.896022	0.903603	0.909672		1.129	0.491245	0.568013	0.577473	0.895321	0.883925	0.875782		1.129	0.643682	0.631724	0.530487	0.861815	0.88609	0.888112
1.13	0.383302	0.364766	0.40427	0.895917	0.902942	0.909488		1.13	0.491092	0.568848	0.577182	0.895043	0.885225	0.87534		1.13	0.644254	0.631313	0.530444	0.862581	0.885514	0.88804
1.131	0.383298	0.364534	0.404385	0.895908	0.902368	0.909746		1.131	0.491005	0.569528	0.576733	0.894884	0.886283	0.87466		1.131	0.644833	0.630989	0.530397	0.863356	0.885059	0.887961
1.132	0.383266	0.364192	0.404382	0.895833	0.901521	0.90974		1.132	0.490893	0.569935	0.576204	0.89468	0.886916	0.873857		1.132	0.645241	0.630778	0.530526	0.863903	0.884764	0.888177
1.133	0.38326	0.36373	0.404347	0.895819	0.900378	0.909661		1.133	0.49067	0.570425	0.57569	0.894274	0.887679	0.873078		1.133	0.645112	0.630847	0.531004	0.86373	0.88486	0.888977
1.134	0.383284	0.363327	0.404149	0.895875	0.89938	0.909215		1.134	0.490237	0.570942	0.575272	0.893484	0.888483	0.872444		1.134	0.644729	0.631205	0.531544	0.863217	0.885362	0.889881
1.135	0.383288	0.363213	0.40379	0.895884	0.899098	0.908408		1.135	0.489967	0.571501	0.574933	0.892992	0.889353	0.87193		1.135	0.644133	0.631766	0.531966	0.862419	0.886149	0.890588
1.136	0.383233	0.363126	0.403347	0.895756	0.898882	0.907411		1.136	0.48991	0.571809	0.574567	0.892888	0.889832	0.871375		1.136	0.643527	0.632297	0.532333	0.861608	0.886894	0.891202
1.137	0.383027	0.363289	0.402963	0.895274	0.899286	0.906547		1.137	0.490051	0.57209	0.574283	0.893145	0.89027	0.870944		1.137	0.643	0.632754	0.532575	0.860902	0.887535	0.891608
1.138	0.382732	0.363586	0.40263	0.894585	0.900021	0.905798		1.138	0.490296	0.572173	0.574063	0.893592	0.890399	0.87061		1.138	0.642953	0.632749	0.532855	0.860839	0.887528	0.892076
1.139	0.382432	0.363745	0.402508	0.893884	0.900415	0.905524		1.139	0.490731	0.571986	0.574098	0.894385	0.890108	0.870663		1.139	0.643474	0.632391	0.533407	0.861537	0.887026	0.893
1.14	0.382177	0.36381	0.402289	0.893288	0.900576	0.905031		1.14	0.490849	0.571679	0.574365	0.8946	0.88963	0.871068		1.14	0.644605	0.63176	0.534006	0.863051	0.886141	0.894003
1.141	0.382032	0.36391	0.402081	0.892949	0.900823	0.904563		1.141	0.490636	0.57139	0.574803	0.894212	0.88918	0.871733		1.141	0.645895	0.63089	0.534524	0.864778	0.884921	0.89487
1.142	0.381812	0.364019	0.402054	0.892434	0.901093	0.904502		1.142	0.48999	0.571061	0.575262	0.893034	0.888668	0.872429		1.142	0.646883	0.630032	0.535155	0.866101	0.883717	0.895927
1.143	0.381663	0.364123	0.40202	0.892086	0.90135	0.904426		1.143	0.489148	0.570902	0.575656	0.8915	0.888421	0.873026		1.143	0.647473	0.629365	0.535717	0.866891	0.882782	0.896868
1.144	0.381532	0.364251	0.401725	0.89178	0.901667	0.903762		1.144	0.488029	0.570734	0.575903	0.88946	0.88816	0.873401		1.144	0.647614	0.628809	0.536012	0.86708	0.882002	0.897362
1.145	0.38145	0.364211	0.401594	0.891588	0.901568	0.903467		1.145	0.48702	0.570433	0.576	0.887621	0.887691	0.873548		1.145	0.647467	0.62827	0.536162	0.866883	0.881246	0.897613
1.146	0.38137	0.364158	0.401418	0.891401	0.901437	0.903072		1.146	0.485918	0.569987	0.576045	0.885613	0.886997	0.873616		1.146	0.647269	0.627861	0.536275	0.866618	0.880672	0.897802
1.147	0.381423	0.363997	0.401135	0.891525	0.901038	0.902435		1.147	0.484914	0.569548	0.576015	0.883783	0.886314	0.873571		1.147	0.647177	0.627418	0.536392	0.866495	0.880051	0.897998
1.148	0.381359	0.363838	0.401028	0.891376	0.900645	0.902194		1.148	0.483989	0.56896	0.576037	0.882097	0.885399	0.873604		1.148	0.647501	0.627088	0.536533	0.866928	0.879588	0.898234
1.149	0.381502	0.363905	0.401086	0.89171	0.900811	0.902325		1.149	0.483218	0.568102	0.576105	0.880692	0.884064	0.873707		1.149	0.648292	0.626773	0.536551	0.867987	0.879146	0.898264
1.15	0.381625	0.364064	0.401114	0.891997	0.901204	0.902388		1.15	0.482406	0.567143	0.57624	0.879212	0.882571	0.873912		1.15	0.649281	0.626451	0.536307	0.869312	0.878694	0.897855
1.151	0.38187	0.36424	0.401322	0.89257	0.90164	0.902856		1.151	0.481714	0.566238	0.576471	0.877951	0.881163	0.874262		1.151	0.650266	0.625998	0.535975	0.87063	0.878059	0.8973
1.152	0.382073	0.364565	0.401477	0.893044	0.902444	0.903204		1.152	0.481035	0.565241	0.576833	0.876713	0.879612	0.874811		1.152	0.651116	0.625536	0.535495	0.871768	0.877411	0.896496
1.153	0.382382	0.364759	0.401377	0.893767	0.902925	0.902979		1.153	0.480792	0.564036	0.577313	0.87627	0.877736	0.875539		1.153	0.651807	0.624961	0.534815	0.872694	0.876604	0.895358
1.154	0.382539	0.364697	0.401292	0.894134	0.902771	0.902788		1.154	0.480696	0.562695	0.577865	0.876095	0.87565	0.876376		1.154	0.652364	0.624567	0.534084	0.873439	0.876052	0.894134
1.155	0.382794	0.364681	0.401245	0.89473	0.902732	0.902682		1.155	0.480514	0.561249	0.578278	0.875764	0.873399	0.877003		1.155	0.652579	0.624302	0.533277	0.873727	0.87568	0.892783
1.156	0.382827	0.364609	0.401156	0.894807	0.902553	0.902482		1.156	0.480583	0.559704	0.578514	0.875889	0.870995	0.877361		1.156	0.65223	0.624566	0.532409	0.87326	0.87605	0.89133
1.157	0.382798	0.364606	0.401108	0.894739	0.902546	0.902374		1.157	0.481093	0.558314	0.578554	0.876819	0.868832	0.877421		1.157	0.651393	0.625274	0.531554	0.872139	0.877043	0.889898
1.158	0.382703	0.364762	0.401169	0.894517	0.902932	0.902511		1.158	0.481458	0.557075	0.578398	0.877484	0.866904	0.877185		1.158	0.650331	0.626334	0.530704	0.870717	0.87853	0.888475
1.159	0.382554	0.364958	0.4013	0.894169	0.903417	0.902806		1.159	0.481733	0.556105	0.577954	0.877985	0.865394	0.876511		1.159	0.649261	0.627369	0.529714	0.869285	0.879982	0.886818
1.16	0.382145	0.365019	0.401545	0.893213	0.903568	0.903357		1.16	0.481938	0.555419	0.577402	0.878359	0.864327	0.875674		1.16	0.648263	0.628049	0.528731	0.867949	0.880936	0.885172
1.161	0.381964	0.365138	0.401727	0.89279	0.903863	0.903767		1.161	0.482064	0.555138	0.576688	0.878589	0.86389	0.874591		1.161	0.647459	0.627999	0.527727	0.866872	0.880866	0.883491
1.162	0.381776	0.364992	0.401895	0.89235	0.903501	0.904145		1.162	0.482092	0.555033	0.575837	0.87864	0.863726	0.873301		1.162	0.646921	0.627317	0.526897	0.866152	0.879909	0.882102
1.163	0.381494	0.364732	0.402205	0.891691	0.902858	0.904842		1.163	0.482313	0.554831	0.575078	0.879042	0.863412	0.87215		1.163	0.646737	0.626159	0.526184	0.865905	0.878285	0.880908
1.164	0.381292	0.364535	0.402609	0.891219	0.90237	0.905751		1.164	0.482487	0.554539	0.574583	0.87936	0.862957	0.871399		1.164	0.646835	0.624784	0.525572	0.866037	0.876356	0.879883
1.165	0.381231	0.364213	0.403059	0.891076	0.901573	0.906763		1.165	0.482348	0.554183	0.574213	0.879106	0.862403	0.870838		1.165	0.647066	0.62364	0.525017	0.866346	0.874751	0.878954
1.166	0.381101	0.363824	0.403496	0.890773	0.90061	0.907746		1.166	0.48211	0.553523	0.574104	0.878672	0.861376	0.870672		1.166	0.647317	0.62265	0.524638	0.866682	0.873363	0.87832
1.167	0.381107	0.363772	0.403742	0.890787	0.900481	0.9083		1.167	0.481937	0.552748	0.574182	0.878357	0.86017	0.870791		1.167	0.647576	0.622102	0.524347	0.867029	0.872594	0.877833
1.168	0.381166	0.363684	0.403772	0.890924	0.900264	0.908367		1.168	0.481665	0.552102	0.574257	0.877861	0.859165	0.870904		1.168	0.647578	0.621791	0.524168	0.867031	0.872158	0.877533
1.169	0.381176	0.36361	0.403837	0.890948	0.90008	0.908514		1.169	0.481533	0.551631	0.574095	0.877621	0.858432	0.870659		1.169	0.647226	0.621564	0.524089	0.86656	0.871839	0.877401
1.17	0.38103	0.363851	0.403717	0.890607	0.900677	0.908244		1.17	0.481947	0.551213	0.573823	0.878375	0.857782	0.870246		1.17	0.646491	0.621479	0.524124	0.865576	0.87172	0.877459
1.171	0.381001	0.364253	0.403551	0.890539	0.901672	0.90787		1.171	0.48292	0.551036	0.573333	0.880149	0.857506	0.869503		1.171	0.645708	0.621944	0.524288	0.864528	0.872372	0.877734
1.172	0.380988	0.364471	0.403404	0.890508	0.902212	0.907539		1.172	0.484084	0.550946	0.5727	0.88227	0.857366	0.868543		1.172	0.645085	0.622424	0.524538	0.863694	0.873046	0.878152
1.173	0.380893	0.364802	0.403262	0.890286	0.903031	0.90722		1.173	0.484986	0.551018	0.57213	0.883914	0.857478	0.867679		1.173	0.644716	0.62314	0.524821	0.8632	0.87405	0.878626
1.174	0.380952	0.365185	0.403248	0.890424	0.903979	0.907188		1.174	0.48531	0.55134	0.571838	0.884505	0.857979	0.867236		1.174	0.644526	0.62377	0.525117	0.862945	0.874934	0.879122
1.175	0.381121	0.365516	0.403396	0.890819	0.904799	0.907521		1.175	0.485063	0.551979	0.571869	0.884054	0.858974	0.867283		1.175	0.64456	0.624212	0.525604	0.862991	0.875554	0.879937
1.176	0.381379	0.365656	0.4035	0.891422	0.905145	0.907755		1.176	0.484377	0.55265	0.572142	0.882804	0.860018	0.867697		1.176	0.644646	0.624401	0.526128	0.863106	0.875819	0.880814
1.177	0.381812	0.36577	0.403581	0.892434	0.905427	0.907938		1.177	0.483608	0.553421	0.572634	0.881403	0.861218	0.868443		1.177	0.644687	0.624546	0.526628	0.863161	0.876022	0.881651
1.178	0.382234	0.365797	0.403622	0.893421	0.905494	0.90803		1.178	0.483074	0.554241	0.573061	0.880429	0.862494	0.869091		1.178	0.644448	0.624323	0.527135	0.862841	0.875709	0.8825
1.179	0.382706	0.365791	0.403574	0.894524	0.905479	0.907922		1.179	0.482749	0.554996	0.573371	0.879837	0.863669	0.869561		1.179	0.644286	0.624106	0.527705	0.862624	0.875405	0.883454
1.18	0.38308	0.365521	0.403504	0.895398	0.904811	0.907764		1.18	0.482864	0.555621	0.573462	0.880047	0.864641	0.869699		1.18	0.644065	0.624009	0.528457	0.862328	0.875269	0.884713
1.181	0.383498	0.365198	0.403634	0.896375	0.904011	0.908057		1.181	0.483309	0.55624	0.573442	0.880858	0.865604	0.869668		1.181	0.644076	0.623954	0.529364	0.862343	0.875192	0.886232
1.182	0.383862	0.364833	0.403795	0.897226	0.903108	0.908419		1.182	0.483739	0.55713	0.573357	0.881641	0.866989	0.86954		1.182	0.644201	0.623773	0.530423	0.86251	0.874938	0.888005
1.183	0.384335	0.364579	0.403971	0.898332	0.902479	0.908815		1.183	0.484031	0.558399	0.573106	0.882174	0.868964	0.869159		1.183	0.644369	0.623374	0.531565	0.862735	0.874378	0.889917
1.184	0.384855	0.364422	0.404118	0.899547	0.90209	0.909146		1.184	0.484444	0.559851	0.572813	0.882926	0.871224	0.868715		1.184	0.644446	0.622872	0.532764	0.862838	0.873674	0.891924
1.185	0.385394	0.364523	0.404108	0.900807	0.90234	0.909123		1.185	0.485151	0.561274	0.572574	0.884215	0.873438	0.868352		1.185	0.64468	0.622493	0.533754	0.863151	0.873143	0.893581
1.186	0.385841	0.364567	0.40388	0.901852	0.902449	0.90861		1.186	0.485949	0.562417	0.572256	0.885669	0.875217	0.86787		1.186	0.644727	0.622262	0.534408	0.863214	0.872819	0.894676
1.187	0.386187	0.364502	0.403825	0.90266	0.902289	0.908487		1.187	0.486507	0.563047	0.572064	0.886686	0.876197	0.867579		1.187	0.644998	0.622137	0.534707	0.863577	0.872643	0.895177
1.188	0.386413	0.364592	0.403827	0.903189	0.902511	0.908491		1.188	0.487016	0.563243	0.572217	0.887614	0.876502	0.867811		1.188	0.645205	0.622393	0.534748	0.863854	0.873002	0.895245
1.189	0.386489	0.36466	0.403852	0.903366	0.90268	0.908547		1.189	0.487439	0.563185	0.572602	0.888385	0.876412	0.868395		1.189	0.64537	0.622836	0.534545	0.864075	0.873624	0.894906
1.19	0.386485	0.364443	0.404065	0.903357	0.902142	0.909026		1.19	0.487736	0.56309	0.573025	0.888926	0.876264	0.869036		1.19	0.645256	0.623631	0.534247	0.863923	0.874739	0.894407
1.191	0.386488	0.364338	0.404395	0.903364	0.901883	0.909769		1.191	0.487695	0.563172	0.573505	0.888851	0.876392	0.869764		1.191	0.645056	0.624524	0.533689	0.863655	0.875991	0.893473
1.192	0.386209	0.364506	0.40454	0.902712	0.902298	0.910095		1.192	0.487626	0.563506	0.573802	0.888726	0.876912	0.870214		1.192	0.644589	0.625452	0.532989	0.86303	0.877293	0.892301
1.193	0.385961	0.364455	0.404613	0.902132	0.902172	0.910259		1.193	0.48739	0.563862	0.573681	0.888296	0.877466	0.870031		1.193	0.644079	0.62606	0.532309	0.862347	0.878146	0.891162
1.194	0.385653	0.364484	0.404683	0.901412	0.902244	0.910417		1.194	0.486988	0.564207	0.573237	0.887563	0.878002	0.869358		1.194	0.643402	0.626602	0.531516	0.86144	0.878906	0.889835
1.195	0.385396	0.364471	0.404719	0.900812	0.902212	0.910498		1.195	0.486318	0.564504	0.572536	0.886342	0.878465	0.868294		1.195	0.643056	0.626682	0.53067	0.860977	0.879018	0.888418
1.196	0.385103	0.364328	0.404724	0.900127	0.901858	0.910509		1.196	0.485562	0.564848	0.571537	0.884964	0.879	0.866779		1.196	0.642743	0.62645	0.530125	0.860558	0.878693	0.887506
1.197	0.385009	0.364052	0.404585	0.899907	0.901175	0.910196		1.197	0.484639	0.565274	0.570407	0.883282	0.879663	0.865066		1.197	0.642675	0.626012	0.529729	0.860467	0.878078	0.886843
1.198	0.384882	0.364042	0.40431	0.89961	0.90115	0.909578		1.198	0.483962	0.565675	0.569317	0.882048	0.880287	0.863413		1.198	0.642658	0.625732	0.529502	0.860444	0.877686	0.886463
1.199	0.384935	0.36386	0.403843	0.899734	0.900699	0.908527		1.199	0.483517	0.565811	0.56827	0.881237	0.880499	0.861825		1.199	0.642687	0.625745	0.529445	0.860483	0.877704	0.886367
1.2	0.384927	0.363774	0.403229	0.899715	0.900486	0.907146		1.2	0.483225	0.565782	0.567336	0.880705	0.880453	0.860408		1.2	0.642773	0.626321	0.529296	0.860598	0.878512	0.886118
1.201	0.384963	0.36368	0.402568	0.899799	0.900254	0.905659		1.201	0.482831	0.565625	0.566592	0.879987	0.880209	0.85928		1.201	0.643023	0.627135	0.528963	0.860933	0.879654	0.88556
1.202	0.38488	0.363523	0.402141	0.899605	0.899865	0.904698		1.202	0.482652	0.565255	0.566034	0.87966	0.879633	0.858434		1.202	0.643165	0.628051	0.528711	0.861123	0.880938	0.885139
1.203	0.384888	0.36313	0.401825	0.899624	0.898892	0.903987		1.203	0.482562	0.56483	0.565631	0.879496	0.878972	0.857823		1.203	0.643417	0.628998	0.528367	0.86146	0.882267	0.884563
1.204	0.384828	0.362675	0.401618	0.899484	0.897766	0.903521		1.204	0.482639	0.564462	0.565212	0.879637	0.878399	0.857187		1.204	0.643668	0.629695	0.527937	0.861796	0.883244	0.883843
1.205	0.384644	0.362206	0.401708	0.899054	0.896605	0.903724		1.205	0.482946	0.564162	0.564845	0.880196	0.877932	0.85663		1.205	0.644037	0.630156	0.527685	0.86229	0.883891	0.883421
1.206	0.3843	0.361999	0.402003	0.89825	0.896093	0.904388		1.206	0.483735	0.563849	0.56453	0.881634	0.877445	0.856153		1.206	0.64441	0.630414	0.527579	0.86279	0.884253	0.883243
1.207	0.38382	0.361914	0.402217	0.897128	0.895882	0.904869		1.207	0.484711	0.563559	0.564364	0.883413	0.876994	0.855901		1.207	0.644763	0.630476	0.527624	0.863263	0.88434	0.883319
1.208	0.383218	0.361894	0.402605	0.895721	0.895833	0.905742		1.208	0.485574	0.563114	0.56442	0.884986	0.876302	0.855986		1.208	0.645192	0.630271	0.527741	0.863837	0.884052	0.883515
1.209	0.382604	0.361909	0.403108	0.894286	0.89587	0.906874		1.209	0.486091	0.562834	0.564792	0.885928	0.875866	0.85655		1.209	0.645614	0.630068	0.527874	0.864402	0.883768	0.883737
1.21	0.382165	0.362003	0.403247	0.89326	0.896102	0.907186		1.21	0.486084	0.562786	0.565447	0.885915	0.875791	0.857543		1.21	0.645941	0.629562	0.527896	0.86484	0.883058	0.883774
1.211	0.381838	0.362109	0.40305	0.892495	0.896365	0.906743		1.211	0.485793	0.562969	0.566302	0.885385	0.876076	0.85884		1.211	0.646127	0.628868	0.52802	0.865089	0.882084	0.883982
1.212	0.381602	0.362238	0.402601	0.891944	0.896684	0.905733		1.212	0.485226	0.563092	0.567154	0.884352	0.876267	0.860132		1.212	0.646248	0.62834	0.528102	0.865251	0.881344	0.884119
1.213	0.381403	0.362312	0.401996	0.891478	0.896867	0.904372		1.213	0.48471	0.56324	0.567997	0.883411	0.876498	0.861411		1.213	0.646385	0.628156	0.528145	0.865434	0.881086	0.884191
1.214	0.38112	0.362454	0.401497	0.890817	0.897219	0.903249		1.214	0.483963	0.563201	0.56875	0.88205	0.876437	0.862553		1.214	0.646722	0.627941	0.528235	0.865885	0.880784	0.884342
1.215	0.380864	0.36257	0.401301	0.890219	0.897506	0.902808		1.215	0.483101	0.562988	0.569404	0.880479	0.876105	0.863545		1.215	0.647106	0.627895	0.5285	0.8664	0.88072	0.884785
1.216	0.380764	0.362724	0.40122	0.889985	0.897887	0.902626		1.216	0.482066	0.562651	0.569869	0.878592	0.875581	0.86425		1.216	0.647651	0.627762	0.528745	0.867129	0.880533	0.885196
1.217	0.38079	0.362832	0.40107	0.890046	0.898155	0.902289		1.217	0.481063	0.562277	0.570337	0.876764	0.874999	0.86496		1.217	0.647974	0.627669	0.529064	0.867562	0.880403	0.88573
1.218	0.380914	0.362985	0.400994	0.890335	0.898533	0.902118		1.218	0.479837	0.561855	0.570677	0.87453	0.874342	0.865475		1.218	0.648238	0.627598	0.529507	0.867915	0.880303	0.886471
1.219	0.381052	0.363101	0.400801	0.890658	0.89882	0.901683		1.219	0.479034	0.561331	0.570779	0.873066	0.873527	0.86563		1.219	0.648147	0.627593	0.529972	0.867793	0.880296	0.88725
1.22	0.381139	0.363395	0.400507	0.890861	0.899548	0.901022		1.22	0.478779	0.560719	0.57092	0.872602	0.872575	0.865844		1.22	0.648131	0.627609	0.530662	0.867772	0.880319	0.888405
1.221	0.381299	0.36378	0.400237	0.891235	0.900501	0.900415		1.221	0.479011	0.559802	0.571085	0.873024	0.871147	0.866094		1.221	0.648054	0.627986	0.531344	0.867669	0.880847	0.889547
1.222	0.381408	0.364118	0.400064	0.89149	0.901338	0.900025		1.222	0.479492	0.558623	0.57126	0.873901	0.869313	0.866359		1.222	0.648258	0.628437	0.532004	0.867942	0.88148	0.890652
1.223	0.381437	0.364481	0.400168	0.891558	0.902237	0.900259		1.223	0.480217	0.557405	0.571606	0.875222	0.867417	0.866884		1.223	0.648381	0.628865	0.532548	0.868107	0.88208	0.891562
1.224	0.381579	0.365037	0.400357	0.89189	0.903613	0.900685		1.224	0.480709	0.55636	0.572112	0.876119	0.865791	0.867651		1.224	0.648709	0.62931	0.533013	0.868546	0.882704	0.892341
1.225	0.381776	0.365558	0.400502	0.89235	0.904903	0.901011		1.225	0.481066	0.555488	0.572686	0.87677	0.864434	0.868522		1.225	0.648666	0.62977	0.53326	0.868488	0.88335	0.892754
1.226	0.381913	0.365933	0.400697	0.89267	0.905831	0.901449		1.226	0.481306	0.554882	0.573407	0.877207	0.863491	0.869615		1.226	0.648393	0.630029	0.533425	0.868123	0.883713	0.893031
1.227	0.382068	0.366198	0.400954	0.893033	0.906487	0.902028		1.227	0.481306	0.554694	0.57402	0.877207	0.863199	0.870545		1.227	0.647633	0.630187	0.533269	0.867105	0.883935	0.892769
1.228	0.382225	0.366278	0.401368	0.8934	0.906685	0.902959		1.228	0.480818	0.554973	0.574414	0.876318	0.863633	0.871143		1.228	0.646794	0.630082	0.532948	0.865982	0.883787	0.892232
1.229	0.382256	0.366174	0.401914	0.893472	0.906427	0.904187		1.229	0.480149	0.555395	0.574603	0.875098	0.864289	0.871429		1.229	0.645804	0.629541	0.532482	0.864656	0.883028	0.891452
1.23	0.382195	0.365973	0.402394	0.89333	0.90593	0.905267		1.23	0.479484	0.555915	0.574743	0.873886	0.865099	0.871642		1.23	0.645084	0.628925	0.531886	0.863692	0.882164	0.890454
1.231	0.382206	0.365731	0.40281	0.893355	0.905331	0.906203		1.231	0.478726	0.556671	0.574782	0.872505	0.866275	0.871701		1.231	0.644438	0.62841	0.531253	0.862827	0.881442	0.889394
1.232	0.382085	0.365401	0.403321	0.893073	0.904514	0.907353		1.232	0.478178	0.557428	0.57478	0.871506	0.867453	0.871698		1.232	0.643967	0.627856	0.530662	0.862197	0.880665	0.888405
1.233	0.381811	0.365254	0.403612	0.892432	0.90415	0.908007		1.233	0.478165	0.558048	0.574725	0.871482	0.868418	0.871614		1.233	0.643604	0.627687	0.530086	0.861711	0.880428	0.887441
1.234	0.381692	0.365271	0.403819	0.892154	0.904192	0.908473		1.234	0.4788	0.558657	0.574633	0.87264	0.869366	0.871475		1.234	0.643303	0.628056	0.529642	0.861308	0.880946	0.886697
1.235	0.381634	0.36524	0.403926	0.892018	0.904115	0.908714		1.235	0.479713	0.558931	0.574383	0.874304	0.869792	0.871096		1.235	0.642948	0.628499	0.52929	0.860832	0.881567	0.886108
1.236	0.381413	0.365027	0.4039	0.891502	0.903588	0.908655		1.236	0.480902	0.558888	0.573927	0.876471	0.869725	0.870404		1.236	0.642566	0.628937	0.528883	0.860321	0.882181	0.885427
1.237	0.381197	0.364955	0.40388	0.890997	0.90341	0.90861		1.237	0.48217	0.558676	0.573311	0.878782	0.869395	0.86947		1.237	0.642117	0.629269	0.528633	0.85972	0.882647	0.885008
1.238	0.381107	0.364853	0.403896	0.890787	0.903157	0.908646		1.238	0.483617	0.558521	0.572723	0.881419	0.869154	0.868578		1.238	0.641553	0.629085	0.528606	0.858965	0.882389	0.884963
1.239	0.381028	0.364709	0.403749	0.890602	0.902801	0.908316		1.239	0.485032	0.558136	0.572155	0.883998	0.868555	0.867717		1.239	0.64085	0.628929	0.528638	0.858023	0.88217	0.885016
1.24	0.380856	0.364465	0.403697	0.8902	0.902197	0.908199		1.24	0.486383	0.55765	0.571686	0.88646	0.867799	0.867005		1.24	0.639872	0.62892	0.528752	0.856714	0.882157	0.885207
1.241	0.380773	0.36428	0.403817	0.890006	0.901739	0.908469		1.241	0.487268	0.557259	0.571265	0.888073	0.86719	0.866367		1.241	0.638736	0.629086	0.529006	0.855193	0.88239	0.885632
1.242	0.380704	0.364168	0.403972	0.889845	0.901462	0.908817		1.242	0.487707	0.557068	0.570934	0.888873	0.866893	0.865865		1.242	0.637602	0.629383	0.529163	0.853675	0.882807	0.885895
1.243	0.380584	0.364022	0.403963	0.889564	0.9011	0.908797		1.243	0.487603	0.556848	0.570586	0.888684	0.866551	0.865337		1.243	0.636737	0.630036	0.529265	0.852517	0.883723	0.886066
1.244	0.380475	0.363785	0.403797	0.889309	0.900514	0.908424		1.244	0.487405	0.556982	0.57027	0.888323	0.866759	0.864858		1.244	0.636155	0.630474	0.529243	0.851737	0.884337	0.886029
1.245	0.380491	0.363466	0.403526	0.889347	0.899724	0.907814		1.245	0.486956	0.55763	0.569864	0.887505	0.867768	0.864242		1.245	0.636058	0.630852	0.529221	0.851608	0.884867	0.885992
1.246	0.38048	0.363129	0.403085	0.889321	0.89889	0.906822		1.246	0.48658	0.558633	0.569399	0.886819	0.869328	0.863537		1.246	0.636419	0.630975	0.529193	0.852091	0.88504	0.885946
1.247	0.380464	0.36269	0.402749	0.889284	0.897803	0.906066		1.247	0.486287	0.559758	0.568889	0.886285	0.871079	0.862764		1.247	0.637236	0.630933	0.529309	0.853185	0.884981	0.88614
1.248	0.380513	0.362296	0.402653	0.889398	0.896828	0.90585		1.248	0.486279	0.560963	0.568394	0.886271	0.872954	0.862013		1.248	0.638527	0.630908	0.529574	0.854913	0.884946	0.886583
1.249	0.380684	0.361816	0.402663	0.889798	0.89564	0.905872		1.249	0.486033	0.561977	0.567815	0.885822	0.874532	0.861135		1.249	0.639939	0.630965	0.529936	0.856804	0.885026	0.887189
1.25	0.380888	0.361247	0.402703	0.890275	0.894231	0.905962		1.25	0.485458	0.562757	0.567229	0.884774	0.875746	0.860246		1.25	0.641147	0.630784	0.530439	0.858421	0.884772	0.888032
1.251	0.381254	0.360805	0.402656	0.89113	0.893137	0.905857		1.251	0.484597	0.56338	0.566824	0.883205	0.876715	0.859632		1.251	0.642247	0.630313	0.530953	0.859894	0.884111	0.888892
1.252	0.381645	0.360488	0.402249	0.892044	0.892352	0.904941		1.252	0.483808	0.56386	0.566418	0.881767	0.877462	0.859016		1.252	0.643224	0.629803	0.531546	0.861202	0.883396	0.889885
1.253	0.382072	0.360044	0.401744	0.893042	0.891253	0.903805		1.253	0.483095	0.564042	0.565854	0.880468	0.877746	0.858161		1.253	0.643846	0.629307	0.532283	0.862035	0.8827	0.891119
1.254	0.382358	0.359569	0.401288	0.893711	0.890077	0.902779		1.254	0.482836	0.563844	0.565304	0.879996	0.877438	0.857327		1.254	0.64429	0.629172	0.53294	0.862629	0.882511	0.892219
1.255	0.382401	0.359271	0.400924	0.893811	0.88934	0.90196		1.255	0.482951	0.563353	0.564877	0.880205	0.876673	0.856679		1.255	0.64435	0.62937	0.533482	0.86271	0.882789	0.893126
1.256	0.382233	0.358867	0.400696	0.893418	0.88834	0.901447		1.256	0.483346	0.562563	0.564492	0.880925	0.875444	0.856095		1.256	0.644319	0.630113	0.534085	0.862668	0.883831	0.894135
1.257	0.382004	0.358524	0.40069	0.892883	0.887491	0.901434		1.257	0.483608	0.561519	0.564354	0.881403	0.873819	0.855886		1.257	0.644224	0.631147	0.534382	0.862541	0.885281	0.894633
1.258	0.381666	0.358368	0.400673	0.892093	0.887104	0.901395		1.258	0.483899	0.560551	0.564491	0.881933	0.872313	0.856094		1.258	0.644093	0.632327	0.534468	0.862365	0.886936	0.894777
1.259	0.381398	0.358344	0.400652	0.891467	0.887045	0.901348		1.259	0.483822	0.559953	0.564771	0.881793	0.871382	0.856518		1.259	0.643772	0.633075	0.534555	0.861936	0.887985	0.894922
1.26	0.381306	0.358401	0.400472	0.891252	0.887186	0.900943		1.26	0.48343	0.559942	0.565166	0.881078	0.871365	0.857117		1.26	0.643339	0.633334	0.534598	0.861356	0.888349	0.894994
1.261	0.381236	0.358746	0.400418	0.891088	0.88804	0.900822		1.261	0.482847	0.560312	0.565667	0.880016	0.871941	0.857877		1.261	0.642808	0.633026	0.53446	0.860645	0.887917	0.894763
1.262	0.381177	0.358992	0.400297	0.89095	0.888649	0.90055		1.262	0.482507	0.560731	0.566156	0.879396	0.872593	0.858619		1.262	0.642316	0.632416	0.534469	0.859986	0.887061	0.894778
1.263	0.381218	0.359071	0.400267	0.891046	0.888845	0.900482		1.263	0.482054	0.561232	0.56667	0.87857	0.873373	0.859398		1.263	0.641856	0.631698	0.534429	0.85937	0.886054	0.894711
1.264	0.381242	0.359152	0.400202	0.891102	0.889045	0.900336		1.264	0.481472	0.561741	0.567231	0.87751	0.874165	0.860249		1.264	0.641647	0.630906	0.53435	0.859091	0.884943	0.894579
1.265	0.38117	0.359273	0.400219	0.890934	0.889345	0.900374		1.265	0.480761	0.562086	0.567833	0.876214	0.874702	0.861162		1.265	0.64177	0.630144	0.534415	0.859255	0.883874	0.894688
1.266	0.381149	0.359374	0.399984	0.890885	0.889595	0.899845		1.266	0.480205	0.562325	0.568404	0.8752	0.875074	0.862028		1.266	0.641999	0.629537	0.53447	0.859562	0.883023	0.89478
1.267	0.381281	0.359539	0.399524	0.891193	0.890003	0.898811		1.267	0.479581	0.56252	0.568759	0.874063	0.875377	0.862566		1.267	0.642398	0.629248	0.534439	0.860096	0.882617	0.894728
1.268	0.381292	0.359898	0.39897	0.891219	0.890892	0.897564		1.268	0.47908	0.562572	0.568832	0.87315	0.875458	0.862677		1.268	0.642624	0.629156	0.534428	0.860399	0.882488	0.89471
1.269	0.381232	0.360227	0.398561	0.891079	0.891706	0.896644		1.269	0.478865	0.562437	0.568693	0.872758	0.875248	0.862466		1.269	0.642809	0.629384	0.53434	0.860646	0.882808	0.894562
1.27	0.381091	0.36068	0.39806	0.890749	0.892828	0.895517		1.27	0.479018	0.562037	0.568358	0.873037	0.874626	0.861958		1.27	0.642632	0.629718	0.534085	0.860409	0.883277	0.894135
1.271	0.380843	0.360991	0.397864	0.89017	0.893597	0.895076		1.271	0.479391	0.56134	0.568138	0.873717	0.873541	0.861625		1.271	0.642322	0.630056	0.533619	0.859994	0.883751	0.893355
1.272	0.380421	0.361272	0.397878	0.889183	0.894293	0.895108		1.272	0.479943	0.560381	0.568044	0.874723	0.872049	0.861482		1.272	0.641728	0.630414	0.532965	0.859199	0.884253	0.89226
1.273	0.380048	0.361451	0.398036	0.888311	0.894736	0.895463		1.273	0.48043	0.559301	0.568223	0.875611	0.870368	0.861753		1.273	0.641134	0.630784	0.532283	0.858404	0.884772	0.891119
1.274	0.379713	0.36171	0.398227	0.887528	0.895377	0.895893		1.274	0.480777	0.558237	0.568658	0.876243	0.868712	0.862413		1.274	0.640315	0.631006	0.531616	0.857307	0.885083	0.890002
1.275	0.379526	0.361895	0.398549	0.887091	0.895835	0.896617		1.275	0.480944	0.557111	0.569453	0.876547	0.86696	0.863619		1.275	0.639764	0.631314	0.530946	0.856569	0.885515	0.88888
1.276	0.379372	0.362146	0.398551	0.886731	0.896456	0.896622		1.276	0.480973	0.556071	0.570364	0.8766	0.865341	0.865		1.276	0.63927	0.6317	0.530152	0.855908	0.886057	0.887551
1.277	0.379304	0.36234	0.398671	0.886572	0.896937	0.896892		1.277	0.480839	0.555334	0.571247	0.876356	0.864195	0.86634		1.277	0.638988	0.631967	0.529221	0.85553	0.886431	0.885992
1.278	0.379399	0.362512	0.398846	0.886794	0.897362	0.897285		1.278	0.480472	0.554823	0.571976	0.875687	0.863399	0.867445		1.278	0.638863	0.631951	0.52817	0.855363	0.886409	0.884233
1.279	0.379523	0.362616	0.398939	0.887084	0.89762	0.897495		1.279	0.480152	0.554509	0.572419	0.875104	0.862911	0.868117		1.279	0.639016	0.631588	0.527097	0.855568	0.8859	0.882437
1.28	0.379656	0.362574	0.398893	0.887395	0.897516	0.897391		1.28	0.479896	0.554483	0.572685	0.874637	0.86287	0.86852		1.28	0.639565	0.630812	0.526185	0.856303	0.884811	0.88091
1.281	0.379762	0.362471	0.399073	0.887643	0.897261	0.897796		1.281	0.479407	0.554745	0.572695	0.873746	0.863278	0.868536		1.281	0.640351	0.629646	0.525543	0.857355	0.883176	0.879835
1.282	0.379987	0.362325	0.399182	0.888169	0.8969	0.898041		1.282	0.478707	0.555194	0.572619	0.87247	0.863977	0.86842		1.282	0.641255	0.628306	0.525109	0.858566	0.881296	0.879108
1.283	0.380069	0.362237	0.39929	0.88836	0.896682	0.898284		1.283	0.478299	0.555643	0.572667	0.871727	0.864675	0.868493		1.283	0.642089	0.626762	0.524973	0.859682	0.87913	0.878881
1.284	0.380159	0.362176	0.399232	0.888571	0.896531	0.898154		1.284	0.477929	0.555922	0.573082	0.871052	0.86511	0.869123		1.284	0.642873	0.625323	0.524894	0.860732	0.877112	0.878748
1.285	0.380307	0.362036	0.399215	0.888917	0.896184	0.898115		1.285	0.477726	0.55595	0.573637	0.870682	0.865153	0.869964		1.285	0.643396	0.624014	0.524797	0.861432	0.875276	0.878586
1.286	0.380231	0.36187	0.399232	0.888739	0.895773	0.898154		1.286	0.477711	0.555569	0.574394	0.870655	0.86456	0.871112		1.286	0.643695	0.622962	0.524675	0.861833	0.8738	0.878382
1.287	0.380093	0.361611	0.399319	0.888416	0.895132	0.898349		1.287	0.477963	0.555094	0.575195	0.871114	0.863821	0.872327		1.287	0.643642	0.622015	0.524563	0.861762	0.872472	0.878194
1.288	0.379979	0.361326	0.399227	0.88815	0.894427	0.898142		1.288	0.478395	0.554479	0.575798	0.871902	0.862864	0.873242		1.288	0.643445	0.621482	0.524585	0.861498	0.871724	0.878231
1.289	0.379768	0.36101	0.399166	0.887657	0.893644	0.898005		1.289	0.479186	0.553752	0.576027	0.873343	0.861733	0.873589		1.289	0.643254	0.621163	0.524767	0.861242	0.871277	0.878536
1.29	0.379432	0.360877	0.399108	0.886871	0.893315	0.897875		1.29	0.47998	0.553029	0.575852	0.87479	0.860608	0.873323		1.29	0.643179	0.621201	0.524932	0.861142	0.87133	0.878812
1.291	0.37917	0.360783	0.398958	0.886259	0.893082	0.897537		1.291	0.480557	0.552388	0.575106	0.875842	0.85961	0.872192		1.291	0.64306	0.621286	0.525019	0.860982	0.87145	0.878958
1.292	0.378792	0.360872	0.398667	0.885376	0.893303	0.896883		1.292	0.480837	0.551581	0.574001	0.876352	0.858354	0.870516		1.292	0.643005	0.621356	0.525165	0.860909	0.871548	0.879202
1.293	0.378425	0.361177	0.398343	0.884518	0.894058	0.896154		1.293	0.48092	0.550824	0.572795	0.876504	0.857176	0.868687		1.293	0.64291	0.621112	0.525202	0.860782	0.871205	0.879264
1.294	0.378095	0.36151	0.398048	0.883746	0.894882	0.89549		1.294	0.480381	0.550262	0.5716	0.875521	0.856302	0.866875		1.294	0.642783	0.620776	0.525219	0.860612	0.870734	0.879293
1.295	0.377913	0.361719	0.397773	0.883321	0.895399	0.894871		1.295	0.479484	0.54994	0.570444	0.873886	0.855801	0.865122		1.295	0.642466	0.619993	0.525214	0.860187	0.869636	0.879284
1.296	0.377623	0.362004	0.397546	0.882643	0.896105	0.894361		1.296	0.478452	0.549705	0.569631	0.872006	0.855435	0.863889		1.296	0.642201	0.619182	0.525316	0.859832	0.868498	0.879455
1.297	0.377541	0.362231	0.39741	0.882452	0.896667	0.894055		1.297	0.477553	0.54958	0.569212	0.870367	0.85524	0.863253		1.297	0.642083	0.618454	0.52549	0.859674	0.867477	0.879746
1.298	0.377594	0.362291	0.397463	0.882575	0.896815	0.894174		1.298	0.476921	0.549418	0.569323	0.869215	0.854988	0.863422		1.298	0.642258	0.617971	0.525881	0.859909	0.8668	0.880401
1.299	0.377632	0.362233	0.397606	0.882664	0.896672	0.894496		1.299	0.47663	0.549325	0.56987	0.868685	0.854843	0.864251		1.299	0.642474	0.617692	0.526243	0.860198	0.866408	0.881007
1.3	0.377764	0.362179	0.397874	0.882973	0.896538	0.895099		1.3	0.476477	0.5495	0.570761	0.868406	0.855116	0.865603		1.3	0.642786	0.617751	0.526649	0.860616	0.866491	0.881687
1.301	0.378101	0.362111	0.398355	0.88376	0.89637	0.896181		1.301	0.476641	0.549991	0.571687	0.868705	0.85588	0.867007		1.301	0.643034	0.617841	0.527128	0.860948	0.866617	0.882488
1.302	0.378492	0.361959	0.398774	0.884674	0.895994	0.897123		1.302	0.476991	0.550514	0.572324	0.869343	0.856694	0.867973		1.302	0.64324	0.618002	0.527605	0.861223	0.866843	0.883287
1.303	0.378805	0.361842	0.399123	0.885406	0.895704	0.897908		1.303	0.47771	0.551066	0.572422	0.870653	0.857553	0.868122		1.303	0.64314	0.618082	0.52805	0.861089	0.866955	0.884032
1.304	0.379081	0.361765	0.399527	0.886051	0.895513	0.898817		1.304	0.478811	0.55159	0.571863	0.87266	0.858368	0.867274		1.304	0.642808	0.617897	0.528473	0.860645	0.866696	0.88474
1.305	0.379148	0.361802	0.39987	0.886208	0.895605	0.899589		1.305	0.480205	0.551794	0.570729	0.8752	0.858686	0.865554		1.305	0.642463	0.617458	0.528825	0.860183	0.86608	0.885329
1.306	0.378978	0.36181	0.400211	0.88581	0.895625	0.900356		1.306	0.481718	0.551446	0.569299	0.877958	0.858144	0.863385		1.306	0.642148	0.616913	0.52912	0.859761	0.865316	0.885823
1.307	0.378664	0.361985	0.400592	0.885076	0.896058	0.901213		1.307	0.483242	0.550702	0.567867	0.880736	0.856986	0.861214		1.307	0.641855	0.616421	0.529215	0.859369	0.864626	0.885982
1.308	0.378324	0.362077	0.400922	0.884282	0.896286	0.901956		1.308	0.48422	0.549932	0.566586	0.882518	0.855788	0.859271		1.308	0.641455	0.616186	0.529093	0.858833	0.864296	0.885778
1.309	0.377922	0.362158	0.401237	0.883342	0.896486	0.902664		1.309	0.484589	0.549332	0.565639	0.883191	0.854854	0.857835		1.309	0.640868	0.616428	0.528856	0.858048	0.864635	0.885381
1.31	0.377642	0.362128	0.40152	0.882688	0.896412	0.903301		1.31	0.484488	0.549037	0.565089	0.883006	0.854395	0.857001		1.31	0.640039	0.61704	0.528501	0.856938	0.865494	0.884787
1.311	0.37752	0.362163	0.401585	0.882402	0.896499	0.903447		1.311	0.484213	0.54906	0.565009	0.882505	0.854431	0.856879		1.311	0.639206	0.617981	0.528024	0.855822	0.866814	0.883988
1.312	0.377442	0.361884	0.401543	0.88222	0.895808	0.903353		1.312	0.483927	0.549269	0.565135	0.881984	0.854756	0.85707		1.312	0.638261	0.618946	0.527316	0.854557	0.868167	0.882803
1.313	0.377363	0.361395	0.401578	0.882035	0.894597	0.903431		1.313	0.483651	0.549459	0.565416	0.881481	0.855052	0.857496		1.313	0.637251	0.619825	0.52654	0.853205	0.8694	0.881504
1.314	0.377405	0.360829	0.401731	0.882134	0.893196	0.903776		1.314	0.483087	0.549825	0.565806	0.880453	0.855622	0.858088		1.314	0.636413	0.620301	0.525848	0.852083	0.870068	0.880346
1.315	0.377558	0.360381	0.401703	0.882491	0.892087	0.903713		1.315	0.482288	0.550187	0.566037	0.878997	0.856185	0.858438		1.315	0.635965	0.620483	0.525238	0.851483	0.870323	0.879324
1.316	0.37781	0.359855	0.401582	0.88308	0.890785	0.90344		1.316	0.481288	0.550612	0.565902	0.877174	0.856846	0.858233		1.316	0.635659	0.620287	0.524833	0.851073	0.870048	0.878646
1.317	0.378365	0.359587	0.401398	0.884378	0.890122	0.903027		1.317	0.48014	0.55115	0.565421	0.875082	0.857684	0.857504		1.317	0.635582	0.619902	0.524461	0.85097	0.869508	0.878023
1.318	0.37901	0.359587	0.401208	0.885885	0.890122	0.902599		1.318	0.479148	0.551871	0.564599	0.873274	0.858806	0.856257		1.318	0.635716	0.619361	0.524078	0.85115	0.868749	0.877382
1.319	0.379692	0.359682	0.400813	0.887479	0.890357	0.90171		1.319	0.478621	0.552337	0.563492	0.872314	0.859531	0.854579		1.319	0.636016	0.61892	0.523847	0.851551	0.868131	0.876996
1.32	0.380326	0.359661	0.40045	0.888961	0.890305	0.900894		1.32	0.478529	0.552527	0.562446	0.872146	0.859826	0.852992		1.32	0.636474	0.618592	0.523639	0.852165	0.867671	0.876647
1.321	0.380833	0.359879	0.400168	0.890146	0.890845	0.900259		1.321	0.478817	0.552482	0.561618	0.872671	0.859756	0.851736		1.321	0.637231	0.618585	0.523365	0.853178	0.867661	0.876189
1.322	0.381103	0.360066	0.400211	0.890777	0.891308	0.900356		1.322	0.479384	0.552435	0.561004	0.873704	0.859683	0.850805		1.322	0.637913	0.618909	0.523343	0.854091	0.868115	0.876152
1.323	0.381319	0.360268	0.400214	0.891282	0.891808	0.900363		1.323	0.479874	0.552534	0.560636	0.874597	0.859837	0.850247		1.323	0.638508	0.619656	0.523487	0.854888	0.869163	0.876393
1.324	0.381429	0.360586	0.400432	0.891539	0.892595	0.900853		1.324	0.48021	0.552895	0.560644	0.87521	0.860399	0.850259		1.324	0.638831	0.620618	0.523677	0.85532	0.870513	0.876711
1.325	0.38145	0.360973	0.400354	0.891588	0.893553	0.900678		1.325	0.480622	0.553405	0.560914	0.87596	0.861193	0.850669		1.325	0.638848	0.621761	0.524066	0.855343	0.872116	0.877362
1.326	0.38148	0.361096	0.400187	0.891658	0.893857	0.900302		1.326	0.480787	0.554186	0.561361	0.876261	0.862408	0.851347		1.326	0.638366	0.622773	0.524369	0.854698	0.873535	0.877869
1.327	0.381477	0.361226	0.39967	0.891651	0.894179	0.899139		1.327	0.480555	0.555071	0.56194	0.875838	0.863785	0.852225		1.327	0.637772	0.623406	0.524571	0.853902	0.874423	0.878208
1.328	0.38137	0.361226	0.399212	0.891401	0.894179	0.898109		1.328	0.480184	0.556004	0.56264	0.875162	0.865237	0.853286		1.328	0.637022	0.623606	0.524828	0.852898	0.874704	0.878638
1.329	0.381336	0.361129	0.398501	0.891322	0.893939	0.896509		1.329	0.479674	0.556837	0.563411	0.874233	0.866533	0.854456		1.329	0.636684	0.623514	0.525074	0.852446	0.874575	0.87905
1.33	0.381339	0.360895	0.398009	0.891329	0.89336	0.895402		1.33	0.479154	0.557608	0.564048	0.873285	0.867733	0.855422		1.33	0.636687	0.623231	0.525184	0.85245	0.874178	0.879234
1.331	0.381374	0.360603	0.397645	0.891411	0.892637	0.894583		1.331	0.478841	0.558148	0.564555	0.872715	0.868574	0.856191		1.331	0.637133	0.622966	0.525466	0.853047	0.873806	0.879706
1.332	0.381489	0.36029	0.397831	0.891679	0.891862	0.895002		1.332	0.478752	0.558576	0.565063	0.872552	0.86924	0.856961		1.332	0.637786	0.622796	0.525837	0.853921	0.873568	0.880327
1.333	0.381788	0.360093	0.397821	0.892378	0.891374	0.894979		1.333	0.478899	0.558812	0.565422	0.87282	0.869607	0.857506		1.333	0.638784	0.622667	0.526198	0.855257	0.873387	0.880931
1.334	0.382083	0.359775	0.398078	0.893068	0.890587	0.895558		1.334	0.479179	0.558891	0.56563	0.873331	0.86973	0.857821		1.334	0.63961	0.622524	0.526495	0.856363	0.873186	0.881429
1.335	0.382308	0.359523	0.398489	0.893594	0.889963	0.896482		1.335	0.479316	0.558887	0.565788	0.87358	0.869724	0.858061		1.335	0.640478	0.622368	0.52676	0.857525	0.872967	0.881872
1.336	0.382491	0.359291	0.398995	0.894021	0.889389	0.89762		1.336	0.479207	0.559041	0.565903	0.873382	0.869963	0.858235		1.336	0.640999	0.622107	0.527026	0.858223	0.872601	0.882318
1.337	0.38263	0.359246	0.399415	0.894346	0.889278	0.898565		1.337	0.4789	0.559333	0.565896	0.872822	0.870418	0.858224		1.337	0.641399	0.621612	0.527454	0.858759	0.871907	0.883034
1.338	0.382689	0.359276	0.400023	0.894484	0.889352	0.899933		1.338	0.478559	0.559495	0.565906	0.872201	0.87067	0.85824		1.338	0.641691	0.621059	0.527955	0.859149	0.871131	0.883873
1.339	0.382668	0.359375	0.400348	0.894435	0.889597	0.900664		1.339	0.478278	0.559395	0.565907	0.871688	0.870514	0.858241		1.339	0.641986	0.620576	0.528485	0.859544	0.870454	0.88476
1.34	0.382545	0.359617	0.400531	0.894148	0.890196	0.901076		1.34	0.47805	0.558914	0.565954	0.871273	0.869766	0.858312		1.34	0.642201	0.620153	0.528897	0.859832	0.86986	0.88545
1.341	0.382247	0.359933	0.400629	0.893451	0.890978	0.901296		1.341	0.477708	0.558077	0.566085	0.87065	0.868463	0.858511		1.341	0.642548	0.619933	0.529043	0.860297	0.869552	0.885694
1.342	0.381851	0.360244	0.400526	0.892526	0.891748	0.901065		1.342	0.477363	0.55704	0.566314	0.870021	0.866849	0.858858		1.342	0.642895	0.619925	0.528968	0.860761	0.869541	0.885569
1.343	0.381422	0.360563	0.399916	0.891523	0.892538	0.899692		1.343	0.47718	0.556165	0.566625	0.869687	0.865488	0.85933		1.343	0.643267	0.620114	0.528697	0.86126	0.869806	0.885115
1.344	0.380987	0.360969	0.399332	0.890506	0.893543	0.898379		1.344	0.477067	0.555478	0.566921	0.869481	0.864419	0.859779		1.344	0.643609	0.620399	0.528296	0.861717	0.870205	0.884444
1.345	0.380519	0.361217	0.398731	0.889412	0.894157	0.897027		1.345	0.477008	0.555034	0.56703	0.869374	0.863728	0.859944		1.345	0.643743	0.620636	0.5278	0.861897	0.870538	0.883613
1.346	0.379971	0.361472	0.398179	0.888131	0.894788	0.895785		1.346	0.477182	0.554594	0.567042	0.869691	0.863043	0.859962		1.346	0.643692	0.620802	0.527283	0.861829	0.870771	0.882748
1.347	0.379488	0.361667	0.397735	0.887002	0.895271	0.894786		1.347	0.477465	0.554199	0.566932	0.870207	0.862428	0.859796		1.347	0.643553	0.620829	0.526772	0.861642	0.870809	0.881892
1.348	0.379072	0.361682	0.397494	0.88603	0.895308	0.894244		1.348	0.477521	0.553778	0.566638	0.870309	0.861773	0.85935		1.348	0.643353	0.620752	0.526227	0.861375	0.870701	0.88098
1.349	0.378549	0.361494	0.397514	0.884808	0.894842	0.894289		1.349	0.477278	0.553529	0.566333	0.869866	0.861386	0.858887		1.349	0.643043	0.62051	0.525622	0.86096	0.870361	0.879967
1.35	0.378076	0.361519	0.397784	0.883702	0.894904	0.894896		1.35	0.476736	0.553602	0.56617	0.868878	0.861499	0.85864		1.35	0.642874	0.620091	0.524939	0.860733	0.869773	0.878824
1.351	0.377925	0.361465	0.397945	0.883349	0.894771	0.895258		1.351	0.476116	0.553906	0.566099	0.867748	0.861972	0.858532		1.351	0.642639	0.619562	0.524285	0.860419	0.869031	0.877729
1.352	0.377936	0.361421	0.398027	0.883375	0.894662	0.895443		1.352	0.475791	0.55412	0.566182	0.867156	0.862305	0.858658		1.352	0.642373	0.619019	0.523793	0.860063	0.86827	0.876905
1.353	0.377996	0.361506	0.398122	0.883515	0.894872	0.895656		1.353	0.475883	0.554126	0.566384	0.867323	0.862315	0.858964		1.353	0.642074	0.618484	0.523196	0.859662	0.867519	0.875906
1.354	0.378103	0.361691	0.398232	0.883765	0.89533	0.895904		1.354	0.476259	0.553965	0.566552	0.868009	0.862064	0.859219		1.354	0.641768	0.618143	0.522532	0.859253	0.867041	0.874794
1.355	0.378174	0.361748	0.398405	0.883931	0.895471	0.896293		1.355	0.476877	0.553481	0.566557	0.869135	0.861311	0.859227		1.355	0.641412	0.61798	0.521959	0.858776	0.866812	0.873835
1.356	0.378103	0.361833	0.398781	0.883765	0.895682	0.897139		1.356	0.477604	0.552732	0.566594	0.87046	0.860145	0.859283		1.356	0.641393	0.618151	0.521503	0.85875	0.867052	0.873071
1.357	0.378099	0.361863	0.399245	0.883756	0.895756	0.898183		1.357	0.478191	0.552142	0.566687	0.87153	0.859227	0.859424		1.357	0.641487	0.618748	0.521182	0.858876	0.86789	0.872534
1.358	0.378064	0.361896	0.399566	0.883674	0.895838	0.898905		1.358	0.478657	0.551735	0.566729	0.872379	0.858594	0.859488		1.358	0.64127	0.619367	0.52113	0.858586	0.868758	0.872447
1.359	0.377978	0.362012	0.399883	0.883473	0.896125	0.899618		1.359	0.479196	0.551402	0.566751	0.873362	0.858076	0.859521		1.359	0.640636	0.61983	0.521215	0.857737	0.869407	0.872589
1.36	0.377957	0.362176	0.399921	0.883424	0.896531	0.899704		1.36	0.479771	0.551278	0.566695	0.874409	0.857883	0.859436		1.36	0.639413	0.620293	0.52143	0.856099	0.870057	0.872949
1.361	0.377979	0.362149	0.3999	0.883475	0.896464	0.899656		1.361	0.480285	0.551175	0.566484	0.875346	0.857722	0.859116		1.361	0.637697	0.620571	0.521753	0.853802	0.870447	0.87349
1.362	0.377693	0.361971	0.399759	0.882807	0.896023	0.899339		1.362	0.480585	0.551037	0.56591	0.875893	0.857508	0.858246		1.362	0.635881	0.620681	0.521906	0.851371	0.870601	0.873746
1.363	0.377447	0.361658	0.399824	0.882232	0.895248	0.899485		1.363	0.480677	0.550905	0.565086	0.876061	0.857302	0.856996		1.363	0.634351	0.620644	0.521973	0.849322	0.870549	0.873858
1.364	0.377231	0.361194	0.399892	0.881727	0.8941	0.899638		1.364	0.480488	0.550856	0.564227	0.875716	0.857226	0.855693		1.364	0.63335	0.620585	0.52222	0.847982	0.870466	0.874272
1.365	0.377192	0.360529	0.400023	0.881636	0.892454	0.899933		1.365	0.480205	0.550792	0.563517	0.8752	0.857126	0.854616		1.365	0.633154	0.62051	0.522725	0.847719	0.870361	0.875117
1.366	0.377078	0.359956	0.399909	0.881369	0.891035	0.899677		1.366	0.479928	0.5507	0.562941	0.874696	0.856983	0.853743		1.366	0.633505	0.62068	0.523498	0.848189	0.8706	0.876411
1.367	0.377228	0.359422	0.399769	0.88172	0.889713	0.899362		1.367	0.479585	0.550789	0.562551	0.87407	0.857122	0.853151		1.367	0.63413	0.620907	0.524547	0.849026	0.870918	0.878167
1.368	0.377412	0.358944	0.399723	0.88215	0.88853	0.899258		1.368	0.479061	0.550967	0.562244	0.873115	0.857399	0.852686		1.368	0.634738	0.621161	0.525731	0.84984	0.871274	0.88015
1.369	0.377723	0.358636	0.399701	0.882877	0.887768	0.899209		1.369	0.478573	0.551049	0.56203	0.872226	0.857526	0.852361		1.369	0.635283	0.621434	0.526869	0.85057	0.871657	0.882055
1.37	0.378107	0.358318	0.399721	0.883774	0.886981	0.899254		1.37	0.478279	0.551119	0.561827	0.87169	0.857635	0.852053		1.37	0.635571	0.62174	0.52797	0.850955	0.872086	0.883898
1.371	0.378625	0.35802	0.399887	0.884985	0.886243	0.899627		1.371	0.478131	0.551251	0.561711	0.871421	0.857841	0.851878		1.371	0.635783	0.621993	0.528937	0.851239	0.872441	0.885517
1.372	0.379039	0.357768	0.399937	0.885953	0.885619	0.89974		1.372	0.478233	0.551462	0.561668	0.871606	0.858169	0.851812		1.372	0.635901	0.622247	0.529872	0.851397	0.872797	0.887082
1.373	0.379536	0.357683	0.400109	0.887115	0.885409	0.900127		1.373	0.478566	0.551616	0.561651	0.872213	0.858409	0.851787		1.373	0.635796	0.622583	0.530871	0.851257	0.873269	0.888755
1.374	0.379968	0.357665	0.400198	0.888124	0.885364	0.900327		1.374	0.47914	0.551681	0.561772	0.873259	0.85851	0.85197		1.374	0.635543	0.623081	0.531772	0.850918	0.873967	0.890263
1.375	0.380336	0.35788	0.400275	0.888984	0.885896	0.9005		1.375	0.47986	0.55183	0.561798	0.874572	0.858742	0.852009		1.375	0.635237	0.623673	0.532433	0.850508	0.874798	0.89137
1.376	0.380678	0.358058	0.400257	0.889784	0.886337	0.90046		1.376	0.480415	0.551965	0.561744	0.875583	0.858952	0.851928		1.376	0.634661	0.624206	0.532926	0.849737	0.875545	0.892195
1.377	0.380944	0.358326	0.400321	0.890406	0.887	0.900604		1.377	0.480591	0.552234	0.561799	0.875904	0.85937	0.852011		1.377	0.63411	0.62463	0.533252	0.848999	0.87614	0.892741
1.378	0.381162	0.358467	0.400253	0.890915	0.887349	0.900451		1.378	0.480716	0.552641	0.561996	0.876132	0.860004	0.85231		1.378	0.63392	0.624898	0.533346	0.848745	0.876516	0.892898
1.379	0.381342	0.358426	0.399931	0.891336	0.887248	0.899726		1.379	0.480763	0.553015	0.562107	0.876217	0.860586	0.852478		1.379	0.634014	0.625126	0.533408	0.848871	0.876836	0.893002
1.38	0.381557	0.358246	0.399509	0.891838	0.886802	0.898777		1.38	0.480724	0.553264	0.562233	0.876146	0.860973	0.852669		1.38	0.634333	0.625108	0.533291	0.849298	0.87681	0.892806
1.381	0.381653	0.358154	0.399071	0.892063	0.886575	0.897791		1.381	0.480739	0.553582	0.562305	0.876174	0.861468	0.852778		1.381	0.634715	0.625038	0.533076	0.849809	0.876712	0.892446
1.382	0.381745	0.357995	0.398752	0.892278	0.886181	0.897074		1.382	0.480705	0.553818	0.562306	0.876112	0.861835	0.85278		1.382	0.634931	0.624938	0.532841	0.850099	0.876572	0.892053
1.383	0.381923	0.357814	0.398374	0.892694	0.885733	0.896223		1.383	0.4805	0.554088	0.562337	0.875738	0.862256	0.852827		1.383	0.635073	0.624971	0.532461	0.850289	0.876618	0.891417
1.384	0.382167	0.357875	0.398211	0.893264	0.885884	0.895857		1.384	0.480223	0.554504	0.562531	0.875233	0.862903	0.853121		1.384	0.635214	0.625187	0.53183	0.850478	0.876921	0.89036
1.385	0.382304	0.357923	0.398215	0.893584	0.886003	0.895866		1.385	0.479869	0.555153	0.562633	0.874588	0.863913	0.853276		1.385	0.635353	0.625589	0.531387	0.850664	0.877485	0.889619
1.386	0.38249	0.357807	0.398267	0.894019	0.885716	0.895983		1.386	0.479328	0.556054	0.562576	0.873602	0.865315	0.853189		1.386	0.635473	0.62596	0.531047	0.850824	0.878006	0.889049
1.387	0.382586	0.357853	0.398317	0.894244	0.88583	0.896095		1.387	0.478928	0.557037	0.562398	0.872873	0.866845	0.852919		1.387	0.635794	0.62632	0.530813	0.851254	0.87851	0.888658
1.388	0.382448	0.357899	0.398298	0.893921	0.885943	0.896052		1.388	0.479052	0.557961	0.562068	0.873099	0.868283	0.852419		1.388	0.636255	0.626634	0.530864	0.851871	0.878951	0.888743
1.389	0.382254	0.357877	0.398363	0.893468	0.885889	0.896199		1.389	0.479377	0.558641	0.561545	0.873691	0.869341	0.851626		1.389	0.636832	0.62702	0.531065	0.852644	0.879492	0.88908
1.39	0.38186	0.357952	0.398382	0.892547	0.886075	0.896241		1.39	0.479565	0.559138	0.561104	0.874034	0.870114	0.850957		1.39	0.637491	0.627362	0.531105	0.853526	0.879972	0.889147
1.391	0.381304	0.358196	0.398218	0.891247	0.886679	0.895872		1.391	0.479698	0.559182	0.560969	0.874276	0.870183	0.850752		1.391	0.638152	0.627658	0.531159	0.854411	0.880387	0.889237
1.392	0.380747	0.358524	0.397815	0.889945	0.887491	0.894966		1.392	0.479671	0.558906	0.561274	0.874227	0.869753	0.851215		1.392	0.638776	0.627913	0.531119	0.855247	0.880745	0.88917
1.393	0.380315	0.358847	0.397139	0.888935	0.88829	0.893445		1.393	0.479257	0.558462	0.561792	0.873473	0.869062	0.852		1.393	0.639196	0.628223	0.530865	0.855809	0.88118	0.888745
1.394	0.379974	0.359205	0.396223	0.888138	0.889176	0.891384		1.394	0.478657	0.55799	0.562396	0.872379	0.868328	0.852916		1.394	0.639263	0.628438	0.530528	0.855899	0.881481	0.888181
1.395	0.379533	0.359577	0.395446	0.887108	0.890097	0.889636		1.395	0.478343	0.557668	0.56287	0.871807	0.867827	0.853635		1.395	0.639025	0.628665	0.530141	0.85558	0.8818	0.887533
1.396	0.379163	0.35981	0.394698	0.886243	0.890674	0.887954		1.396	0.478427	0.557623	0.563197	0.87196	0.867757	0.854131		1.396	0.638675	0.628934	0.529522	0.855111	0.882177	0.886496
1.397	0.378748	0.359802	0.394169	0.885273	0.890654	0.886763		1.397	0.478891	0.557815	0.563426	0.872806	0.868055	0.854478		1.397	0.638437	0.62922	0.528805	0.854793	0.882578	0.885296
1.398	0.378265	0.359613	0.394003	0.884144	0.890186	0.88639		1.398	0.479541	0.558177	0.563747	0.87399	0.868619	0.854965		1.398	0.638457	0.62949	0.528131	0.85482	0.882957	0.884168
1.399	0.377793	0.359304	0.393978	0.883041	0.889421	0.886334		1.399	0.480061	0.558766	0.564117	0.874938	0.869535	0.855526		1.399	0.638669	0.629662	0.527608	0.855103	0.883198	0.883292
1.4	0.377512	0.35878	0.393964	0.882384	0.888124	0.886302		1.4	0.480361	0.559661	0.5645	0.875485	0.870928	0.856107		1.4	0.639006	0.629596	0.527342	0.855555	0.883106	0.882847
1.401	0.37739	0.358241	0.394203	0.882099	0.88679	0.88684		1.401	0.480365	0.560573	0.564863	0.875492	0.872347	0.856658		1.401	0.639476	0.629399	0.527264	0.856184	0.882829	0.882716
1.402	0.377363	0.357753	0.394342	0.882035	0.885582	0.887153		1.402	0.480009	0.561353	0.5651	0.874843	0.873561	0.857017		1.402	0.639929	0.629079	0.527189	0.85679	0.88238	0.882591
1.403	0.377361	0.357228	0.394518	0.882031	0.884282	0.887549		1.403	0.479494	0.561948	0.565202	0.873905	0.874487	0.857172		1.403	0.640115	0.62848	0.527024	0.857039	0.88154	0.882314
1.404	0.377287	0.356747	0.3949	0.881858	0.883092	0.888408		1.404	0.478804	0.562123	0.565322	0.872647	0.874759	0.857354		1.404	0.640142	0.62771	0.526717	0.857076	0.88046	0.8818
1.405	0.377055	0.356416	0.39526	0.881316	0.882272	0.889218		1.405	0.478147	0.561657	0.565637	0.87145	0.874034	0.857832		1.405	0.640082	0.626837	0.526416	0.856995	0.879236	0.881296
1.406	0.376712	0.356248	0.395401	0.880514	0.881857	0.889535		1.406	0.477682	0.560784	0.56625	0.870602	0.872676	0.858761		1.406	0.640042	0.625984	0.526228	0.856942	0.878039	0.880982
1.407	0.376404	0.356256	0.395619	0.879794	0.881876	0.890025		1.407	0.477267	0.559656	0.567041	0.869846	0.87092	0.859961		1.407	0.640159	0.625309	0.526223	0.857098	0.877092	0.880973
1.408	0.376181	0.356482	0.395809	0.879273	0.882436	0.890453		1.408	0.476736	0.558463	0.567712	0.868878	0.869064	0.860978		1.408	0.640213	0.624845	0.526393	0.857171	0.876442	0.881258
1.409	0.375883	0.356926	0.395972	0.878576	0.883535	0.89082		1.409	0.476582	0.557343	0.568159	0.868597	0.867321	0.861656		1.409	0.639894	0.624415	0.526776	0.856743	0.875838	0.881899
1.41	0.375609	0.357634	0.39626	0.877936	0.885287	0.891468		1.41	0.476713	0.556504	0.568415	0.868836	0.866015	0.862045		1.41	0.639445	0.624007	0.527241	0.856142	0.875266	0.882678
1.411	0.375449	0.358182	0.39652	0.877562	0.886644	0.892052		1.411	0.476774	0.555823	0.568391	0.868947	0.864955	0.862008		1.411	0.639025	0.623467	0.52764	0.85558	0.874509	0.883346
1.412	0.375202	0.358395	0.396718	0.876984	0.887171	0.892498		1.412	0.476676	0.555162	0.568225	0.868769	0.863927	0.861757		1.412	0.638794	0.622573	0.528076	0.855271	0.873255	0.884076
1.413	0.374835	0.358462	0.396909	0.876127	0.887337	0.892928		1.413	0.476452	0.55437	0.567972	0.86836	0.862694	0.861373		1.413	0.638889	0.621317	0.528523	0.855398	0.871493	0.884824
1.414	0.374669	0.358332	0.396995	0.875739	0.887015	0.893121		1.414	0.476004	0.553564	0.56763	0.867544	0.86144	0.860854		1.414	0.639325	0.619894	0.529008	0.855982	0.869497	0.885636
1.415	0.374507	0.357956	0.397076	0.87536	0.886085	0.893303		1.415	0.475426	0.552509	0.56716	0.86649	0.859798	0.860141		1.415	0.639763	0.618481	0.529411	0.856568	0.867515	0.886311
1.416	0.374294	0.357777	0.397176	0.874862	0.885641	0.893528		1.416	0.474903	0.551389	0.566812	0.865537	0.858055	0.859614		1.416	0.640078	0.617301	0.529529	0.85699	0.86586	0.886508
1.417	0.374177	0.357833	0.397283	0.874589	0.88578	0.893769		1.417	0.474329	0.550503	0.566492	0.864491	0.856677	0.859128		1.417	0.640218	0.616572	0.529238	0.857177	0.864837	0.886021
1.418	0.374288	0.357911	0.397497	0.874848	0.885973	0.89425		1.418	0.473805	0.549723	0.566201	0.863536	0.855463	0.858687		1.418	0.640148	0.616121	0.528755	0.857084	0.864205	0.885212
1.419	0.374406	0.358089	0.39774	0.875124	0.886414	0.894797		1.419	0.473546	0.548915	0.566029	0.863064	0.854205	0.858426		1.419	0.640089	0.615903	0.528119	0.857005	0.863899	0.884148
1.42	0.374756	0.358419	0.397892	0.875942	0.887231	0.895139		1.42	0.473463	0.54839	0.565932	0.862913	0.853388	0.858279		1.42	0.640167	0.615914	0.52746	0.857109	0.863914	0.883044
1.421	0.375224	0.358544	0.398036	0.877036	0.88754	0.895463		1.421	0.473425	0.548237	0.565711	0.862844	0.85315	0.857944		1.421	0.640214	0.615837	0.527123	0.857172	0.863806	0.88248
1.422	0.375683	0.358685	0.398388	0.878109	0.887889	0.896255		1.422	0.47353	0.548103	0.56522	0.863035	0.852942	0.857199		1.422	0.640071	0.615784	0.527072	0.85698	0.863732	0.882395
1.423	0.376016	0.359013	0.39877	0.878887	0.888701	0.897114		1.423	0.473891	0.548015	0.564627	0.863693	0.852805	0.8563		1.423	0.639806	0.616036	0.527142	0.856626	0.864086	0.882512
1.424	0.376463	0.359352	0.399217	0.879932	0.88954	0.89812		1.424	0.474407	0.547842	0.563975	0.864633	0.852536	0.855311		1.424	0.639257	0.616417	0.527277	0.855891	0.86462	0.882738
1.425	0.376614	0.359534	0.399753	0.880285	0.889991	0.899326		1.425	0.474764	0.547499	0.563409	0.865284	0.852002	0.854453		1.425	0.63856	0.616846	0.52717	0.854957	0.865222	0.882559
1.426	0.37672	0.359813	0.400129	0.880533	0.890681	0.900172		1.426	0.474881	0.546994	0.562969	0.865497	0.851216	0.853785		1.426	0.637648	0.617377	0.526792	0.853736	0.865967	0.881926
1.427	0.376665	0.359956	0.400381	0.880404	0.891035	0.900739		1.427	0.474925	0.546473	0.562749	0.865577	0.850405	0.853452		1.427	0.636615	0.617727	0.52625	0.852353	0.866457	0.881019
1.428	0.376633	0.359958	0.400293	0.880329	0.89104	0.900541		1.428	0.475165	0.545873	0.56258	0.866015	0.849472	0.853195		1.428	0.635431	0.617951	0.52553	0.850768	0.866772	0.879813
1.429	0.376473	0.359878	0.399893	0.879955	0.890842	0.899641		1.429	0.475621	0.545372	0.562353	0.866846	0.848692	0.852851		1.429	0.634274	0.618237	0.524586	0.849219	0.867173	0.878233
1.43	0.376399	0.359798	0.399435	0.879782	0.890644	0.89861		1.43	0.47643	0.545245	0.561981	0.86832	0.848494	0.852287		1.43	0.633111	0.618463	0.523567	0.847662	0.86749	0.876527
1.431	0.37612	0.359686	0.399117	0.87913	0.890367	0.897895		1.431	0.47736	0.545414	0.561492	0.870015	0.848757	0.851545		1.431	0.632233	0.61854	0.522452	0.846486	0.867598	0.87466
1.432	0.376054	0.359665	0.398805	0.878976	0.890315	0.897193		1.432	0.478298	0.545739	0.560948	0.871725	0.849263	0.85072		1.432	0.631602	0.618608	0.521432	0.845641	0.867693	0.872953
1.433	0.376088	0.359609	0.398526	0.879055	0.890176	0.896565		1.433	0.478984	0.546365	0.560468	0.872975	0.850237	0.849992		1.433	0.631332	0.618661	0.520679	0.84528	0.867768	0.871692
1.434	0.376362	0.359435	0.39828	0.879696	0.889746	0.896012		1.434	0.479312	0.547329	0.560109	0.873573	0.851737	0.849448		1.434	0.63128	0.618546	0.520207	0.84521	0.867606	0.870902
1.435	0.376672	0.359062	0.397987	0.88042	0.888822	0.895353		1.435	0.479317	0.54862	0.559812	0.873582	0.853746	0.848998		1.435	0.631352	0.618182	0.520083	0.845307	0.867096	0.870694
1.436	0.377025	0.358631	0.397585	0.881245	0.887755	0.894448		1.436	0.47914	0.549996	0.559395	0.873259	0.855888	0.848365		1.436	0.631285	0.617594	0.52019	0.845217	0.866271	0.870873
1.437	0.377341	0.358173	0.397155	0.881984	0.886622	0.893481		1.437	0.478981	0.551219	0.559089	0.87297	0.857791	0.847901		1.437	0.631168	0.616994	0.520517	0.84506	0.865429	0.871421
1.438	0.377592	0.357919	0.396765	0.882571	0.885993	0.892604		1.438	0.479038	0.55203	0.558753	0.873074	0.859053	0.847391		1.438	0.631109	0.616472	0.520778	0.844981	0.864697	0.871858
1.439	0.377706	0.357714	0.396494	0.882837	0.885485	0.891994		1.439	0.479174	0.552328	0.558446	0.873321	0.859517	0.846926		1.439	0.631176	0.61615	0.521044	0.845071	0.864245	0.872303
1.44	0.377733	0.357674	0.396513	0.8829	0.885386	0.892037		1.44	0.47911	0.552184	0.558372	0.873205	0.859293	0.846814		1.44	0.631334	0.616137	0.521388	0.845283	0.864227	0.872879
1.441	0.377663	0.357776	0.396633	0.882737	0.885639	0.892307		1.441	0.478969	0.551913	0.558742	0.872948	0.858871	0.847375		1.441	0.631707	0.616434	0.521806	0.845782	0.864644	0.873579
1.442	0.377501	0.357872	0.396671	0.882358	0.885877	0.892392		1.442	0.478903	0.55167	0.559184	0.872828	0.858493	0.848045		1.442	0.631995	0.616929	0.522245	0.846168	0.865338	0.874314
1.443	0.377429	0.357868	0.396753	0.88219	0.885867	0.892577		1.443	0.479048	0.551678	0.559689	0.873092	0.858505	0.848811		1.443	0.632082	0.617543	0.522732	0.846284	0.866199	0.875129
1.444	0.37736	0.357989	0.396848	0.882028	0.886166	0.89279		1.444	0.479348	0.552188	0.560147	0.873639	0.859299	0.849506		1.444	0.632046	0.618058	0.523155	0.846236	0.866922	0.875837
1.445	0.377163	0.35808	0.396822	0.881568	0.886391	0.892732		1.445	0.479718	0.552921	0.560437	0.874313	0.860439	0.849945		1.445	0.632078	0.618332	0.523572	0.846279	0.867306	0.876535
1.446	0.377008	0.35796	0.396762	0.881206	0.886094	0.892597		1.446	0.480064	0.553517	0.56061	0.874943	0.861367	0.850208		1.446	0.632302	0.618458	0.52397	0.846579	0.867483	0.877201
1.447	0.376968	0.357844	0.396832	0.881112	0.885807	0.892754		1.447	0.480293	0.55384	0.560882	0.875361	0.86187	0.85062		1.447	0.632815	0.618394	0.524211	0.847266	0.867393	0.877605
1.448	0.376933	0.357594	0.396889	0.88103	0.885188	0.892883		1.448	0.480156	0.553951	0.561177	0.875111	0.862042	0.851068		1.448	0.63338	0.618207	0.524451	0.848022	0.867131	0.878007
1.449	0.376894	0.35731	0.396893	0.880939	0.884485	0.892892		1.449	0.479721	0.553973	0.561375	0.874318	0.862077	0.851368		1.449	0.633873	0.618006	0.524716	0.848682	0.866849	0.87845
1.45	0.377127	0.357168	0.396773	0.881484	0.884134	0.892622		1.45	0.479136	0.554023	0.561577	0.873252	0.862154	0.851674		1.45	0.634267	0.617788	0.524877	0.84921	0.866543	0.87872
1.451	0.377295	0.357166	0.396476	0.881877	0.884129	0.891953		1.451	0.478582	0.5541	0.561627	0.872242	0.862274	0.85175		1.451	0.634702	0.617657	0.525022	0.849792	0.866359	0.878963
1.452	0.377494	0.356884	0.396061	0.882342	0.883431	0.89102		1.452	0.478137	0.554144	0.561463	0.871431	0.862343	0.851501		1.452	0.63516	0.617763	0.525136	0.850405	0.866508	0.879154
1.453	0.377616	0.356651	0.395773	0.882627	0.882854	0.890372		1.453	0.477717	0.554187	0.561178	0.870666	0.86241	0.851069		1.453	0.635812	0.617898	0.525075	0.851278	0.866697	0.879051
1.454	0.377633	0.356315	0.395645	0.882667	0.882022	0.890084		1.454	0.477478	0.554218	0.560917	0.87023	0.862458	0.850673		1.454	0.636686	0.617965	0.525192	0.852448	0.866791	0.879247
1.455	0.377495	0.356024	0.395775	0.882344	0.881302	0.890376		1.455	0.477534	0.554322	0.560814	0.870332	0.86262	0.850517		1.455	0.637836	0.618108	0.525449	0.853988	0.866992	0.879678
1.456	0.37745	0.355734	0.396041	0.882239	0.880584	0.890975		1.456	0.477741	0.554505	0.560922	0.87071	0.862904	0.850681		1.456	0.638953	0.618314	0.525725	0.855484	0.867281	0.88014
1.457	0.377285	0.355736	0.396395	0.881853	0.880589	0.891771		1.457	0.477977	0.554815	0.561112	0.87114	0.863387	0.850969		1.457	0.639789	0.618412	0.52604	0.856603	0.867418	0.880667
1.458	0.377063	0.355906	0.396868	0.881334	0.88101	0.892835		1.458	0.478169	0.555051	0.56142	0.87149	0.863754	0.851436		1.458	0.640147	0.618644	0.526323	0.857082	0.867744	0.881141
1.459	0.376955	0.356442	0.397132	0.881082	0.882337	0.893429		1.459	0.478148	0.555131	0.561725	0.871451	0.863879	0.851899		1.459	0.640156	0.618946	0.526314	0.857094	0.868167	0.881126
1.46	0.376796	0.357039	0.39718	0.88071	0.883815	0.893537		1.46	0.477825	0.554846	0.562016	0.870863	0.863435	0.85234		1.46	0.639895	0.619239	0.526069	0.856745	0.868578	0.880716
1.461	0.376558	0.357629	0.39734	0.880154	0.885275	0.893897		1.461	0.477122	0.554214	0.562276	0.869582	0.862452	0.852734		1.461	0.639548	0.619592	0.525513	0.85628	0.869073	0.879785
1.462	0.376265	0.358165	0.397429	0.879469	0.886602	0.894097		1.462	0.476065	0.553495	0.562388	0.867655	0.861333	0.852904		1.462	0.639113	0.61999	0.524832	0.855698	0.869632	0.878645
1.463	0.375994	0.358711	0.397212	0.878836	0.887953	0.893609		1.463	0.47487	0.552877	0.562169	0.865477	0.860371	0.852572		1.463	0.638678	0.620223	0.52411	0.855115	0.869959	0.877436
1.464	0.375637	0.359162	0.39692	0.878001	0.88907	0.892952		1.464	0.473752	0.552247	0.561841	0.86344	0.859391	0.852075		1.464	0.638194	0.620436	0.523402	0.854467	0.870257	0.876251
1.465	0.375326	0.359637	0.396487	0.877274	0.890246	0.891978		1.465	0.472887	0.551642	0.561438	0.861863	0.858449	0.851464		1.465	0.637726	0.620809	0.522716	0.853841	0.87078	0.875102
1.466	0.375033	0.360013	0.395958	0.876589	0.891176	0.890788		1.466	0.472219	0.551125	0.561065	0.860646	0.857645	0.850898		1.466	0.637208	0.620998	0.52221	0.853147	0.871046	0.874255
1.467	0.374661	0.360273	0.395542	0.87572	0.89182	0.889852		1.467	0.471404	0.55071	0.560867	0.85916	0.856999	0.850598		1.467	0.63678	0.620997	0.521787	0.852574	0.871044	0.873547
1.468	0.374321	0.360416	0.395174	0.874925	0.892174	0.889024		1.468	0.470536	0.550301	0.560913	0.857578	0.856362	0.850667		1.468	0.636453	0.620923	0.521443	0.852136	0.87094	0.872971
1.469	0.374156	0.360412	0.394785	0.87454	0.892164	0.888149		1.469	0.469792	0.550062	0.561154	0.856222	0.85599	0.851033		1.469	0.636256	0.620758	0.521172	0.851873	0.870709	0.872517
1.47	0.374053	0.360249	0.394513	0.874299	0.891761	0.887537		1.47	0.469056	0.549991	0.561486	0.854881	0.85588	0.851536		1.47	0.636272	0.620441	0.520945	0.851894	0.870264	0.872137
1.471	0.373969	0.360125	0.394435	0.874102	0.891454	0.887362		1.471	0.468535	0.550004	0.561636	0.853931	0.8559	0.851764		1.471	0.636444	0.620195	0.520826	0.852124	0.869919	0.871938
1.472	0.37396	0.359957	0.394462	0.874081	0.891038	0.887423		1.472	0.468596	0.549778	0.561658	0.854042	0.855548	0.851797		1.472	0.636619	0.619959	0.520738	0.852359	0.869588	0.871791
1.473	0.373813	0.359904	0.39482	0.873738	0.890907	0.888228		1.473	0.469083	0.549245	0.561742	0.85493	0.854719	0.851925		1.473	0.636944	0.61986	0.520751	0.852794	0.869449	0.871812
1.474	0.373729	0.359783	0.395458	0.873541	0.890607	0.889663		1.474	0.469566	0.548217	0.561811	0.85581	0.853119	0.852029		1.474	0.637491	0.619927	0.520657	0.853526	0.869543	0.871655
1.475	0.373551	0.359641	0.396333	0.873125	0.890256	0.891632		1.475	0.470099	0.546909	0.561967	0.856782	0.851084	0.852266		1.475	0.638007	0.619987	0.520585	0.854217	0.869627	0.871535
1.476	0.373343	0.359587	0.397321	0.872639	0.890122	0.893854		1.476	0.470456	0.545682	0.562203	0.857432	0.849174	0.852624		1.476	0.63843	0.619813	0.520485	0.854783	0.869383	0.871367
1.477	0.373323	0.359592	0.398018	0.872593	0.890134	0.895423		1.477	0.470441	0.544846	0.562329	0.857405	0.847873	0.852815		1.477	0.638576	0.619562	0.520423	0.854979	0.869031	0.871263
1.478	0.373589	0.359416	0.398416	0.873214	0.889699	0.896318		1.478	0.470205	0.544041	0.562192	0.856975	0.846621	0.852607		1.478	0.638248	0.619166	0.52035	0.85454	0.868476	0.871141
1.479	0.373729	0.359193	0.398575	0.873541	0.889147	0.896676		1.479	0.470083	0.54318	0.56205	0.856753	0.845281	0.852392		1.479	0.637458	0.618502	0.520241	0.853482	0.867545	0.870959
1.48	0.373883	0.358924	0.398567	0.873901	0.888481	0.896658		1.48	0.469847	0.542421	0.561881	0.856322	0.8441	0.852135		1.48	0.63638	0.617818	0.520094	0.852039	0.866585	0.870713
1.481	0.37412	0.358453	0.398549	0.874455	0.887315	0.896617		1.481	0.469603	0.541687	0.561642	0.855878	0.842957	0.851773		1.481	0.6351	0.617062	0.519998	0.850325	0.865525	0.870552
1.482	0.374246	0.357983	0.3987	0.87475	0.886151	0.896957		1.482	0.46964	0.540808	0.561675	0.855945	0.84159	0.851823		1.482	0.633876	0.616381	0.519962	0.848686	0.86457	0.870492
1.483	0.374399	0.357612	0.398861	0.875108	0.885233	0.897319		1.483	0.469821	0.540152	0.562065	0.856275	0.840569	0.852414		1.483	0.632934	0.616016	0.519818	0.847425	0.864058	0.87025
1.484	0.37476	0.357245	0.398889	0.875951	0.884325	0.897382		1.484	0.469907	0.540057	0.562345	0.856432	0.840421	0.852839		1.484	0.632334	0.615684	0.519835	0.846622	0.863592	0.870279
1.485	0.375182	0.356916	0.398916	0.876938	0.88351	0.897443		1.485	0.470043	0.540308	0.562309	0.85668	0.840812	0.852784		1.485	0.631981	0.615242	0.519962	0.846149	0.862972	0.870492
1.486	0.375582	0.356729	0.398716	0.877873	0.883047	0.896993		1.486	0.470353	0.540783	0.562024	0.857245	0.841551	0.852352		1.486	0.631919	0.614967	0.520253	0.846066	0.862586	0.870979
1.487	0.376149	0.356548	0.398408	0.879198	0.882599	0.8963		1.487	0.470891	0.541224	0.561526	0.858225	0.842237	0.851597		1.487	0.632019	0.614662	0.5207	0.8462	0.862158	0.871727
1.488	0.376713	0.356108	0.398137	0.880516	0.88151	0.89569		1.488	0.471514	0.541486	0.560828	0.859361	0.842645	0.850538		1.488	0.632291	0.614265	0.521335	0.846564	0.861601	0.87279
1.489	0.377178	0.355653	0.397824	0.881603	0.880384	0.894986		1.489	0.472234	0.541515	0.560156	0.860673	0.84269	0.849519		1.489	0.632653	0.613974	0.521973	0.847049	0.861193	0.873858
1.49	0.37762	0.355224	0.39765	0.882636	0.879322	0.894595		1.49	0.472912	0.541542	0.559673	0.861909	0.842732	0.848787		1.49	0.633078	0.613774	0.522767	0.847618	0.860913	0.875188
1.491	0.378039	0.354931	0.397479	0.883616	0.878596	0.89421		1.491	0.473559	0.541672	0.559355	0.863088	0.842934	0.848304		1.491	0.633477	0.613818	0.523577	0.848152	0.860975	0.876544
1.492	0.378371	0.354884	0.397119	0.884392	0.87848	0.8934		1.492	0.474225	0.541861	0.559191	0.864302	0.843228	0.848056		1.492	0.633736	0.614235	0.524243	0.848499	0.861559	0.877659
1.493	0.378549	0.355094	0.396626	0.884808	0.879	0.892291		1.493	0.474995	0.54221	0.559198	0.865705	0.843771	0.848066		1.493	0.633744	0.614881	0.524783	0.848509	0.862466	0.878563
1.494	0.378603	0.355501	0.39623	0.884934	0.880007	0.8914		1.494	0.475729	0.542651	0.559295	0.867043	0.844458	0.848213		1.494	0.633423	0.615567	0.52509	0.84808	0.863428	0.879077
1.495	0.378412	0.356128	0.395924	0.884487	0.88156	0.890712		1.495	0.476533	0.543003	0.559323	0.868508	0.845005	0.848256		1.495	0.633029	0.616331	0.525231	0.847552	0.864499	0.879313
1.496	0.378151	0.356746	0.395721	0.883877	0.883089	0.890255		1.496	0.477377	0.543332	0.559034	0.870046	0.845517	0.847818		1.496	0.63265	0.616989	0.525265	0.847045	0.865422	0.87937
1.497	0.37787	0.357371	0.39566	0.883221	0.884636	0.890118		1.497	0.478065	0.543852	0.558561	0.8713	0.846327	0.8471		1.497	0.632346	0.617491	0.525236	0.846638	0.866126	0.879321
1.498	0.377574	0.357962	0.395642	0.882529	0.886099	0.890077		1.498	0.478435	0.544733	0.557885	0.871975	0.847698	0.846075		1.498	0.632203	0.617783	0.525143	0.846446	0.866536	0.879165
1.499	0.377322	0.358479	0.395587	0.88194	0.887379	0.889953		1.499	0.478428	0.545852	0.556913	0.871962	0.849439	0.844601		1.499	0.632131	0.617901	0.525142	0.84635	0.866702	0.879164
1.5	0.377226	0.358864	0.395619	0.881715	0.888332	0.890025		1.5	0.478081	0.547032	0.555878	0.871329	0.851275	0.843031		1.5	0.631787	0.617917	0.525086	0.845889	0.866724	0.87907
1.501	0.377253	0.359207	0.395451	0.881778	0.889181	0.889648		1.501	0.477714	0.548095	0.554991	0.87066	0.852929	0.841686		1.501	0.631292	0.618013	0.524945	0.845226	0.866859	0.878834
1.502	0.377366	0.359271	0.395173	0.882042	0.88934	0.889022		1.502	0.477311	0.548912	0.554244	0.869926	0.854201	0.840553		1.502	0.630498	0.618019	0.524714	0.844163	0.866867	0.878447
1.503	0.377567	0.359137	0.395025	0.882512	0.889008	0.888689		1.503	0.476853	0.549503	0.553791	0.869091	0.85512	0.839866		1.503	0.629559	0.617982	0.524505	0.842906	0.866815	0.878097
1.504	0.377745	0.358857	0.394827	0.882928	0.888315	0.888244		1.504	0.476602	0.549927	0.553875	0.868634	0.85578	0.839994		1.504	0.62888	0.617925	0.524324	0.841997	0.866735	0.877794
1.505	0.37778	0.358391	0.39451	0.88301	0.887161	0.887531		1.505	0.47668	0.550289	0.554281	0.868776	0.856344	0.840609		1.505	0.628696	0.618045	0.524362	0.841751	0.866904	0.877858
1.506	0.377822	0.357766	0.394231	0.883108	0.885614	0.886903		1.506	0.476926	0.550613	0.554876	0.869224	0.856848	0.841512		1.506	0.629005	0.618187	0.524589	0.842164	0.867103	0.878238
1.507	0.377712	0.357367	0.39424	0.882851	0.884627	0.886923		1.507	0.477267	0.551084	0.555717	0.869846	0.857581	0.842787		1.507	0.629698	0.618367	0.524948	0.843092	0.867355	0.878839
1.508	0.377381	0.357018	0.394444	0.882078	0.883763	0.887382		1.508	0.477702	0.551586	0.556644	0.870639	0.858362	0.844193		1.508	0.630592	0.618574	0.525488	0.844289	0.867646	0.879743
1.509	0.377014	0.356672	0.394786	0.88122	0.882906	0.888151		1.509	0.478	0.552088	0.557553	0.871182	0.859143	0.845572		1.509	0.631477	0.618891	0.526152	0.845474	0.86809	0.880854
1.51	0.37682	0.3565	0.395257	0.880766	0.88248	0.889211		1.51	0.477969	0.552538	0.558211	0.871125	0.859843	0.846569		1.51	0.632356	0.619195	0.526649	0.846651	0.868517	0.881687
1.511	0.376485	0.356313	0.395763	0.879983	0.882017	0.890349		1.511	0.477513	0.552913	0.558506	0.870294	0.860427	0.847017		1.511	0.633123	0.619445	0.527134	0.847678	0.868867	0.882498
1.512	0.376042	0.355973	0.396131	0.878948	0.881176	0.891177		1.512	0.476689	0.553091	0.558278	0.868792	0.860704	0.846671		1.512	0.633699	0.619551	0.527498	0.848449	0.869016	0.883108
1.513	0.37568	0.355843	0.396257	0.878102	0.880854	0.891461		1.513	0.475687	0.553125	0.55752	0.866966	0.860757	0.845522		1.513	0.634034	0.619574	0.527492	0.848898	0.869048	0.883098
1.514	0.375356	0.35583	0.396231	0.877344	0.880822	0.891402		1.514	0.474876	0.552883	0.556161	0.865488	0.86038	0.843461		1.514	0.634229	0.619775	0.527307	0.849159	0.86933	0.882788
1.515	0.375018	0.355723	0.396137	0.876554	0.880557	0.891191		1.515	0.474194	0.552516	0.554532	0.864245	0.859809	0.84099		1.515	0.634209	0.620307	0.526953	0.849132	0.870076	0.882195
1.516	0.374811	0.355737	0.396009	0.876071	0.880592	0.890903		1.516	0.473356	0.552178	0.552884	0.862718	0.859283	0.838491		1.516	0.634085	0.621033	0.526296	0.848966	0.871095	0.881096
1.517	0.374718	0.355843	0.395743	0.875853	0.880854	0.890304		1.517	0.472489	0.55208	0.551474	0.861138	0.859131	0.836352		1.517	0.633944	0.621822	0.525706	0.848777	0.872201	0.880108
1.518	0.374727	0.355754	0.395484	0.875874	0.880634	0.889722		1.518	0.471796	0.552228	0.550488	0.859875	0.859361	0.834857		1.518	0.633953	0.622589	0.525352	0.848789	0.873277	0.879515
1.519	0.374874	0.355419	0.395084	0.876218	0.879804	0.888822		1.519	0.471208	0.552685	0.550089	0.858803	0.860072	0.834252		1.519	0.634107	0.623088	0.525064	0.848995	0.873977	0.879033
1.52	0.375152	0.35494	0.394618	0.876868	0.878619	0.887774		1.52	0.470863	0.553309	0.550106	0.858174	0.861043	0.834278		1.52	0.634523	0.623219	0.524974	0.849552	0.874161	0.878882
1.521	0.37541	0.354342	0.394332	0.877471	0.877138	0.88713		1.521	0.47094	0.553955	0.550518	0.858314	0.862049	0.834902		1.521	0.635034	0.622973	0.525055	0.850237	0.873816	0.879018
1.522	0.375643	0.353814	0.394242	0.878015	0.875831	0.886928		1.522	0.471337	0.55437	0.551353	0.859038	0.862694	0.836169		1.522	0.635585	0.62259	0.525151	0.850974	0.873279	0.879179
1.523	0.37583	0.353423	0.394144	0.878452	0.874864	0.886707		1.523	0.471848	0.554362	0.552591	0.859969	0.862682	0.838046		1.523	0.635939	0.622208	0.52531	0.851448	0.872743	0.879445
1.524	0.375976	0.353169	0.394259	0.878794	0.874235	0.886966		1.524	0.472359	0.553854	0.554193	0.860901	0.861891	0.840476		1.524	0.636116	0.621939	0.525484	0.851685	0.872365	0.879736
1.525	0.376052	0.353264	0.394441	0.878971	0.87447	0.887375		1.525	0.472685	0.553104	0.556021	0.861495	0.860724	0.843248		1.525	0.636033	0.621885	0.525539	0.851574	0.87229	0.879828
1.526	0.376141	0.353574	0.394372	0.879179	0.875237	0.88722		1.526	0.472828	0.552238	0.557885	0.861755	0.859377	0.846075		1.526	0.635681	0.621949	0.525658	0.851103	0.872379	0.880027
1.527	0.37627	0.354016	0.394333	0.879481	0.876331	0.887132		1.527	0.472851	0.551304	0.559622	0.861797	0.857923	0.848709		1.527	0.635158	0.622076	0.525762	0.850403	0.872558	0.880202
1.528	0.376331	0.354554	0.394336	0.879623	0.877663	0.887139		1.528	0.472986	0.550361	0.561149	0.862043	0.856456	0.851025		1.528	0.634625	0.622428	0.525673	0.849689	0.873051	0.880053
1.529	0.376235	0.355119	0.394256	0.879399	0.879062	0.886959		1.529	0.473381	0.549691	0.562128	0.862763	0.855413	0.85251		1.529	0.634164	0.62282	0.525513	0.849072	0.873601	0.879785
1.53	0.375908	0.355607	0.394402	0.878635	0.88027	0.887288		1.53	0.473784	0.549262	0.562637	0.863498	0.854745	0.853282		1.53	0.633777	0.623031	0.525348	0.848554	0.873897	0.879508
1.531	0.375527	0.356123	0.394669	0.877744	0.881547	0.887888		1.531	0.47413	0.549096	0.562649	0.864128	0.854487	0.8533		1.531	0.633594	0.62305	0.525274	0.848309	0.873924	0.879385
1.532	0.375081	0.356484	0.394682	0.876702	0.882441	0.887918		1.532	0.474331	0.549218	0.562367	0.864495	0.854677	0.852872		1.532	0.633487	0.622872	0.525429	0.848165	0.873674	0.879644
1.533	0.374717	0.356727	0.394521	0.875851	0.883042	0.887555		1.533	0.473939	0.549649	0.561972	0.86378	0.855348	0.852273		1.533	0.633707	0.622419	0.525738	0.84846	0.873039	0.880161
1.534	0.374374	0.356915	0.394306	0.875049	0.883508	0.887072		1.534	0.472984	0.550196	0.561445	0.86204	0.856199	0.851474		1.534	0.633904	0.621823	0.526014	0.848724	0.872203	0.880623
1.535	0.374205	0.35708	0.394042	0.874654	0.883916	0.886478		1.535	0.471833	0.550679	0.560636	0.859942	0.856951	0.850247		1.535	0.634094	0.62107	0.526288	0.848978	0.871147	0.881082
1.536	0.373981	0.357407	0.393799	0.874131	0.884726	0.885931		1.536	0.470737	0.550827	0.559776	0.857945	0.857181	0.848943		1.536	0.633964	0.620294	0.526405	0.848804	0.870058	0.881278
1.537	0.373822	0.357691	0.393542	0.873759	0.885429	0.885353		1.537	0.469763	0.550511	0.55874	0.856169	0.856689	0.847372		1.537	0.633862	0.619583	0.526218	0.848667	0.869061	0.880965
1.538	0.373501	0.357836	0.393386	0.873009	0.885787	0.885002		1.538	0.469224	0.549688	0.557547	0.855187	0.855408	0.845562		1.538	0.633616	0.619002	0.525966	0.848338	0.868246	0.880543
1.539	0.37309	0.357979	0.393441	0.872048	0.886141	0.885126		1.539	0.469082	0.548613	0.556421	0.854928	0.853736	0.843855		1.539	0.633599	0.618566	0.525809	0.848315	0.867634	0.88028
1.54	0.372644	0.358153	0.393603	0.871005	0.886572	0.88549		1.54	0.469317	0.547538	0.555639	0.855356	0.852063	0.842669		1.54	0.633455	0.618473	0.525794	0.848122	0.867504	0.880255
1.541	0.372389	0.358169	0.393817	0.870409	0.886612	0.885972		1.541	0.469855	0.546489	0.555324	0.856337	0.85043	0.842191		1.541	0.633434	0.618692	0.526145	0.848094	0.867811	0.880843
1.542	0.372173	0.358371	0.39418	0.869905	0.887112	0.886788		1.542	0.470712	0.545669	0.555597	0.857899	0.849154	0.842605		1.542	0.632993	0.619082	0.526665	0.847504	0.868358	0.881713
1.543	0.372142	0.3586	0.394517	0.869832	0.887679	0.887546		1.543	0.471692	0.545238	0.55626	0.859685	0.848483	0.843611		1.543	0.632396	0.619556	0.527089	0.846705	0.869023	0.882423
1.544	0.372186	0.358715	0.394748	0.869935	0.887963	0.888066		1.544	0.472595	0.544987	0.557169	0.861331	0.848093	0.844989		1.544	0.631462	0.619729	0.527505	0.845454	0.869266	0.88312
1.545	0.372168	0.3587	0.395004	0.869893	0.887926	0.888642		1.545	0.473293	0.544668	0.558141	0.862603	0.847596	0.846463		1.545	0.630568	0.619491	0.52774	0.844257	0.868932	0.883513
1.546	0.372109	0.358571	0.395115	0.869755	0.887607	0.888892		1.546	0.473811	0.544514	0.559191	0.863547	0.847357	0.848056		1.546	0.629853	0.619033	0.527688	0.8433	0.868289	0.883426
1.547	0.372165	0.358257	0.395217	0.869886	0.88683	0.889121		1.547	0.474032	0.544571	0.560179	0.86395	0.847445	0.849554		1.547	0.629872	0.618287	0.52756	0.843325	0.867243	0.883212
1.548	0.372195	0.357959	0.395429	0.869956	0.886092	0.889598		1.548	0.474127	0.544649	0.560944	0.864123	0.847567	0.850714		1.548	0.630099	0.617402	0.527383	0.843629	0.866002	0.882915
1.549	0.372174	0.357833	0.395788	0.869907	0.88578	0.890406		1.549	0.474131	0.544784	0.561537	0.86413	0.847777	0.851614		1.549	0.630828	0.616724	0.527054	0.844605	0.865051	0.882365
1.55	0.372367	0.357824	0.396123	0.870358	0.885758	0.891159		1.55	0.474311	0.545036	0.561901	0.864458	0.848169	0.852166		1.55	0.631704	0.616125	0.526604	0.845778	0.86421	0.881611
1.551	0.372527	0.357609	0.396487	0.870732	0.885226	0.891978		1.551	0.474469	0.545272	0.561883	0.864746	0.848536	0.852138		1.551	0.632606	0.615568	0.52597	0.846986	0.863429	0.88055
1.552	0.372656	0.357198	0.396601	0.871033	0.884208	0.892235		1.552	0.474618	0.545585	0.561373	0.865018	0.849023	0.851365		1.552	0.633337	0.614891	0.525224	0.847964	0.86248	0.879301
1.553	0.372896	0.356774	0.39659	0.871594	0.883159	0.89221		1.553	0.474856	0.546093	0.560532	0.865452	0.849814	0.850089		1.553	0.633949	0.614124	0.524729	0.848784	0.861404	0.878472
1.554	0.373242	0.356256	0.396518	0.872403	0.881876	0.892048		1.554	0.47503	0.546668	0.559369	0.865769	0.850709	0.848326		1.554	0.634258	0.613313	0.524517	0.849198	0.860266	0.878117
1.555	0.373679	0.355492	0.396275	0.873425	0.879985	0.891501		1.555	0.475141	0.547031	0.55804	0.865971	0.851274	0.84631		1.555	0.634345	0.612701	0.524498	0.849314	0.859408	0.878085
1.556	0.374106	0.354903	0.396068	0.874423	0.878527	0.891036		1.556	0.475328	0.54724	0.556759	0.866312	0.851599	0.844367		1.556	0.634059	0.612209	0.524677	0.848931	0.858718	0.878385
1.557	0.374386	0.354486	0.396029	0.875077	0.877495	0.890948		1.557	0.475435	0.547166	0.555724	0.866507	0.851484	0.842798		1.557	0.633425	0.611932	0.524907	0.848082	0.858329	0.87877
1.558	0.374496	0.354231	0.395924	0.875334	0.876864	0.890712		1.558	0.475349	0.546876	0.554968	0.86635	0.851032	0.841651		1.558	0.632615	0.611894	0.525034	0.846998	0.858276	0.878983
1.559	0.374501	0.354067	0.395801	0.875346	0.876458	0.890435		1.559	0.475212	0.546484	0.554654	0.8661	0.850422	0.841175		1.559	0.631765	0.612191	0.525032	0.84586	0.858692	0.878979
1.56	0.374477	0.354128	0.395736	0.87529	0.876609	0.890289		1.56	0.475052	0.546323	0.554851	0.865809	0.850172	0.841474		1.56	0.631263	0.612503	0.52488	0.845188	0.85913	0.878725
1.561	0.374418	0.354187	0.395547	0.875152	0.876755	0.889864		1.561	0.474842	0.546444	0.555405	0.865426	0.85036	0.842314		1.561	0.631054	0.612767	0.524502	0.844908	0.8595	0.878092
1.562	0.374176	0.354369	0.395228	0.874586	0.877205	0.889146		1.562	0.474814	0.546759	0.556208	0.865375	0.85085	0.843532		1.562	0.631243	0.612926	0.524221	0.845161	0.859723	0.877622
1.563	0.373939	0.354672	0.395041	0.874032	0.877955	0.888725		1.563	0.474929	0.546978	0.557252	0.865585	0.851191	0.845115		1.563	0.631465	0.613119	0.523937	0.845458	0.859994	0.877146
1.564	0.373601	0.355087	0.394846	0.873242	0.878983	0.888286		1.564	0.475328	0.547215	0.558343	0.866312	0.85156	0.84677		1.564	0.631478	0.613405	0.523641	0.845475	0.860395	0.876651
1.565	0.373317	0.355463	0.394674	0.872578	0.879913	0.8879		1.565	0.476026	0.547296	0.559191	0.867584	0.851686	0.848056		1.565	0.631208	0.613745	0.523348	0.845114	0.860872	0.87616
1.566	0.372984	0.355812	0.394764	0.8718	0.880777	0.888102		1.566	0.476548	0.547499	0.55968	0.868535	0.852002	0.848797		1.566	0.630783	0.614009	0.523178	0.844545	0.861242	0.875876
1.567	0.372851	0.356263	0.394909	0.871489	0.881894	0.888428		1.567	0.476642	0.548027	0.559969	0.868707	0.852824	0.849236		1.567	0.630124	0.61417	0.522936	0.843663	0.861468	0.87547
1.568	0.372738	0.356672	0.394788	0.871225	0.882906	0.888156		1.568	0.476489	0.548889	0.559826	0.868428	0.854165	0.849019		1.568	0.629683	0.614311	0.522761	0.843072	0.861666	0.875177
1.569	0.372858	0.356894	0.394618	0.871506	0.883456	0.887774		1.569	0.476074	0.549847	0.559319	0.867672	0.855656	0.84825		1.569	0.629117	0.614329	0.522402	0.842314	0.861691	0.874576
1.57	0.373023	0.357157	0.39441	0.871891	0.884107	0.887306		1.57	0.475583	0.550808	0.558444	0.866777	0.857151	0.846923		1.57	0.628805	0.614343	0.521852	0.841897	0.861711	0.873656
1.571	0.373097	0.357355	0.394111	0.872064	0.884597	0.886633		1.571	0.475326	0.551551	0.557229	0.866308	0.858308	0.84508		1.571	0.628682	0.614496	0.521379	0.841732	0.861926	0.872864
1.572	0.373084	0.357351	0.393923	0.872034	0.884587	0.88621		1.572	0.475284	0.552035	0.555768	0.866232	0.859061	0.842865		1.572	0.628797	0.614803	0.520967	0.841886	0.862356	0.872174
1.573	0.373243	0.357216	0.393996	0.872406	0.884253	0.886374		1.573	0.475239	0.552212	0.554475	0.86615	0.859336	0.840904		1.573	0.629326	0.615085	0.520496	0.842594	0.862752	0.871386
1.574	0.373344	0.356944	0.394363	0.872642	0.883579	0.8872		1.574	0.47523	0.552346	0.553602	0.866133	0.859545	0.83958		1.574	0.630096	0.615383	0.520293	0.843625	0.86317	0.871046
1.575	0.373462	0.356597	0.394887	0.872917	0.88272	0.888379		1.575	0.475168	0.552484	0.553201	0.86602	0.859759	0.838971		1.575	0.630824	0.615477	0.52044	0.8446	0.863302	0.871292
1.576	0.373551	0.356383	0.395304	0.873125	0.882191	0.889317		1.576	0.475004	0.552735	0.553282	0.865721	0.86015	0.839094		1.576	0.631428	0.615444	0.520708	0.845409	0.863255	0.87174
1.577	0.373683	0.356231	0.395524	0.873434	0.881814	0.889812		1.577	0.474962	0.552715	0.553777	0.865645	0.860119	0.839845		1.577	0.631533	0.615302	0.521201	0.845549	0.863056	0.872566
1.578	0.373632	0.356012	0.395584	0.873315	0.881272	0.889947		1.578	0.475115	0.552351	0.554396	0.865924	0.859552	0.840784		1.578	0.631182	0.615249	0.521759	0.845079	0.862982	0.8735
1.579	0.373533	0.355993	0.395427	0.873083	0.881225	0.889594		1.579	0.47522	0.551811	0.554939	0.866115	0.858712	0.841607		1.579	0.630295	0.615183	0.52214	0.843892	0.862889	0.874138
1.58	0.373217	0.355973	0.39523	0.872345	0.881176	0.88915		1.58	0.475268	0.551266	0.555292	0.866203	0.857864	0.842143		1.58	0.629106	0.615177	0.522565	0.8423	0.862881	0.874849
1.581	0.372806	0.355941	0.395129	0.871384	0.881097	0.888923		1.581	0.4751	0.550734	0.555598	0.865896	0.857036	0.842607		1.581	0.628361	0.615223	0.523009	0.841302	0.862945	0.875593
1.582	0.372468	0.35592	0.395024	0.870594	0.881045	0.888687		1.582	0.474354	0.550505	0.555893	0.864537	0.85668	0.843054		1.582	0.628084	0.61528	0.523215	0.840931	0.863025	0.875938
1.583	0.372293	0.355989	0.394801	0.870185	0.881215	0.888185		1.583	0.47311	0.550597	0.556057	0.862269	0.856823	0.843303		1.583	0.628629	0.615215	0.523255	0.841661	0.862934	0.876004
1.584	0.372119	0.355967	0.394612	0.869778	0.881161	0.88776		1.584	0.471669	0.55088	0.556152	0.859643	0.857263	0.843447		1.584	0.629674	0.615117	0.523175	0.84306	0.862797	0.875871
1.585	0.372057	0.356036	0.394334	0.869633	0.881332	0.887135		1.585	0.47003	0.551264	0.556161	0.856656	0.857861	0.843461		1.585	0.630885	0.615065	0.522791	0.844681	0.862724	0.875228
1.586	0.372084	0.356048	0.393687	0.869697	0.881361	0.885679		1.586	0.468488	0.551676	0.556072	0.853846	0.858502	0.843326		1.586	0.63206	0.614868	0.522257	0.846255	0.862447	0.874334
1.587	0.372277	0.355829	0.393207	0.870148	0.880819	0.884599		1.587	0.46724	0.551884	0.555948	0.851571	0.858826	0.843137		1.587	0.632931	0.614654	0.521754	0.847421	0.862147	0.873492
1.588	0.372475	0.35543	0.393092	0.87061	0.879832	0.88434		1.588	0.466226	0.551881	0.555891	0.849723	0.858821	0.843051		1.588	0.633596	0.61443	0.521278	0.848311	0.861833	0.872695
1.589	0.372754	0.354982	0.393022	0.871263	0.878723	0.884183		1.589	0.465591	0.551701	0.555974	0.848566	0.858541	0.843177		1.589	0.634331	0.614124	0.521011	0.849295	0.861404	0.872248
1.59	0.372897	0.354578	0.393004	0.871597	0.877723	0.884143		1.59	0.465463	0.551126	0.556392	0.848332	0.857646	0.843811		1.59	0.634822	0.61382	0.521026	0.849953	0.860977	0.872273
1.591	0.373116	0.354306	0.393166	0.872109	0.877049	0.884507		1.591	0.465501	0.550102	0.557233	0.848402	0.856053	0.845086		1.591	0.635312	0.61388	0.521028	0.850609	0.861061	0.872276
1.592	0.373243	0.354244	0.393055	0.872406	0.876896	0.884257		1.592	0.465694	0.548708	0.558188	0.848753	0.853883	0.846535		1.592	0.635463	0.613984	0.520973	0.850811	0.861207	0.872184
1.593	0.373381	0.354299	0.392847	0.872728	0.877032	0.883789		1.593	0.465972	0.547264	0.559082	0.84926	0.851636	0.84789		1.593	0.635402	0.614322	0.520845	0.850729	0.861681	0.87197
1.594	0.373344	0.354438	0.392753	0.872642	0.877376	0.883578		1.594	0.466302	0.545891	0.559776	0.849861	0.8495	0.848943		1.594	0.635122	0.614705	0.520507	0.850354	0.862219	0.871404
1.595	0.373337	0.354585	0.392731	0.872625	0.87774	0.883528		1.595	0.466866	0.544939	0.560243	0.850889	0.848018	0.849651		1.595	0.634922	0.614953	0.520093	0.850087	0.862567	0.870711
1.596	0.373239	0.35476	0.392706	0.872396	0.878173	0.883472		1.596	0.467402	0.5445	0.560626	0.851866	0.847335	0.850232		1.596	0.635043	0.614897	0.519756	0.850249	0.862488	0.870147
1.597	0.373184	0.354944	0.392875	0.872268	0.878629	0.883852		1.597	0.467855	0.5445	0.560908	0.852692	0.847335	0.85066		1.597	0.635241	0.614589	0.519333	0.850514	0.862056	0.869438
1.598	0.372973	0.355147	0.392992	0.871774	0.879131	0.884116		1.598	0.468488	0.544653	0.561047	0.853846	0.847573	0.850871		1.598	0.635089	0.613855	0.518921	0.85031	0.861026	0.868749
1.599	0.372745	0.355512	0.392997	0.871242	0.880035	0.884127		1.599	0.469152	0.544841	0.561166	0.855056	0.847866	0.851051		1.599	0.63472	0.613091	0.518515	0.849816	0.859955	0.868069
1.6	0.372492	0.355919	0.392796	0.87065	0.881042	0.883675		1.6	0.469435	0.544864	0.561351	0.855572	0.847901	0.851332		1.6	0.633961	0.612363	0.517941	0.8488	0.858934	0.867108
1.601	0.372413	0.356246	0.392595	0.870466	0.881852	0.883222		1.601	0.469538	0.544841	0.561399	0.855759	0.847866	0.851404		1.601	0.633093	0.611557	0.517308	0.847638	0.857803	0.866048
1.602	0.372249	0.356513	0.392502	0.870082	0.882513	0.883013		1.602	0.469633	0.544699	0.561424	0.855932	0.847645	0.851442		1.602	0.632289	0.610755	0.516808	0.846561	0.856678	0.865211
1.603	0.37218	0.356725	0.39255	0.869921	0.883037	0.883121		1.603	0.469708	0.544473	0.561355	0.856069	0.847293	0.851338		1.603	0.631557	0.610089	0.516459	0.845581	0.855744	0.864627
1.604	0.372159	0.356794	0.392472	0.869872	0.883208	0.882946		1.604	0.469942	0.543894	0.560977	0.856496	0.846392	0.850764		1.604	0.631123	0.609436	0.516503	0.845	0.854828	0.864701
1.605	0.372095	0.35676	0.392552	0.869722	0.883124	0.883126		1.605	0.470626	0.543048	0.560277	0.857742	0.845075	0.849703		1.605	0.631061	0.608985	0.516859	0.844917	0.854195	0.865297
1.606	0.371916	0.356657	0.392721	0.869304	0.882869	0.883506		1.606	0.471348	0.54209	0.559312	0.859058	0.843585	0.848239		1.606	0.63135	0.60883	0.517394	0.845304	0.853978	0.866192
1.607	0.371923	0.356435	0.393	0.86932	0.882319	0.884134		1.607	0.471812	0.541255	0.5582	0.859904	0.842285	0.846553		1.607	0.631747	0.608696	0.518194	0.845836	0.85379	0.867532
1.608	0.371943	0.356261	0.393357	0.869367	0.881889	0.884937		1.608	0.472138	0.540351	0.557243	0.860498	0.840878	0.845101		1.608	0.632096	0.608754	0.519094	0.846303	0.853871	0.869038
1.609	0.372193	0.356046	0.393707	0.869951	0.881357	0.885724		1.609	0.472245	0.539752	0.556734	0.860693	0.839946	0.84433		1.609	0.632342	0.608915	0.519843	0.846632	0.854097	0.870292
1.61	0.37263	0.355889	0.39389	0.870973	0.880968	0.886136		1.61	0.471642	0.539479	0.556553	0.859594	0.839521	0.844055		1.61	0.632249	0.608942	0.520522	0.846508	0.854135	0.871429
1.611	0.373122	0.35566	0.39399	0.872123	0.880401	0.886361		1.611	0.47085	0.539123	0.556449	0.85815	0.838967	0.843897		1.611	0.631676	0.608883	0.520942	0.845741	0.854052	0.872132
1.612	0.373196	0.355802	0.39397	0.872296	0.880753	0.886316		1.612	0.470329	0.538548	0.556422	0.857201	0.838073	0.843856		1.612	0.630846	0.608907	0.521058	0.844629	0.854086	0.872326
1.613	0.373217	0.356015	0.393801	0.872345	0.88128	0.885936		1.613	0.470171	0.537844	0.556416	0.856913	0.836977	0.843847		1.613	0.629803	0.608877	0.520949	0.843233	0.854044	0.872144
1.614	0.373053	0.356295	0.393684	0.871961	0.881973	0.885672		1.614	0.470115	0.537063	0.556427	0.856811	0.835762	0.843864		1.614	0.628921	0.608987	0.520668	0.842052	0.854198	0.871673
1.615	0.372645	0.356525	0.393634	0.871008	0.882542	0.88556		1.615	0.470182	0.53644	0.556531	0.856933	0.834792	0.844022		1.615	0.628355	0.609129	0.520209	0.841294	0.854397	0.870905
1.616	0.371998	0.356927	0.393678	0.869496	0.883537	0.885659		1.616	0.470442	0.536271	0.5569	0.857407	0.834529	0.844581		1.616	0.628171	0.609278	0.519925	0.841048	0.854606	0.87043
1.617	0.371515	0.357115	0.393897	0.868367	0.884003	0.886151		1.617	0.470629	0.536581	0.557325	0.857748	0.835012	0.845226		1.617	0.628426	0.609432	0.519817	0.841389	0.854822	0.870249
1.618	0.371175	0.35724	0.393867	0.867572	0.884312	0.886084		1.618	0.470645	0.537202	0.557614	0.857777	0.835978	0.845664		1.618	0.628956	0.609568	0.519845	0.842099	0.855013	0.870296
1.619	0.371017	0.357142	0.393557	0.867203	0.88407	0.885387		1.619	0.470443	0.537927	0.557554	0.857409	0.837106	0.845573		1.619	0.629309	0.609638	0.520045	0.842571	0.855111	0.87063
1.62	0.371036	0.357	0.39328	0.867247	0.883718	0.884763		1.62	0.470179	0.538624	0.557014	0.856928	0.838191	0.844754		1.62	0.629403	0.609614	0.520364	0.842697	0.855078	0.871165
1.621	0.371208	0.356694	0.393088	0.867649	0.882961	0.884331		1.621	0.469662	0.539105	0.556029	0.855985	0.838939	0.84326		1.621	0.629328	0.609465	0.520609	0.842597	0.854869	0.871575
1.622	0.371394	0.356357	0.39287	0.868084	0.882126	0.883841		1.622	0.469264	0.539237	0.554951	0.85526	0.839145	0.841625		1.622	0.629225	0.60933	0.520879	0.842459	0.854679	0.872027
1.623	0.37161	0.355908	0.392884	0.868589	0.881015	0.883873		1.623	0.469044	0.539222	0.553952	0.854859	0.839122	0.84011		1.623	0.628955	0.609229	0.521113	0.842097	0.854538	0.872418
1.624	0.371901	0.355472	0.393066	0.869269	0.879936	0.884282		1.624	0.468885	0.539336	0.553188	0.854569	0.839299	0.838952		1.624	0.62865	0.609093	0.521197	0.841689	0.854347	0.872559
1.625	0.372213	0.35501	0.393234	0.869998	0.878792	0.88466		1.625	0.46907	0.53954	0.552645	0.854906	0.839616	0.838128		1.625	0.628253	0.609142	0.521318	0.841158	0.854416	0.872762
1.626	0.372555	0.354742	0.393523	0.870797	0.878129	0.88531		1.626	0.469631	0.539834	0.552279	0.855929	0.840074	0.837573		1.626	0.627617	0.609348	0.521387	0.840306	0.854705	0.872877
1.627	0.37308	0.35452	0.393816	0.872025	0.877579	0.885969		1.627	0.470686	0.540269	0.552084	0.857852	0.840751	0.837277		1.627	0.627039	0.609728	0.521292	0.839532	0.855238	0.872718
1.628	0.373603	0.35424	0.394146	0.873247	0.876886	0.886712		1.628	0.47171	0.540869	0.551929	0.859718	0.841685	0.837042		1.628	0.626618	0.610283	0.521169	0.838968	0.856016	0.872512
1.629	0.374062	0.353719	0.394597	0.87432	0.875596	0.887726		1.629	0.472637	0.541566	0.551878	0.861407	0.842769	0.836965		1.629	0.626353	0.610818	0.521104	0.838614	0.856767	0.872403
1.63	0.374366	0.353286	0.395129	0.87503	0.874524	0.888923		1.63	0.473282	0.542296	0.552097	0.862583	0.843905	0.837297		1.63	0.626349	0.611252	0.521011	0.838608	0.857375	0.872248
1.631	0.374674	0.352734	0.395368	0.87575	0.873158	0.889461		1.631	0.473827	0.543039	0.552525	0.863576	0.845061	0.837946		1.631	0.626476	0.611838	0.521051	0.838778	0.858197	0.872315
1.632	0.374955	0.352212	0.395426	0.876407	0.871866	0.889591		1.632	0.473798	0.543694	0.552927	0.863523	0.846081	0.838556		1.632	0.62655	0.612459	0.521143	0.838877	0.859068	0.872469
1.633	0.375295	0.351926	0.39534	0.877202	0.871158	0.889398		1.633	0.473487	0.544194	0.5533	0.862957	0.846859	0.839122		1.633	0.626433	0.613162	0.521047	0.838721	0.860054	0.872308
1.634	0.375445	0.351967	0.395082	0.877552	0.871259	0.888817		1.634	0.472917	0.544692	0.553414	0.861918	0.847634	0.839294		1.634	0.626164	0.613917	0.520769	0.838361	0.861113	0.871843
1.635	0.375505	0.351936	0.394705	0.877693	0.871183	0.887969		1.635	0.472492	0.545058	0.553087	0.861143	0.848203	0.838799		1.635	0.625727	0.614538	0.520359	0.837776	0.861984	0.871156
1.636	0.375574	0.352051	0.394369	0.877854	0.871467	0.887213		1.636	0.471823	0.545355	0.552407	0.859924	0.848666	0.837767		1.636	0.625242	0.614967	0.519608	0.837126	0.862586	0.869899
1.637	0.375591	0.352237	0.394073	0.877894	0.871928	0.886547		1.637	0.471173	0.545521	0.551539	0.858739	0.848924	0.836451		1.637	0.624989	0.615111	0.518904	0.836787	0.862788	0.86872
1.638	0.375475	0.352323	0.393757	0.877623	0.872141	0.885837		1.638	0.470614	0.545631	0.550366	0.85772	0.849095	0.834672		1.638	0.624985	0.614935	0.518596	0.836782	0.862541	0.868205
1.639	0.375518	0.352295	0.393531	0.877723	0.872071	0.885328		1.639	0.470372	0.545775	0.549167	0.857279	0.849319	0.832854		1.639	0.625119	0.614737	0.518567	0.836961	0.862264	0.868156
1.64	0.375683	0.35248	0.393366	0.878109	0.872529	0.884957		1.64	0.470492	0.545971	0.548237	0.857498	0.849624	0.831443		1.64	0.625406	0.614698	0.518916	0.837346	0.862209	0.86874
1.641	0.375847	0.352509	0.393303	0.878492	0.872601	0.884815		1.641	0.470968	0.546171	0.54763	0.858366	0.849935	0.830523		1.641	0.625769	0.61494	0.519674	0.837832	0.862548	0.870009
1.642	0.376138	0.352647	0.393271	0.879172	0.872943	0.884743		1.642	0.471116	0.54664	0.54742	0.858635	0.850665	0.830204		1.642	0.626104	0.615385	0.520505	0.83828	0.863172	0.871401
1.643	0.376503	0.352831	0.393283	0.880025	0.873398	0.88477		1.643	0.471003	0.547301	0.547576	0.858429	0.851694	0.830441		1.643	0.626394	0.615761	0.521346	0.838669	0.8637	0.872809
1.644	0.376742	0.353053	0.393172	0.880584	0.873948	0.88452		1.644	0.470856	0.547818	0.548137	0.858161	0.852498	0.831292		1.644	0.626622	0.616082	0.522259	0.838974	0.86415	0.874337
1.645	0.376877	0.353166	0.392869	0.8809	0.874227	0.883839		1.645	0.470853	0.548158	0.548895	0.858156	0.853027	0.832441		1.645	0.626901	0.616438	0.52287	0.839347	0.864649	0.87536
1.646	0.377068	0.353351	0.392343	0.881346	0.874685	0.882655		1.646	0.470939	0.548295	0.549789	0.858313	0.853241	0.833797		1.646	0.627322	0.616712	0.523225	0.839911	0.865034	0.875954
1.647	0.377131	0.353597	0.391865	0.881493	0.875294	0.88158		1.647	0.471036	0.548156	0.550592	0.858489	0.853024	0.835015		1.647	0.627883	0.617037	0.523523	0.840662	0.86549	0.876453
1.648	0.376998	0.354014	0.391631	0.881182	0.876327	0.881054		1.648	0.471491	0.547907	0.551281	0.859319	0.852637	0.83606		1.648	0.628474	0.617562	0.523603	0.841453	0.866226	0.876587
1.649	0.376858	0.354346	0.391448	0.880855	0.877148	0.880642		1.649	0.471943	0.547673	0.551778	0.860143	0.852273	0.836813		1.649	0.628963	0.618044	0.523565	0.842108	0.866902	0.876523
1.65	0.376727	0.354674	0.3914	0.880549	0.87796	0.880534		1.65	0.472065	0.54766	0.552086	0.860365	0.852252	0.83728		1.65	0.629363	0.618521	0.523514	0.842644	0.867571	0.876438
1.651	0.376552	0.354735	0.391496	0.88014	0.878111	0.88075		1.651	0.471729	0.547943	0.552214	0.859753	0.852693	0.837475		1.651	0.629499	0.618849	0.523471	0.842826	0.868031	0.876366
1.652	0.376402	0.354633	0.391441	0.879789	0.877859	0.880626		1.652	0.471046	0.548637	0.552143	0.858508	0.853773	0.837367		1.652	0.629177	0.618898	0.523523	0.842395	0.8681	0.876453
1.653	0.37631	0.354244	0.391228	0.879574	0.876896	0.880147		1.653	0.470186	0.549451	0.551831	0.85694	0.85504	0.836894		1.653	0.628454	0.618748	0.523628	0.841427	0.86789	0.876629
1.654	0.376191	0.353884	0.391044	0.879296	0.876005	0.879733		1.654	0.469352	0.550136	0.551406	0.85542	0.856106	0.836249		1.654	0.627704	0.618756	0.523662	0.840422	0.867901	0.876686
1.655	0.375939	0.35347	0.390685	0.878707	0.87498	0.878925		1.655	0.46845	0.550543	0.550813	0.853776	0.856739	0.83535		1.655	0.627114	0.618704	0.523566	0.839633	0.867828	0.876525
1.656	0.375561	0.353155	0.390427	0.877824	0.8742	0.878345		1.656	0.467598	0.550683	0.550305	0.852224	0.856957	0.834579		1.656	0.626706	0.618831	0.523421	0.839086	0.868006	0.876282
1.657	0.375012	0.352946	0.390413	0.87654	0.873683	0.878314		1.657	0.46667	0.550431	0.549947	0.850532	0.856565	0.834037		1.657	0.626613	0.619148	0.523228	0.838962	0.868451	0.875959
1.658	0.374404	0.352924	0.390333	0.875119	0.873628	0.878134		1.658	0.466015	0.549857	0.549901	0.849338	0.855671	0.833967		1.658	0.62692	0.619474	0.523032	0.839373	0.868908	0.875631
1.659	0.373669	0.352879	0.38998	0.873401	0.873517	0.877339		1.659	0.465709	0.54919	0.550204	0.848781	0.854633	0.834426		1.659	0.627497	0.619632	0.522941	0.840145	0.86913	0.875479
1.66	0.372948	0.352936	0.389722	0.871716	0.873658	0.876759		1.66	0.465555	0.548514	0.550719	0.8485	0.853581	0.835207		1.66	0.62824	0.619559	0.522912	0.84114	0.869027	0.87543
1.661	0.37229	0.352895	0.389485	0.870178	0.873557	0.876226		1.661	0.465907	0.547773	0.551228	0.849142	0.852428	0.835979		1.661	0.628905	0.619259	0.523041	0.842031	0.868606	0.875646
1.662	0.371612	0.352986	0.389249	0.868593	0.873782	0.875695		1.662	0.466907	0.547053	0.551874	0.850964	0.851308	0.836959		1.662	0.629449	0.618913	0.523236	0.842759	0.868121	0.875973
1.663	0.37096	0.353109	0.389132	0.867069	0.874086	0.875432		1.663	0.468188	0.546287	0.5526	0.853299	0.850116	0.83806		1.663	0.629943	0.618549	0.523571	0.84342	0.86761	0.876534
1.664	0.37044	0.353074	0.389344	0.865854	0.874	0.875909		1.664	0.469428	0.545448	0.553338	0.855559	0.84881	0.839179		1.664	0.630273	0.61814	0.523835	0.843862	0.867037	0.876975
1.665	0.369877	0.352938	0.389746	0.864538	0.873663	0.876813		1.665	0.470358	0.54465	0.554135	0.857254	0.847568	0.840388		1.665	0.6305	0.617797	0.524199	0.844166	0.866556	0.877585
1.666	0.369333	0.352976	0.390194	0.863266	0.873757	0.877821		1.666	0.470666	0.544077	0.55494	0.857815	0.846677	0.841609		1.666	0.630601	0.617576	0.524365	0.844301	0.866246	0.877863
1.667	0.369055	0.352973	0.390468	0.862617	0.87375	0.878437		1.667	0.470446	0.543656	0.555644	0.857414	0.846022	0.842676		1.667	0.630617	0.617484	0.524448	0.844323	0.866117	0.878002
1.668	0.368987	0.353009	0.390736	0.862458	0.873839	0.87904		1.668	0.469829	0.543383	0.556139	0.85629	0.845597	0.843427		1.668	0.630579	0.617382	0.524205	0.844272	0.865974	0.877595
1.669	0.368836	0.353153	0.390951	0.862105	0.874195	0.879524		1.669	0.468862	0.543305	0.556399	0.854527	0.845475	0.843821		1.669	0.630563	0.617249	0.52361	0.84425	0.865787	0.876599
1.67	0.368854	0.353421	0.391159	0.862147	0.874859	0.879992		1.67	0.467409	0.543272	0.556273	0.851879	0.845424	0.84363		1.67	0.630533	0.616821	0.522952	0.84421	0.865187	0.875497
1.671	0.368933	0.353643	0.391462	0.862331	0.875408	0.880673		1.671	0.466468	0.542952	0.555879	0.850164	0.844926	0.843033		1.671	0.630536	0.6161	0.522324	0.844214	0.864175	0.874446
1.672	0.369098	0.353897	0.39184	0.862717	0.876037	0.881524		1.672	0.466073	0.542502	0.555381	0.849444	0.844226	0.842278		1.672	0.6306	0.615377	0.521795	0.8443	0.863161	0.87356
1.673	0.369406	0.353961	0.392135	0.863437	0.876195	0.882188		1.673	0.466206	0.542227	0.5549	0.849687	0.843798	0.841548		1.673	0.630687	0.614523	0.521584	0.844416	0.861963	0.873207
1.674	0.369914	0.353696	0.392437	0.864624	0.875539	0.882867		1.674	0.466685	0.54198	0.554414	0.85056	0.843413	0.840811		1.674	0.630524	0.613667	0.521728	0.844198	0.860763	0.873448
1.675	0.370422	0.353524	0.392929	0.865812	0.875114	0.883974		1.675	0.467561	0.541824	0.553968	0.852156	0.843171	0.840135		1.675	0.630011	0.613217	0.522004	0.843511	0.860132	0.87391
1.676	0.371066	0.353346	0.393341	0.867317	0.874673	0.884901		1.676	0.468496	0.541671	0.55353	0.85386	0.842933	0.83947		1.676	0.629067	0.613169	0.522573	0.842247	0.860064	0.874863
1.677	0.37166	0.353109	0.393664	0.868705	0.874086	0.885627		1.677	0.469254	0.541276	0.553102	0.855242	0.842318	0.838821		1.677	0.627661	0.61323	0.523041	0.840365	0.86015	0.875646
1.678	0.372028	0.352877	0.393862	0.869566	0.873512	0.886073		1.678	0.469798	0.540574	0.552673	0.856233	0.841225	0.838171		1.678	0.625965	0.613517	0.523378	0.838094	0.860552	0.87621
1.679	0.372119	0.352762	0.394021	0.869778	0.873227	0.88643		1.679	0.470259	0.539825	0.552386	0.857073	0.84006	0.837735		1.679	0.624404	0.613806	0.52355	0.836004	0.860958	0.876498
1.68	0.372175	0.352623	0.394176	0.869909	0.872883	0.886779		1.68	0.47052	0.539107	0.552275	0.857549	0.838943	0.837567		1.68	0.623185	0.614052	0.523698	0.834372	0.861303	0.876746
1.681	0.372018	0.352605	0.39437	0.869542	0.872839	0.887216		1.681	0.470921	0.538453	0.552461	0.85828	0.837925	0.837849		1.681	0.622499	0.614488	0.52369	0.833454	0.861914	0.876733
1.682	0.371739	0.352759	0.394452	0.86889	0.87322	0.8874		1.682	0.471156	0.538057	0.552881	0.858708	0.837309	0.838486		1.682	0.622333	0.614856	0.523745	0.833231	0.86243	0.876825
1.683	0.37137	0.353013	0.394631	0.868028	0.873849	0.887803		1.683	0.471183	0.538151	0.55338	0.858757	0.837455	0.839243		1.683	0.622559	0.61505	0.523733	0.833534	0.862703	0.876805
1.684	0.370965	0.353306	0.394827	0.867081	0.874574	0.888244		1.684	0.470772	0.538471	0.55381	0.858008	0.837953	0.839895		1.684	0.622889	0.615192	0.523721	0.833976	0.862902	0.876785
1.685	0.370449	0.35357	0.394713	0.865875	0.875227	0.887987		1.685	0.470298	0.538919	0.554173	0.857144	0.83865	0.840446		1.685	0.623208	0.615204	0.523611	0.834403	0.862919	0.8766
1.686	0.370042	0.353674	0.394337	0.864924	0.875485	0.887141		1.686	0.469912	0.53961	0.554405	0.856441	0.839725	0.840797		1.686	0.623387	0.615054	0.523517	0.834643	0.862708	0.876443
1.687	0.369695	0.35352	0.39386	0.864113	0.875104	0.886068		1.687	0.469664	0.540613	0.554464	0.855989	0.841286	0.840887		1.687	0.623579	0.614739	0.523353	0.8349	0.862266	0.876169
1.688	0.369415	0.353186	0.39336	0.863458	0.874277	0.884943		1.688	0.469575	0.541682	0.554243	0.855827	0.84295	0.840552		1.688	0.623924	0.614366	0.523371	0.835362	0.861743	0.876199
1.689	0.369088	0.352758	0.392968	0.862694	0.873217	0.884062		1.689	0.46982	0.542566	0.553814	0.856273	0.844325	0.839901		1.689	0.624373	0.614192	0.523534	0.835963	0.861499	0.876472
1.69	0.368848	0.352488	0.39276	0.862133	0.872549	0.883594		1.69	0.470199	0.543235	0.553278	0.856964	0.845366	0.839088		1.69	0.62486	0.614519	0.52377	0.836615	0.861958	0.876867
1.691	0.36873	0.352179	0.392601	0.861857	0.871784	0.883236		1.691	0.470685	0.543575	0.552646	0.85785	0.845896	0.83813		1.691	0.625287	0.615031	0.523929	0.837186	0.862676	0.877133
1.692	0.368712	0.351976	0.392485	0.861815	0.871282	0.882975		1.692	0.471062	0.543626	0.552017	0.858537	0.845975	0.837176		1.692	0.625354	0.615644	0.524099	0.837276	0.863536	0.877417
1.693	0.368853	0.351922	0.392499	0.862144	0.871148	0.883006		1.693	0.471348	0.543593	0.551591	0.859058	0.845924	0.83653		1.693	0.625107	0.616246	0.524135	0.836945	0.86438	0.877478
1.694	0.369207	0.351953	0.392423	0.862972	0.871225	0.882835		1.694	0.471777	0.543706	0.551314	0.85984	0.846099	0.83611		1.694	0.624846	0.616709	0.524226	0.836596	0.86503	0.87763
1.695	0.369567	0.351781	0.392046	0.863813	0.870799	0.881987		1.695	0.472259	0.543986	0.551104	0.860718	0.846535	0.835791		1.695	0.624471	0.616887	0.52446	0.836094	0.865279	0.878022
1.696	0.370049	0.351771	0.391651	0.86494	0.870774	0.881099		1.696	0.472778	0.544394	0.551079	0.861664	0.84717	0.835753		1.696	0.624164	0.616706	0.524702	0.835683	0.865025	0.878427
1.697	0.370391	0.351822	0.391268	0.865739	0.8709	0.880237		1.697	0.473374	0.544865	0.551165	0.862751	0.847903	0.835884		1.697	0.623793	0.616204	0.525036	0.835186	0.864321	0.878986
1.698	0.370491	0.351748	0.390798	0.865973	0.870717	0.87918		1.698	0.473889	0.545209	0.55139	0.863689	0.848438	0.836225		1.698	0.623341	0.615727	0.525367	0.834581	0.863652	0.87954
1.699	0.370437	0.351541	0.390317	0.865847	0.870205	0.878098		1.699	0.474156	0.545514	0.551868	0.864176	0.848913	0.83695		1.699	0.622878	0.615371	0.525436	0.833961	0.863153	0.879656
1.7	0.370342	0.3514	0.390114	0.865625	0.869856	0.877641		1.7	0.47431	0.545895	0.552587	0.864457	0.849506	0.83804		1.7	0.622615	0.614975	0.525181	0.833609	0.862597	0.879229
1.701	0.370163	0.351034	0.390042	0.865206	0.86895	0.877479		1.701	0.47406	0.546525	0.553233	0.864001	0.850486	0.83902		1.701	0.622591	0.614491	0.524955	0.833577	0.861918	0.878851
1.702	0.369955	0.350762	0.390045	0.86472	0.868277	0.877486		1.702	0.473363	0.547473	0.553697	0.862731	0.851961	0.839724		1.702	0.622795	0.613984	0.524541	0.83385	0.861207	0.878157
1.703	0.369789	0.350614	0.390003	0.864332	0.86791	0.877391		1.703	0.472331	0.548571	0.553843	0.86085	0.85367	0.839945		1.703	0.623209	0.613417	0.524165	0.834404	0.860412	0.877528
1.704	0.369508	0.350556	0.389941	0.863675	0.867767	0.877252		1.704	0.471328	0.549396	0.553617	0.859022	0.854954	0.839602		1.704	0.62398	0.612814	0.523966	0.835437	0.859566	0.877195
1.705	0.369392	0.350411	0.389941	0.863404	0.867408	0.877252		1.705	0.470221	0.549913	0.55301	0.857004	0.855759	0.838682		1.705	0.624947	0.612189	0.523879	0.836731	0.85869	0.877049
1.706	0.369313	0.35039	0.390124	0.86322	0.867356	0.877663		1.706	0.469047	0.549986	0.55226	0.854864	0.855872	0.837544		1.706	0.625918	0.611419	0.523781	0.838031	0.85761	0.876885
1.707	0.36924	0.350308	0.390332	0.863049	0.867153	0.878131		1.707	0.467977	0.549655	0.551652	0.852914	0.855357	0.836622		1.707	0.626772	0.610778	0.523987	0.839175	0.85671	0.87723
1.708	0.369417	0.350366	0.39058	0.863463	0.867296	0.878689		1.708	0.466888	0.549237	0.551309	0.85093	0.854707	0.836102		1.708	0.627493	0.610575	0.524156	0.84014	0.856426	0.877513
1.709	0.369987	0.350432	0.390607	0.864795	0.86746	0.87875		1.709	0.465728	0.548866	0.551122	0.848815	0.854129	0.835819		1.709	0.627941	0.610576	0.524233	0.84074	0.856427	0.877642
1.71	0.370496	0.350737	0.390433	0.865985	0.868215	0.878359		1.71	0.464862	0.548317	0.551049	0.847237	0.853275	0.835708		1.71	0.628127	0.61072	0.524172	0.840989	0.856629	0.87754
1.711	0.370843	0.351188	0.390086	0.866796	0.869331	0.877578		1.711	0.464391	0.547616	0.55102	0.846379	0.852184	0.835664		1.711	0.627915	0.611117	0.523859	0.840705	0.857186	0.877016
1.712	0.371169	0.351702	0.389608	0.867558	0.870603	0.876503		1.712	0.464495	0.546674	0.550982	0.846568	0.850718	0.835606		1.712	0.627579	0.611577	0.523266	0.840255	0.857831	0.876023
1.713	0.371359	0.352137	0.389053	0.868002	0.87168	0.875254		1.713	0.465103	0.545464	0.551109	0.847676	0.848835	0.835799		1.713	0.62747	0.611912	0.522582	0.840109	0.858301	0.874878
1.714	0.371359	0.352544	0.388864	0.868002	0.872688	0.874829		1.714	0.465998	0.544313	0.551433	0.849307	0.847044	0.83629		1.714	0.627716	0.612131	0.521914	0.840439	0.858608	0.873759
1.715	0.371293	0.352919	0.388909	0.867848	0.873616	0.87493		1.715	0.466817	0.543632	0.551972	0.8508	0.845984	0.837108		1.715	0.628309	0.61209	0.521328	0.841233	0.858551	0.872778
1.716	0.371306	0.353321	0.388988	0.867878	0.874611	0.875108		1.716	0.467491	0.543332	0.552578	0.852028	0.845517	0.838027		1.716	0.629176	0.611908	0.520919	0.842393	0.858295	0.872094
1.717	0.371258	0.353765	0.389176	0.867766	0.87571	0.875531		1.717	0.46778	0.543305	0.553311	0.852555	0.845475	0.839138		1.717	0.630107	0.611758	0.520533	0.84364	0.858085	0.871447
1.718	0.371192	0.35425	0.389129	0.867612	0.876911	0.875425		1.718	0.467983	0.543457	0.553884	0.852925	0.845712	0.840007		1.718	0.630781	0.611438	0.520075	0.844542	0.857636	0.870681
1.719	0.371076	0.354643	0.388768	0.86734	0.877884	0.874613		1.719	0.468131	0.5436	0.554163	0.853195	0.845934	0.84043		1.719	0.631055	0.610924	0.519567	0.844909	0.856915	0.86983
1.72	0.370781	0.354844	0.388441	0.866651	0.878381	0.873877		1.72	0.468263	0.543503	0.554103	0.853436	0.845783	0.840339		1.72	0.630929	0.610457	0.518992	0.84474	0.85626	0.868868
1.721	0.370358	0.354893	0.38822	0.865662	0.878502	0.87338		1.721	0.468438	0.543201	0.553716	0.853754	0.845314	0.839752		1.721	0.630676	0.610064	0.518286	0.844402	0.855709	0.867686
1.722	0.369903	0.354839	0.387946	0.864599	0.878369	0.872764		1.722	0.468754	0.542839	0.553191	0.85433	0.84475	0.838956		1.722	0.630593	0.60979	0.517673	0.844291	0.855325	0.866659
1.723	0.369548	0.354664	0.387871	0.863769	0.877936	0.872595		1.723	0.468807	0.542537	0.552734	0.854427	0.84428	0.838263		1.723	0.630871	0.609753	0.517154	0.844663	0.855273	0.865791
1.724	0.369137	0.354388	0.388064	0.862808	0.877252	0.873029		1.724	0.46866	0.542127	0.552208	0.854159	0.843642	0.837465		1.724	0.631254	0.609749	0.516927	0.845176	0.855267	0.86541
1.725	0.368618	0.35424	0.388276	0.861595	0.876886	0.873506		1.725	0.468471	0.541618	0.551727	0.853815	0.84285	0.836736		1.725	0.631612	0.609878	0.517036	0.845655	0.855448	0.865593
1.726	0.36824	0.354282	0.388577	0.860712	0.87699	0.874183		1.726	0.468342	0.540955	0.551443	0.85358	0.841818	0.836305		1.726	0.631876	0.610118	0.517335	0.846008	0.855785	0.866094
1.727	0.368135	0.354198	0.388923	0.860466	0.876782	0.874961		1.727	0.468055	0.540233	0.551297	0.853056	0.840695	0.836084		1.727	0.631981	0.610024	0.517718	0.846149	0.855653	0.866735
1.728	0.367926	0.354053	0.389446	0.859978	0.876423	0.876138		1.728	0.467862	0.539447	0.551368	0.852705	0.839472	0.836192		1.728	0.631834	0.609501	0.518276	0.845952	0.854919	0.867669
1.729	0.367769	0.353878	0.390016	0.859611	0.87599	0.87742		1.729	0.467558	0.538722	0.55168	0.852151	0.838343	0.836665		1.729	0.631572	0.608834	0.518819	0.845601	0.853984	0.868578
1.73	0.367895	0.353662	0.390462	0.859905	0.875455	0.878424		1.73	0.467341	0.537916	0.552036	0.851755	0.837089	0.837205		1.73	0.631313	0.608158	0.519408	0.845255	0.853035	0.869564
1.731	0.367995	0.353472	0.390704	0.860139	0.874985	0.878968		1.731	0.467229	0.536887	0.552374	0.851551	0.835488	0.837717		1.731	0.630894	0.607546	0.519753	0.844694	0.852177	0.870142
1.732	0.367809	0.353527	0.390837	0.859704	0.875121	0.879267		1.732	0.467428	0.53576	0.552732	0.851914	0.833734	0.83826		1.732	0.630209	0.607228	0.519673	0.843776	0.851731	0.870008
1.733	0.367543	0.353691	0.390769	0.859083	0.875527	0.879114		1.733	0.467535	0.534793	0.552937	0.852109	0.832229	0.838571		1.733	0.629252	0.606974	0.519259	0.842495	0.851375	0.869315
1.734	0.367181	0.353861	0.390853	0.858236	0.875948	0.879303		1.734	0.467758	0.533896	0.553	0.852515	0.830833	0.838667		1.734	0.628108	0.60672	0.518563	0.840963	0.851018	0.868149
1.735	0.366681	0.354055	0.390888	0.857068	0.876428	0.879382		1.735	0.467847	0.533253	0.552951	0.852677	0.829833	0.838592		1.735	0.627015	0.606555	0.517588	0.8395	0.850787	0.866517
1.736	0.366175	0.354155	0.390914	0.855885	0.876676	0.879441		1.736	0.467676	0.533065	0.552867	0.852366	0.82954	0.838465		1.736	0.626279	0.606152	0.516681	0.838515	0.850222	0.864999
1.737	0.365826	0.354058	0.390862	0.855069	0.876435	0.879324		1.737	0.467048	0.533138	0.552607	0.851221	0.829654	0.838071		1.737	0.625921	0.605341	0.51597	0.838035	0.849084	0.863808
1.738	0.365405	0.353963	0.391067	0.854085	0.8762	0.879785		1.738	0.466336	0.533282	0.552224	0.849923	0.829878	0.83749		1.738	0.625982	0.604504	0.515531	0.838117	0.84791	0.863073
1.739	0.365094	0.353777	0.391417	0.853358	0.87574	0.880572		1.739	0.465611	0.533568	0.551787	0.848602	0.830323	0.836827		1.739	0.626468	0.603712	0.51554	0.838768	0.846799	0.863088
1.74	0.365073	0.353467	0.391877	0.853309	0.874972	0.881607		1.74	0.464922	0.533697	0.5514	0.847346	0.830524	0.83624		1.74	0.627068	0.602896	0.515758	0.839571	0.845655	0.863453
1.741	0.365341	0.353072	0.392243	0.853936	0.873995	0.88243		1.741	0.464076	0.533772	0.551072	0.845804	0.83064	0.835743		1.741	0.627536	0.602269	0.516114	0.840198	0.844775	0.864049
1.742	0.365722	0.352703	0.392605	0.854826	0.873081	0.883245		1.742	0.46324	0.533921	0.550882	0.844281	0.830872	0.835455		1.742	0.627783	0.601719	0.516645	0.840528	0.844004	0.864938
1.743	0.366431	0.352288	0.392933	0.856483	0.872054	0.883983		1.743	0.46254	0.534161	0.550792	0.843005	0.831246	0.835318		1.743	0.627857	0.601346	0.517346	0.840627	0.843481	0.866112
1.744	0.367268	0.351956	0.393124	0.85844	0.871232	0.884412		1.744	0.462262	0.534174	0.550652	0.842498	0.831266	0.835106		1.744	0.627787	0.601392	0.517904	0.840534	0.843545	0.867046
1.745	0.368173	0.351677	0.393163	0.860555	0.870541	0.8845		1.745	0.462396	0.533927	0.55037	0.842743	0.830882	0.834678		1.745	0.627628	0.601741	0.518342	0.840321	0.844035	0.867779
1.746	0.368969	0.351518	0.393239	0.862416	0.870148	0.884671		1.746	0.463014	0.533612	0.549885	0.843869	0.830391	0.833942		1.746	0.627382	0.602127	0.518571	0.839991	0.844576	0.868163
1.747	0.369652	0.351486	0.393381	0.864012	0.870069	0.884991		1.747	0.463959	0.533141	0.549245	0.845591	0.829658	0.832972		1.747	0.627051	0.602579	0.518582	0.839548	0.84521	0.868181
1.748	0.370183	0.351461	0.393495	0.865253	0.870007	0.885247		1.748	0.465072	0.532632	0.548671	0.84762	0.828866	0.832101		1.748	0.62675	0.603127	0.518422	0.839145	0.845979	0.867913
1.749	0.370655	0.351353	0.393609	0.866356	0.869739	0.885504		1.749	0.466125	0.532423	0.548213	0.849539	0.828541	0.831407		1.749	0.626392	0.603533	0.518136	0.838666	0.846548	0.867435
1.75	0.371162	0.351244	0.393619	0.867541	0.86947	0.885526		1.75	0.466815	0.532714	0.547949	0.850796	0.828994	0.831006		1.75	0.626041	0.603775	0.517823	0.838196	0.846888	0.866911
1.751	0.371697	0.351195	0.393454	0.868792	0.869348	0.885155		1.751	0.467086	0.533444	0.547736	0.85129	0.83013	0.830683		1.751	0.625607	0.603935	0.517621	0.837615	0.847112	0.866572
1.752	0.372268	0.35108	0.393092	0.870127	0.869064	0.88434		1.752	0.467034	0.534464	0.547512	0.851196	0.831717	0.830344		1.752	0.625201	0.604234	0.517444	0.837071	0.847531	0.866276
1.753	0.372752	0.350982	0.392626	0.871258	0.868821	0.883292		1.753	0.466738	0.53555	0.547361	0.850656	0.833407	0.830115		1.753	0.624749	0.604773	0.517164	0.836466	0.848287	0.865807
1.754	0.373326	0.350778	0.392003	0.8726	0.868316	0.881891		1.754	0.466518	0.536505	0.547168	0.850255	0.834893	0.829822		1.754	0.6245	0.605517	0.516643	0.836133	0.849331	0.864935
1.755	0.373836	0.350469	0.391454	0.873792	0.867551	0.880655		1.755	0.466402	0.537303	0.546844	0.850044	0.836135	0.829331		1.755	0.624403	0.606185	0.51605	0.836003	0.850268	0.863942
1.756	0.374223	0.35023	0.391175	0.874696	0.86696	0.880028		1.756	0.46632	0.538063	0.546634	0.849894	0.837318	0.829012		1.756	0.624608	0.606939	0.515407	0.836277	0.851326	0.862866
1.757	0.374424	0.350047	0.391142	0.875166	0.866507	0.879954		1.757	0.466442	0.538776	0.546489	0.850117	0.838427	0.828792		1.757	0.625141	0.6079	0.514864	0.836991	0.852674	0.861957
1.758	0.374476	0.349797	0.391145	0.875287	0.865888	0.87996		1.758	0.466776	0.539375	0.546266	0.850725	0.83936	0.828454		1.758	0.625885	0.608946	0.514612	0.837987	0.854141	0.861535
1.759	0.374653	0.349755	0.391195	0.875701	0.865784	0.880073		1.759	0.467171	0.539974	0.545941	0.851445	0.840292	0.827961		1.759	0.626705	0.609968	0.514491	0.839085	0.855574	0.861332
1.76	0.374859	0.349966	0.391295	0.876183	0.866306	0.880298		1.76	0.467685	0.540576	0.545525	0.852382	0.841229	0.82733		1.76	0.627402	0.610948	0.514587	0.840018	0.856949	0.861493
1.761	0.374928	0.350027	0.391374	0.876344	0.866457	0.880475		1.761	0.46836	0.541111	0.544999	0.853612	0.842061	0.826533		1.761	0.627894	0.611802	0.514929	0.840677	0.858147	0.862066
1.762	0.3749	0.35016	0.391353	0.876279	0.866786	0.880428		1.762	0.469083	0.541628	0.54455	0.85493	0.842866	0.825852		1.762	0.628086	0.612505	0.51527	0.840934	0.859133	0.862636
1.763	0.374811	0.350389	0.391271	0.876071	0.867353	0.880244		1.763	0.469778	0.542244	0.54426	0.856197	0.843824	0.825412		1.763	0.628226	0.613037	0.515731	0.841121	0.859879	0.863408
1.764	0.374554	0.350655	0.391119	0.87547	0.868012	0.879902		1.764	0.470385	0.542966	0.544034	0.857303	0.844948	0.825069		1.764	0.628167	0.613251	0.516528	0.841042	0.860179	0.864743
1.765	0.374178	0.351069	0.390987	0.874591	0.869036	0.879605		1.765	0.470887	0.543662	0.543939	0.858218	0.846031	0.824925		1.765	0.628101	0.613441	0.517303	0.840954	0.860446	0.86604
1.766	0.373787	0.351842	0.390725	0.873677	0.87095	0.879015		1.766	0.471318	0.544202	0.544104	0.859003	0.846871	0.825175		1.766	0.627853	0.613763	0.518152	0.840622	0.860897	0.867461
1.767	0.373343	0.352571	0.390332	0.872639	0.872754	0.878131		1.767	0.471826	0.544544	0.544422	0.859929	0.847403	0.825657		1.767	0.627572	0.614202	0.518925	0.840246	0.861513	0.868755
1.768	0.373039	0.353189	0.389854	0.871929	0.874284	0.877056		1.768	0.472237	0.544883	0.544677	0.860678	0.847931	0.826044		1.768	0.626944	0.614507	0.519433	0.839405	0.861941	0.869606
1.769	0.372764	0.353746	0.389455	0.871286	0.875663	0.876158		1.769	0.472286	0.545276	0.544861	0.860768	0.848543	0.826323		1.769	0.62628	0.614488	0.519744	0.838516	0.861914	0.870127
1.77	0.372541	0.354026	0.389092	0.870765	0.876356	0.875342		1.77	0.472249	0.545745	0.54495	0.8607	0.849272	0.826458		1.77	0.625534	0.613984	0.520205	0.837517	0.861207	0.870898
1.771	0.372263	0.353986	0.388968	0.870115	0.876257	0.875063		1.771	0.472157	0.546395	0.54485	0.860533	0.850284	0.826307		1.771	0.625146	0.613267	0.520526	0.836998	0.860202	0.871436
1.772	0.372288	0.353661	0.388873	0.870173	0.875453	0.874849		1.772	0.471886	0.547041	0.544562	0.860039	0.851289	0.82587		1.772	0.624966	0.612412	0.520872	0.836757	0.859002	0.872015
1.773	0.372287	0.353272	0.388992	0.870171	0.87449	0.875117		1.773	0.471433	0.547534	0.54421	0.859213	0.852056	0.825336		1.773	0.625057	0.611524	0.521316	0.836878	0.857757	0.872758
1.774	0.372222	0.352885	0.389197	0.870019	0.873532	0.875578		1.774	0.470955	0.547951	0.543908	0.858342	0.852705	0.824878		1.774	0.625119	0.610982	0.521771	0.836961	0.856997	0.87352
1.775	0.372021	0.352597	0.389355	0.869549	0.872819	0.875933		1.775	0.470315	0.548201	0.543561	0.857175	0.853094	0.824352		1.775	0.625189	0.61088	0.522069	0.837055	0.856854	0.874019
1.776	0.371978	0.352307	0.389329	0.869449	0.872101	0.875875		1.776	0.469359	0.548178	0.54323	0.855433	0.853059	0.82385		1.776	0.625289	0.610944	0.522189	0.837189	0.856943	0.87422
1.777	0.371708	0.352106	0.389387	0.868818	0.871603	0.876005		1.777	0.468154	0.548001	0.542933	0.853237	0.852783	0.823399		1.777	0.625461	0.611152	0.522129	0.837419	0.857235	0.874119
1.778	0.371489	0.351964	0.389432	0.868306	0.871252	0.876107		1.778	0.466925	0.547759	0.542691	0.850997	0.852407	0.823032		1.778	0.625736	0.611244	0.52197	0.837788	0.857364	0.873853
1.779	0.371234	0.35194	0.389546	0.86771	0.871193	0.876363		1.779	0.465996	0.54729	0.54256	0.849304	0.851677	0.822834		1.779	0.626192	0.61119	0.521862	0.838398	0.857288	0.873672
1.78	0.371044	0.351934	0.389905	0.867266	0.871178	0.877171		1.78	0.46544	0.546464	0.542713	0.84829	0.850391	0.823066		1.78	0.626831	0.611399	0.521686	0.839254	0.857581	0.873378
1.781	0.370825	0.352035	0.390316	0.866754	0.871428	0.878095		1.781	0.465273	0.545355	0.543206	0.847986	0.848666	0.823813		1.781	0.627473	0.611793	0.521434	0.840113	0.858134	0.872956
1.782	0.370673	0.352149	0.390649	0.866398	0.87171	0.878844		1.782	0.465238	0.544197	0.543989	0.847922	0.846863	0.825001		1.782	0.628105	0.612142	0.52121	0.840959	0.858624	0.872581
1.783	0.3704	0.352278	0.391208	0.86576	0.872029	0.880102		1.783	0.465037	0.543127	0.545072	0.847556	0.845198	0.826643		1.783	0.628422	0.612511	0.52093	0.841384	0.859141	0.872112
1.784	0.370245	0.352419	0.391712	0.865398	0.872378	0.881236		1.784	0.464643	0.54229	0.546354	0.846838	0.843896	0.828587		1.784	0.628517	0.612797	0.520526	0.841511	0.859542	0.871436
1.785	0.370091	0.352491	0.391823	0.865038	0.872556	0.881486		1.785	0.464183	0.541763	0.547619	0.845999	0.843076	0.830506		1.785	0.628249	0.612954	0.520064	0.841152	0.859763	0.870662
1.786	0.370002	0.352469	0.391772	0.86483	0.872502	0.881371		1.786	0.463679	0.541583	0.548784	0.845081	0.842796	0.832273		1.786	0.62801	0.612913	0.519448	0.840832	0.859705	0.869631
1.787	0.36982	0.352386	0.391624	0.864405	0.872297	0.881038		1.787	0.463239	0.54146	0.549554	0.844279	0.842604	0.833441		1.787	0.627548	0.612612	0.518722	0.840214	0.859283	0.868416
1.788	0.369619	0.352332	0.391212	0.863935	0.872163	0.880111		1.788	0.463264	0.541357	0.549961	0.844325	0.842444	0.834058		1.788	0.627333	0.612148	0.518093	0.839926	0.858632	0.867363
1.789	0.369229	0.352359	0.390748	0.863023	0.87223	0.879067		1.789	0.463381	0.541149	0.550112	0.844538	0.84212	0.834287		1.789	0.627177	0.611693	0.51753	0.839717	0.857994	0.86642
1.79	0.369066	0.352252	0.39036	0.862642	0.871965	0.878194		1.79	0.463295	0.540883	0.550057	0.844381	0.841706	0.834203		1.79	0.627618	0.611118	0.517067	0.840307	0.857187	0.865645
1.791	0.368817	0.352137	0.390165	0.86206	0.87168	0.877756		1.791	0.462987	0.540549	0.54993	0.84382	0.841187	0.834011		1.791	0.628	0.610506	0.516815	0.840819	0.856329	0.865223
1.792	0.368676	0.352082	0.390133	0.861731	0.871544	0.877684		1.792	0.462566	0.540409	0.549977	0.843052	0.840969	0.834082		1.792	0.628706	0.609823	0.516767	0.841764	0.855371	0.865143
1.793	0.368632	0.352076	0.390169	0.861628	0.871529	0.877765		1.793	0.462051	0.540237	0.550094	0.842114	0.840701	0.834259		1.793	0.629123	0.609338	0.517064	0.842322	0.854691	0.86564
1.794	0.3689	0.351936	0.390286	0.862254	0.871183	0.878028		1.794	0.461884	0.539916	0.550193	0.841809	0.840201	0.83441		1.794	0.629584	0.609171	0.517574	0.84294	0.854456	0.866494
1.795	0.369036	0.351859	0.390363	0.862572	0.870992	0.878201		1.795	0.461962	0.539493	0.550412	0.841952	0.839543	0.834742		1.795	0.629335	0.60913	0.518009	0.842606	0.854399	0.867222
1.796	0.369279	0.351804	0.390275	0.86314	0.870856	0.878003		1.796	0.462221	0.538997	0.550613	0.842424	0.838771	0.835047		1.796	0.628742	0.609214	0.518419	0.841812	0.854517	0.867908
1.797	0.369535	0.35163	0.390306	0.863739	0.870425	0.878073		1.797	0.462668	0.538138	0.55069	0.843238	0.837435	0.835163		1.797	0.627294	0.609449	0.518864	0.839874	0.854846	0.868653
1.798	0.369699	0.351499	0.390487	0.864122	0.870101	0.87848		1.798	0.463215	0.537082	0.550879	0.844235	0.835791	0.83545		1.798	0.62573	0.609871	0.519118	0.83778	0.855438	0.869079
1.799	0.369825	0.351481	0.390579	0.864416	0.870056	0.878687		1.799	0.463609	0.536172	0.551273	0.844953	0.834375	0.836048		1.799	0.623996	0.610327	0.519277	0.835458	0.856078	0.869345
1.8	0.37015	0.351522	0.390638	0.865176	0.870158	0.87882		1.8	0.463834	0.535518	0.551561	0.845363	0.833357	0.836484		1.8	0.622573	0.610597	0.51942	0.833553	0.856457	0.869584
1.801	0.370315	0.351784	0.390823	0.865562	0.870806	0.879236		1.801	0.464085	0.535158	0.551637	0.845821	0.832797	0.8366		1.801	0.621327	0.61051	0.519473	0.831884	0.856335	0.869673
1.802	0.370367	0.352231	0.390903	0.865683	0.871913	0.879416		1.802	0.4643	0.535179	0.551485	0.846213	0.83283	0.836369		1.802	0.620601	0.610387	0.519537	0.830912	0.856162	0.86978
1.803	0.370518	0.35255	0.390762	0.866036	0.872703	0.879099		1.803	0.464488	0.535319	0.551153	0.846555	0.833048	0.835866		1.803	0.620053	0.609892	0.519596	0.830179	0.855468	0.869879
1.804	0.370685	0.352652	0.39068	0.866427	0.872955	0.878914		1.804	0.464457	0.535414	0.550634	0.846499	0.833196	0.835078		1.804	0.61979	0.609097	0.519575	0.829827	0.854353	0.869844
1.805	0.370633	0.352542	0.390685	0.866305	0.872683	0.878925		1.805	0.464165	0.535531	0.550105	0.845967	0.833378	0.834276		1.805	0.619589	0.608271	0.519748	0.829557	0.853194	0.870133
1.806	0.370726	0.352269	0.390789	0.866522	0.872007	0.879159		1.806	0.463639	0.535644	0.549656	0.845008	0.833554	0.833595		1.806	0.619562	0.607574	0.520232	0.829521	0.852216	0.870944
1.807	0.37089	0.351898	0.390929	0.866906	0.871089	0.879474		1.807	0.463243	0.535617	0.549317	0.844286	0.833512	0.833081		1.807	0.619703	0.607362	0.520797	0.82971	0.851919	0.871889
1.808	0.371084	0.351493	0.390951	0.867359	0.870086	0.879524		1.808	0.462976	0.535594	0.549007	0.8438	0.833476	0.832611		1.808	0.619948	0.607928	0.521418	0.830038	0.852713	0.872929
1.809	0.371156	0.351132	0.390781	0.867527	0.869192	0.879141		1.809	0.462963	0.535656	0.54866	0.843776	0.833572	0.832085		1.809	0.620262	0.60873	0.521942	0.830459	0.853838	0.873806
1.81	0.371154	0.350781	0.390612	0.867523	0.868324	0.878761		1.81	0.463237	0.535734	0.548194	0.844275	0.833694	0.831378		1.81	0.620425	0.609629	0.522341	0.830677	0.855099	0.874474
1.811	0.37104	0.350463	0.390336	0.867256	0.867536	0.87814		1.811	0.463904	0.535618	0.547531	0.845491	0.833513	0.830372		1.811	0.620589	0.61047	0.522501	0.830896	0.856278	0.874742
1.812	0.370849	0.350156	0.390278	0.86681	0.866776	0.87801		1.812	0.46491	0.535471	0.546799	0.847324	0.833284	0.829262		1.812	0.620741	0.610923	0.522515	0.8311	0.856914	0.874766
1.813	0.37054	0.349873	0.390302	0.866088	0.866076	0.878064		1.813	0.466147	0.535414	0.546217	0.849579	0.833196	0.82838		1.813	0.620855	0.610855	0.522423	0.831252	0.856818	0.874612
1.814	0.370129	0.349665	0.390333	0.865127	0.865561	0.878134		1.814	0.467395	0.535424	0.545751	0.851854	0.833211	0.827673		1.814	0.620848	0.610374	0.52242	0.831243	0.856144	0.874607
1.815	0.369627	0.349602	0.390381	0.863954	0.865405	0.878242		1.815	0.46867	0.535362	0.545435	0.854177	0.833115	0.827194		1.815	0.62089	0.609615	0.522577	0.831299	0.855079	0.874869
1.816	0.369272	0.349676	0.390442	0.863124	0.865588	0.878379		1.816	0.46969	0.535399	0.545397	0.856036	0.833172	0.827136		1.816	0.620648	0.609027	0.522809	0.830975	0.854254	0.875258
1.817	0.369092	0.349827	0.390264	0.862703	0.865962	0.877978		1.817	0.47042	0.535566	0.545604	0.857367	0.833432	0.82745		1.817	0.62051	0.608648	0.5229	0.830791	0.853723	0.87541
1.818	0.369061	0.349918	0.390016	0.862631	0.866187	0.87742		1.818	0.470778	0.53594	0.545866	0.858019	0.834014	0.827847		1.818	0.620099	0.608364	0.523019	0.83024	0.853324	0.875609
1.819	0.369086	0.349956	0.389771	0.862689	0.866281	0.876869		1.819	0.470834	0.536524	0.546208	0.858121	0.834923	0.828366		1.819	0.619599	0.608446	0.523054	0.829571	0.853439	0.875668
1.82	0.369286	0.349944	0.389559	0.863157	0.866252	0.876392		1.82	0.470671	0.537404	0.546653	0.857824	0.836292	0.829041		1.82	0.619295	0.608956	0.523042	0.829164	0.854155	0.875648
1.821	0.369433	0.349722	0.389146	0.8635	0.865702	0.875463		1.821	0.47043	0.538349	0.546984	0.857385	0.837763	0.829543		1.821	0.619365	0.60983	0.523055	0.829258	0.855381	0.87567
1.822	0.369649	0.349501	0.388724	0.864005	0.865155	0.874514		1.822	0.470147	0.539501	0.54715	0.856869	0.839556	0.829795		1.822	0.619843	0.610895	0.523095	0.829898	0.856875	0.875737
1.823	0.369811	0.349431	0.388516	0.864384	0.864982	0.874046		1.823	0.469907	0.54074	0.547155	0.856432	0.841484	0.829802		1.823	0.620748	0.611902	0.523129	0.831109	0.858287	0.875794
1.824	0.369894	0.349344	0.388472	0.864578	0.864766	0.873947		1.824	0.469555	0.54196	0.547031	0.85579	0.843382	0.829614		1.824	0.621909	0.6126	0.523438	0.832664	0.859266	0.876311
1.825	0.369898	0.349226	0.3885	0.864587	0.864474	0.87401		1.825	0.469183	0.542954	0.546897	0.855112	0.844929	0.829411		1.825	0.623332	0.613168	0.523643	0.834569	0.860063	0.876654
1.826	0.370018	0.349239	0.388766	0.864868	0.864506	0.874608		1.826	0.46878	0.543695	0.546904	0.854378	0.846082	0.829422		1.826	0.624836	0.613452	0.523706	0.836583	0.860461	0.87676
1.827	0.370088	0.349193	0.389049	0.865031	0.864393	0.875245		1.827	0.468255	0.544023	0.546921	0.853421	0.846593	0.829447		1.827	0.62618	0.613685	0.52384	0.838382	0.860788	0.876984
1.828	0.370036	0.349195	0.389195	0.86491	0.864398	0.875573		1.828	0.467567	0.543999	0.546884	0.852167	0.846555	0.829391		1.828	0.627153	0.613839	0.523838	0.839685	0.861004	0.876981
1.829	0.36982	0.349421	0.389225	0.864405	0.864957	0.875641		1.829	0.467045	0.543518	0.546862	0.851216	0.845807	0.829358		1.829	0.627361	0.614032	0.523611	0.839963	0.861275	0.8766
1.83	0.369426	0.349729	0.389131	0.863484	0.865719	0.875429		1.83	0.466824	0.542566	0.546748	0.850813	0.844325	0.829185		1.83	0.627163	0.614511	0.523402	0.839698	0.861947	0.876251
1.831	0.368865	0.349983	0.388913	0.862173	0.866348	0.874939		1.831	0.466694	0.541445	0.546574	0.850576	0.842581	0.828921		1.831	0.626399	0.615396	0.523043	0.838675	0.863188	0.87565
1.832	0.368214	0.350358	0.388647	0.860651	0.867276	0.874341		1.832	0.466425	0.540377	0.546472	0.850086	0.840919	0.828766		1.832	0.625332	0.616109	0.522501	0.837247	0.864188	0.874742
1.833	0.36753	0.350686	0.38835	0.859052	0.868088	0.873672		1.833	0.466244	0.53955	0.546583	0.849756	0.839632	0.828935		1.833	0.624171	0.616818	0.522041	0.835692	0.865182	0.873972
1.834	0.366892	0.350854	0.388123	0.857561	0.868504	0.873162		1.834	0.466028	0.539131	0.546897	0.849362	0.83898	0.829411		1.834	0.623098	0.617374	0.521458	0.834256	0.865962	0.872996
1.835	0.366434	0.350835	0.387865	0.85649	0.868457	0.872581		1.835	0.465754	0.539308	0.54734	0.848863	0.839255	0.830083		1.835	0.6223	0.617697	0.520746	0.833187	0.866415	0.871804
1.836	0.366135	0.350926	0.387547	0.855792	0.868682	0.871866		1.836	0.465534	0.539831	0.547845	0.848462	0.840069	0.830849		1.836	0.621548	0.617633	0.520137	0.83218	0.866326	0.870784
1.837	0.365823	0.350961	0.387309	0.855062	0.868769	0.87133		1.837	0.465503	0.540637	0.548306	0.848405	0.841323	0.831548		1.837	0.620841	0.617378	0.519713	0.831234	0.865968	0.870075
1.838	0.365529	0.350986	0.387048	0.854375	0.868831	0.870743		1.838	0.465611	0.54151	0.548606	0.848602	0.842682	0.832003		1.838	0.620447	0.616727	0.519319	0.830706	0.865055	0.869415
1.839	0.365364	0.350921	0.386679	0.853989	0.86867	0.869913		1.839	0.465789	0.542173	0.548811	0.848927	0.843714	0.832314		1.839	0.620217	0.615955	0.519115	0.830398	0.863972	0.869074
1.84	0.36524	0.3508	0.386589	0.8537	0.868371	0.869711		1.84	0.466017	0.542392	0.548855	0.849342	0.844055	0.83238		1.84	0.620223	0.615234	0.519047	0.830406	0.862961	0.86896
1.841	0.365145	0.350635	0.386729	0.853478	0.867962	0.870026		1.841	0.46605	0.542463	0.548708	0.849402	0.844165	0.832157		1.841	0.62026	0.614506	0.519145	0.830456	0.86194	0.869124
1.842	0.365142	0.350523	0.386755	0.853471	0.867685	0.870084		1.842	0.465899	0.542288	0.548398	0.849127	0.843893	0.831687		1.842	0.620251	0.613807	0.519435	0.830444	0.860959	0.869609
1.843	0.365124	0.35046	0.386853	0.853428	0.867529	0.870305		1.843	0.465666	0.541802	0.547933	0.848702	0.843136	0.830982		1.843	0.620214	0.613244	0.519779	0.830394	0.860169	0.870185
1.844	0.365245	0.350418	0.387136	0.853711	0.867425	0.870941		1.844	0.465511	0.541138	0.547317	0.84842	0.842103	0.830048		1.844	0.620221	0.612717	0.520019	0.830404	0.85943	0.870587
1.845	0.365378	0.350289	0.387312	0.854022	0.867106	0.871337		1.845	0.465291	0.540476	0.54661	0.848019	0.841073	0.828976		1.845	0.620331	0.612119	0.520306	0.830551	0.858591	0.871067
1.846	0.365397	0.350131	0.38745	0.854067	0.866715	0.871648		1.846	0.465013	0.539712	0.546024	0.847512	0.839884	0.828087		1.846	0.620568	0.61139	0.520648	0.830868	0.857569	0.87164
1.847	0.365248	0.349944	0.387681	0.853718	0.866252	0.872167		1.847	0.464539	0.538893	0.545591	0.846648	0.83861	0.82743		1.847	0.620986	0.610408	0.52106	0.831428	0.856191	0.87233
1.848	0.365087	0.349639	0.3878	0.853342	0.865497	0.872435		1.848	0.464159	0.538173	0.54556	0.845956	0.837489	0.827383		1.848	0.621592	0.609546	0.521673	0.832239	0.854982	0.873356
1.849	0.364892	0.349362	0.38783	0.852886	0.864811	0.872503		1.849	0.463504	0.537706	0.545978	0.844762	0.836762	0.828017		1.849	0.622166	0.608686	0.522331	0.833008	0.853776	0.874458
1.85	0.364717	0.349214	0.387802	0.852477	0.864445	0.87244		1.85	0.462721	0.537397	0.546745	0.843335	0.836282	0.82918		1.85	0.622526	0.608005	0.522752	0.83349	0.852821	0.875162
1.851	0.364638	0.349177	0.387558	0.852292	0.864353	0.871891		1.851	0.462123	0.537308	0.547659	0.842245	0.836143	0.830567		1.851	0.622437	0.607453	0.522961	0.833371	0.852047	0.875512
1.852	0.364536	0.349383	0.387156	0.852054	0.864863	0.870986		1.852	0.461752	0.537241	0.548654	0.841569	0.836039	0.832076		1.852	0.622066	0.607132	0.522788	0.832874	0.851596	0.875223
1.853	0.3646	0.349542	0.386768	0.852204	0.865257	0.870113		1.853	0.461405	0.537121	0.549558	0.840936	0.835852	0.833447		1.853	0.621605	0.606917	0.5222	0.832257	0.851295	0.874238
1.854	0.364523	0.349682	0.386487	0.852024	0.865603	0.869481		1.854	0.46126	0.536774	0.550293	0.840672	0.835312	0.834561		1.854	0.62128	0.606701	0.521497	0.831822	0.850992	0.873061
1.855	0.36438	0.349808	0.386492	0.851689	0.865915	0.869492		1.855	0.46119	0.536283	0.550789	0.840545	0.834548	0.835313		1.855	0.621349	0.606188	0.520906	0.831914	0.850272	0.872072
1.856	0.364387	0.349898	0.386725	0.851706	0.866138	0.870017		1.856	0.461033	0.535707	0.550953	0.840258	0.833652	0.835562		1.856	0.62195	0.605637	0.520483	0.832719	0.849499	0.871364
1.857	0.364633	0.349866	0.387115	0.852281	0.866059	0.870894		1.857	0.46088	0.53502	0.550886	0.83998	0.832582	0.835461		1.857	0.622964	0.604813	0.520301	0.834076	0.848344	0.871059
1.858	0.364837	0.350072	0.387634	0.852758	0.866568	0.872062		1.858	0.460978	0.534361	0.550659	0.840158	0.831557	0.835116		1.858	0.624142	0.603936	0.520184	0.835653	0.847113	0.870863
1.859	0.365159	0.350243	0.388152	0.85351	0.866992	0.873227		1.859	0.460928	0.533991	0.5502	0.840067	0.830981	0.83442		1.859	0.625405	0.603044	0.519967	0.837344	0.845862	0.8705
1.86	0.365621	0.350303	0.388534	0.85459	0.86714	0.874086		1.86	0.460852	0.533581	0.549608	0.839929	0.830343	0.833522		1.86	0.62642	0.602021	0.519674	0.838703	0.844427	0.870009
1.861	0.365999	0.350418	0.388738	0.855474	0.867425	0.874545		1.861	0.46088	0.532973	0.549163	0.83998	0.829397	0.832848		1.861	0.626952	0.601091	0.519112	0.839416	0.843123	0.869069
1.862	0.36633	0.350618	0.388621	0.856247	0.86792	0.874282		1.862	0.461111	0.532427	0.548893	0.840401	0.828547	0.832438		1.862	0.627135	0.600388	0.518517	0.839661	0.842137	0.868072
1.863	0.366796	0.350753	0.388389	0.857337	0.868254	0.87376		1.863	0.461332	0.531842	0.548695	0.840803	0.827637	0.832138		1.863	0.626918	0.599885	0.5179	0.83937	0.841431	0.867039
1.864	0.367339	0.351013	0.388304	0.858606	0.868898	0.873569		1.864	0.461728	0.531119	0.548469	0.841525	0.826512	0.831795		1.864	0.626374	0.599898	0.517223	0.838642	0.84145	0.865906
1.865	0.367615	0.351563	0.388287	0.859251	0.870259	0.873531		1.865	0.462426	0.530374	0.548261	0.842797	0.825353	0.83148		1.865	0.625578	0.600533	0.516387	0.837576	0.84234	0.864506
1.866	0.367978	0.352156	0.388248	0.860099	0.871727	0.873443		1.866	0.463368	0.529608	0.548078	0.844514	0.82416	0.831202		1.866	0.624708	0.601362	0.515543	0.836411	0.843503	0.863093
1.867	0.36834	0.352656	0.388315	0.860945	0.872965	0.873594		1.867	0.464152	0.528926	0.547894	0.845943	0.823099	0.830923		1.867	0.623715	0.602515	0.514589	0.835082	0.84512	0.861496
1.868	0.368544	0.353095	0.38839	0.861422	0.874052	0.873762		1.868	0.464712	0.528553	0.547709	0.846964	0.822519	0.830642		1.868	0.622679	0.603405	0.513794	0.833695	0.846369	0.860165
1.869	0.368699	0.353497	0.388489	0.861785	0.875047	0.873985		1.869	0.464937	0.528547	0.547565	0.847374	0.822509	0.830424		1.869	0.621754	0.603929	0.513396	0.832456	0.847104	0.859499
1.87	0.36911	0.353628	0.388572	0.862745	0.875371	0.874172		1.87	0.465152	0.528682	0.547335	0.847766	0.822719	0.830075		1.87	0.620979	0.603992	0.513272	0.831419	0.847192	0.859291
1.871	0.369522	0.353578	0.388424	0.863708	0.875247	0.873839		1.871	0.465296	0.528938	0.546975	0.848028	0.823118	0.829529		1.871	0.620473	0.603998	0.513483	0.830741	0.8472	0.859645
1.872	0.36983	0.353371	0.388173	0.864428	0.874735	0.873274		1.872	0.465569	0.529402	0.546466	0.848526	0.82384	0.828757		1.872	0.620157	0.603774	0.51391	0.830318	0.846886	0.86036
1.873	0.36994	0.353131	0.388117	0.864685	0.874141	0.873148		1.873	0.465814	0.529812	0.545824	0.848972	0.824478	0.827784		1.873	0.619796	0.603696	0.514392	0.829835	0.846777	0.861167
1.874	0.369842	0.35283	0.388105	0.864456	0.873396	0.873121		1.874	0.465972	0.530035	0.545058	0.84926	0.824825	0.826622		1.874	0.61934	0.603866	0.514869	0.829224	0.847015	0.861965
1.875	0.36962	0.352595	0.388152	0.863937	0.872814	0.873227		1.875	0.465978	0.530258	0.544202	0.849271	0.825172	0.825324		1.875	0.618759	0.604253	0.515327	0.828446	0.847558	0.862732
1.876	0.36926	0.352284	0.38831	0.863096	0.872044	0.873582		1.876	0.465841	0.530623	0.543367	0.849021	0.82574	0.824057		1.876	0.617994	0.604618	0.515734	0.827422	0.84807	0.863413
1.877	0.368928	0.351915	0.388633	0.86232	0.871131	0.874309		1.877	0.46561	0.531162	0.542432	0.8486	0.826579	0.822639		1.877	0.617296	0.605212	0.516107	0.826487	0.848903	0.864038
1.878	0.368579	0.351477	0.388969	0.861504	0.870046	0.875065		1.878	0.465452	0.531847	0.541441	0.848312	0.827645	0.821137		1.878	0.616634	0.60563	0.516457	0.825601	0.84949	0.864624
1.879	0.368232	0.350959	0.389355	0.860693	0.868764	0.875933		1.879	0.465453	0.532413	0.540645	0.848314	0.828526	0.819929		1.879	0.616155	0.606021	0.51669	0.82496	0.850038	0.865014
1.88	0.367863	0.350349	0.389654	0.85983	0.867254	0.876606		1.88	0.465747	0.532856	0.540181	0.84885	0.829215	0.819226		1.88	0.616041	0.606253	0.516731	0.824807	0.850363	0.865082
1.881	0.367534	0.349606	0.390015	0.859062	0.865415	0.877418		1.881	0.466078	0.533058	0.539839	0.849453	0.829529	0.818707		1.881	0.616236	0.606211	0.516849	0.825068	0.850305	0.86528
1.882	0.367188	0.348906	0.390544	0.858253	0.863682	0.878608		1.882	0.466228	0.533235	0.539838	0.849727	0.829805	0.818705		1.882	0.616714	0.605982	0.516964	0.825708	0.849983	0.865472
1.883	0.366904	0.348454	0.391086	0.857589	0.862563	0.879828		1.883	0.466233	0.53338	0.540351	0.849736	0.83003	0.819483		1.883	0.617385	0.605662	0.517097	0.826607	0.849534	0.865695
1.884	0.366698	0.348078	0.391192	0.857107	0.861633	0.880066		1.884	0.466286	0.533666	0.541154	0.849832	0.830475	0.820701		1.884	0.618339	0.605388	0.517297	0.827884	0.84915	0.86603
1.885	0.366657	0.347789	0.391078	0.857012	0.860917	0.87981		1.885	0.466474	0.534142	0.541917	0.850175	0.831216	0.821858		1.885	0.619219	0.605162	0.517408	0.829062	0.848833	0.866216
1.886	0.366767	0.347887	0.39075	0.857269	0.86116	0.879072		1.886	0.466869	0.534826	0.542546	0.850895	0.832281	0.822812		1.886	0.620066	0.605172	0.517209	0.830196	0.848847	0.865883
1.887	0.366667	0.348146	0.390214	0.857035	0.861801	0.877866		1.887	0.467423	0.535442	0.542879	0.851905	0.833239	0.823317		1.887	0.620814	0.605158	0.516911	0.831198	0.848828	0.865384
1.888	0.366491	0.348426	0.389544	0.856624	0.862494	0.876359		1.888	0.467986	0.53598	0.542848	0.852931	0.834076	0.82327		1.888	0.621381	0.605183	0.516358	0.831957	0.848863	0.864458
1.889	0.366362	0.348761	0.389018	0.856322	0.863323	0.875175		1.889	0.468321	0.536468	0.542604	0.853541	0.834836	0.8229		1.889	0.62191	0.605113	0.5157	0.832665	0.848764	0.863356
1.89	0.366299	0.349066	0.388803	0.856175	0.864078	0.874692		1.89	0.468228	0.537025	0.542229	0.853372	0.835703	0.822332		1.89	0.622502	0.604946	0.515227	0.833458	0.84853	0.862564
1.891	0.366257	0.349211	0.38886	0.856077	0.864437	0.87482		1.891	0.467767	0.537832	0.541856	0.852532	0.836958	0.821766		1.891	0.623072	0.604536	0.51492	0.834221	0.847955	0.86205
1.892	0.366583	0.349388	0.388984	0.856839	0.864875	0.875099		1.892	0.467077	0.538785	0.541651	0.851274	0.838441	0.821455		1.892	0.62351	0.604169	0.514672	0.834807	0.84744	0.861635
1.893	0.367138	0.349491	0.389025	0.858136	0.86513	0.875191		1.893	0.466362	0.539624	0.541688	0.849971	0.839747	0.821511		1.893	0.623929	0.603696	0.514667	0.835368	0.846777	0.861627
1.894	0.36765	0.349429	0.388898	0.859333	0.864977	0.874905		1.894	0.465677	0.540273	0.541734	0.848722	0.840757	0.821581		1.894	0.624292	0.603468	0.514711	0.835854	0.846457	0.861701
1.895	0.368183	0.349314	0.38864	0.860578	0.864692	0.874325		1.895	0.465056	0.540589	0.541796	0.847591	0.841249	0.821675		1.895	0.624386	0.603166	0.514734	0.83598	0.846033	0.861739
1.896	0.368771	0.349199	0.38839	0.861953	0.864407	0.873762		1.896	0.464552	0.540528	0.541864	0.846672	0.841154	0.821778		1.896	0.624424	0.603015	0.514877	0.836031	0.845822	0.861978
1.897	0.369196	0.348997	0.388209	0.862946	0.863907	0.873355		1.897	0.4643	0.540163	0.541981	0.846213	0.840586	0.821955		1.897	0.62462	0.603013	0.515051	0.836293	0.845819	0.86227
1.898	0.369496	0.348727	0.388155	0.863647	0.863239	0.873234		1.898	0.464204	0.5396	0.542203	0.846038	0.83971	0.822292		1.898	0.625078	0.603129	0.515151	0.836907	0.845982	0.862437
1.899	0.369823	0.348656	0.388117	0.864412	0.863063	0.873148		1.899	0.464277	0.539005	0.54257	0.846171	0.838784	0.822849		1.899	0.625751	0.603296	0.515219	0.837808	0.846216	0.862551
1.9	0.370052	0.348752	0.388272	0.864947	0.863301	0.873497		1.9	0.464399	0.538599	0.542919	0.846393	0.838152	0.823378		1.9	0.626361	0.603804	0.515214	0.838624	0.846928	0.862543
1.901	0.370124	0.348955	0.388396	0.865115	0.863803	0.873776		1.901	0.464434	0.538288	0.543241	0.846457	0.837668	0.823866		1.901	0.626704	0.604381	0.51492	0.839084	0.847738	0.86205
1.902	0.370243	0.349189	0.38823	0.865393	0.864383	0.873402		1.902	0.464237	0.537991	0.543611	0.846098	0.837206	0.824427		1.902	0.626672	0.604961	0.514481	0.839041	0.848551	0.861316
1.903	0.370291	0.349427	0.387986	0.865506	0.864972	0.872853		1.903	0.463711	0.537732	0.543951	0.845139	0.836803	0.824943		1.903	0.626261	0.605413	0.513942	0.83849	0.849185	0.860413
1.904	0.370294	0.349433	0.387899	0.865513	0.864987	0.872658		1.904	0.462818	0.537733	0.544322	0.843512	0.836804	0.825506		1.904	0.625506	0.605699	0.513399	0.83748	0.849586	0.859504
1.905	0.37026	0.349287	0.387711	0.865433	0.864625	0.872235		1.905	0.461788	0.538002	0.544747	0.841634	0.837223	0.82615		1.905	0.624771	0.605811	0.512985	0.836496	0.849743	0.858811
1.906	0.370191	0.349004	0.387568	0.865272	0.863925	0.871913		1.906	0.460911	0.538293	0.545222	0.840036	0.837676	0.826871		1.906	0.624185	0.605933	0.512667	0.835711	0.849915	0.858279
1.907	0.370186	0.348729	0.387469	0.86526	0.863244	0.87169		1.907	0.460196	0.538597	0.545578	0.838733	0.838149	0.827411		1.907	0.62393	0.606307	0.512483	0.83537	0.850439	0.857971
1.908	0.370122	0.348527	0.387129	0.865111	0.862744	0.870926		1.908	0.459575	0.538938	0.545784	0.837601	0.83868	0.827723		1.908	0.623877	0.606667	0.51251	0.835299	0.850944	0.858016
1.909	0.369959	0.348576	0.386753	0.86473	0.862865	0.87008		1.909	0.459117	0.539197	0.545829	0.836766	0.839083	0.827791		1.909	0.623883	0.607092	0.512781	0.835307	0.85154	0.858469
1.91	0.369673	0.348675	0.386547	0.864061	0.86311	0.869616		1.91	0.458691	0.539441	0.545653	0.83599	0.839462	0.827524		1.91	0.623802	0.607373	0.51321	0.835198	0.851934	0.859188
1.911	0.369501	0.348728	0.386215	0.863659	0.863242	0.868869		1.911	0.458433	0.539748	0.54536	0.83552	0.83994	0.82708		1.911	0.623759	0.607516	0.513912	0.835141	0.852135	0.860363
1.912	0.369252	0.348834	0.385975	0.863077	0.863504	0.868329		1.912	0.458251	0.540044	0.545148	0.835188	0.840401	0.826758		1.912	0.623753	0.607313	0.514746	0.835133	0.85185	0.861759
1.913	0.368969	0.348955	0.386005	0.862416	0.863803	0.868397		1.913	0.458231	0.540219	0.544846	0.835152	0.840673	0.8263		1.913	0.623858	0.607079	0.515555	0.835273	0.851522	0.863114
1.914	0.368696	0.349058	0.386149	0.861778	0.864058	0.868721		1.914	0.458611	0.540165	0.54456	0.835844	0.840589	0.825867		1.914	0.62382	0.606766	0.516492	0.835222	0.851083	0.864682
1.915	0.368327	0.349309	0.386402	0.860915	0.86468	0.86929		1.915	0.459349	0.539819	0.54458	0.837189	0.840051	0.825897		1.915	0.623877	0.606747	0.517309	0.835299	0.851056	0.86605
1.916	0.367895	0.349469	0.38658	0.859905	0.865076	0.86969		1.916	0.460056	0.539169	0.544922	0.838478	0.839039	0.826416		1.916	0.623824	0.606736	0.51799	0.835228	0.851041	0.86719
1.917	0.3677	0.349587	0.386534	0.85945	0.865368	0.869587		1.917	0.460706	0.538297	0.545505	0.839662	0.837682	0.8273		1.917	0.623638	0.606893	0.518549	0.834979	0.851261	0.868126
1.918	0.367526	0.349729	0.386461	0.859043	0.865719	0.869423		1.918	0.461229	0.537603	0.546217	0.840616	0.836602	0.82838		1.918	0.623478	0.606961	0.518989	0.834764	0.851357	0.868863
1.919	0.367431	0.349852	0.386353	0.858821	0.866024	0.86918		1.919	0.461466	0.537065	0.546911	0.841048	0.835765	0.829432		1.919	0.623263	0.607161	0.519189	0.834477	0.851637	0.869197
1.92	0.36745	0.349864	0.38604	0.858865	0.866054	0.868476		1.92	0.461737	0.536518	0.547407	0.841542	0.834914	0.830184		1.92	0.623274	0.607253	0.519319	0.834491	0.851766	0.869415
1.921	0.367515	0.349971	0.38581	0.859017	0.866318	0.867958		1.921	0.462079	0.536021	0.547707	0.842165	0.83414	0.830639		1.921	0.623334	0.60731	0.519159	0.834572	0.851846	0.869147
1.922	0.367506	0.349995	0.385514	0.858996	0.866378	0.867292		1.922	0.462323	0.535589	0.547686	0.84261	0.833468	0.830608		1.922	0.6236	0.607205	0.518971	0.834928	0.851699	0.868832
1.923	0.367561	0.349975	0.385503	0.859125	0.866328	0.867267		1.923	0.462258	0.53509	0.547343	0.842491	0.832691	0.830087		1.923	0.62391	0.606933	0.518848	0.835343	0.851317	0.868627
1.924	0.367601	0.350016	0.38573	0.859218	0.86643	0.867778		1.924	0.462196	0.53442	0.546867	0.842378	0.831649	0.829365		1.924	0.624127	0.606504	0.518787	0.835633	0.850715	0.868524
1.925	0.367775	0.35008	0.38606	0.859625	0.866588	0.868521		1.925	0.461842	0.533968	0.546479	0.841733	0.830945	0.828777		1.925	0.624333	0.606022	0.518776	0.835909	0.850039	0.868506
1.926	0.368145	0.350066	0.386319	0.86049	0.866554	0.869103		1.926	0.461208	0.533771	0.546168	0.840577	0.830639	0.828305		1.926	0.624285	0.605325	0.518833	0.835845	0.849062	0.868601
1.927	0.368685	0.350125	0.386658	0.861752	0.8667	0.869866		1.927	0.460522	0.533755	0.545929	0.839327	0.830614	0.827943		1.927	0.623955	0.604697	0.518859	0.835403	0.848181	0.868645
1.928	0.368991	0.350376	0.386928	0.862467	0.867321	0.870473		1.928	0.460187	0.533843	0.545781	0.838717	0.830751	0.827718		1.928	0.623488	0.604369	0.518788	0.834778	0.847721	0.868526
1.929	0.369286	0.350649	0.387229	0.863157	0.867997	0.87115		1.929	0.460165	0.533911	0.545712	0.838676	0.830857	0.827614		1.929	0.622979	0.604146	0.518696	0.834096	0.847408	0.868372
1.93	0.369274	0.350896	0.387643	0.863129	0.868608	0.872082		1.93	0.460404	0.53361	0.545594	0.839112	0.830388	0.827435		1.93	0.622707	0.604091	0.518483	0.833732	0.847331	0.868015
1.931	0.368983	0.351134	0.38821	0.862448	0.869197	0.873357		1.931	0.460732	0.533206	0.545416	0.83971	0.82976	0.827165		1.931	0.622589	0.604034	0.518289	0.833574	0.847251	0.867691
1.932	0.368428	0.351455	0.388955	0.861151	0.869992	0.875033		1.932	0.461195	0.532828	0.545218	0.840554	0.829171	0.826865		1.932	0.62277	0.603879	0.518335	0.833816	0.847034	0.867768
1.933	0.367959	0.35166	0.389709	0.860055	0.870499	0.87673		1.933	0.461615	0.532595	0.545109	0.841319	0.828809	0.826699		1.933	0.623082	0.60381	0.518457	0.834234	0.846937	0.867972
1.934	0.367358	0.351835	0.390179	0.85865	0.870933	0.877787		1.934	0.461974	0.53236	0.545068	0.841973	0.828443	0.826637		1.934	0.623384	0.603866	0.518441	0.834639	0.847015	0.867945
1.935	0.36683	0.351949	0.390328	0.857416	0.871215	0.878122		1.935	0.462303	0.532293	0.54504	0.842573	0.828339	0.826595		1.935	0.623488	0.603792	0.518374	0.834778	0.846912	0.867833
1.936	0.366262	0.352022	0.390342	0.856088	0.871396	0.878154		1.936	0.462787	0.532311	0.54488	0.843455	0.828367	0.826352		1.936	0.623147	0.603509	0.518242	0.834321	0.846515	0.867612
1.937	0.365688	0.351835	0.390117	0.854747	0.870933	0.877648		1.937	0.463247	0.532221	0.544644	0.844294	0.828227	0.825994		1.937	0.622435	0.60317	0.518	0.833368	0.846039	0.867207
1.938	0.365106	0.35154	0.38982	0.853386	0.870202	0.876979		1.938	0.463777	0.532073	0.544383	0.84526	0.827996	0.825598		1.938	0.621505	0.602858	0.517721	0.832123	0.845601	0.86674
1.939	0.364738	0.351109	0.389519	0.852526	0.869135	0.876302		1.939	0.464334	0.532112	0.544149	0.846275	0.828057	0.825243		1.939	0.620398	0.602572	0.517665	0.830641	0.8452	0.866646
1.94	0.364516	0.350599	0.389176	0.852007	0.867873	0.875531		1.94	0.464752	0.532461	0.543917	0.847037	0.8286	0.824892		1.94	0.619525	0.602618	0.517797	0.829472	0.845265	0.866867
1.941	0.364456	0.350122	0.388826	0.851867	0.866692	0.874743		1.941	0.464952	0.533092	0.543574	0.847401	0.829582	0.824371		1.941	0.618754	0.60296	0.518134	0.828439	0.845744	0.867431
1.942	0.364437	0.349805	0.388548	0.851823	0.865908	0.874118		1.942	0.465035	0.533913	0.543225	0.847552	0.83086	0.823842		1.942	0.618214	0.603644	0.518522	0.827716	0.846704	0.868081
1.943	0.364599	0.349574	0.388228	0.852201	0.865336	0.873398		1.943	0.465014	0.534849	0.542905	0.847514	0.832316	0.823357		1.943	0.61788	0.604467	0.518787	0.827269	0.847858	0.868524
1.944	0.364813	0.349136	0.387923	0.852702	0.864251	0.872712		1.944	0.464828	0.535604	0.542399	0.847175	0.833491	0.822589		1.944	0.617616	0.605042	0.519048	0.826916	0.848665	0.868961
[truncated: 58,056 more rows]
