# Supplementary material for: Stress-relaxing granular bioprinting materials enable complex and uniform organoid self-organization
Source: Nat Mater. 2026 Mar 10;25(7):1239–51. doi: 10.1038/s41563-026-02519-4 (PMC13178435; doi:10.1038/s41563-026-02519-4)
Supplement: Supplementary file 16 — Statistical source data. [file 41563_2026_2519_MOESM16_ESM.xlsx]

## Sheet: Extended Data Figure 9
Graham et al Source Data Extended Data Figure 9

## Sheet: 9a
	Area (µm2)
Extrusion Step (µm)	0.01	0.050	0.100	0.200
	10853.3	30076.4	39518.2	45445.3
	13345.8	27031.1	35342.2	45427.6
	10497.8	29802.7	40339.6	42974.2
	12552.9	25192.9	39240.9	30400
	11992.9	17872	39559.1	33024
	10112	25093.3	35276.4	35783.1
	8206.22	19502.2	33068.4	32647.1
	7790.22	21203.6	33566.2	25486.2
		21569.8	35388.4	32769.8
		21098.7	30145.8	30593.8
		14794.7	33939.6	27900.4
		15276.4	33968	34856.9
		16284.4	29283.6	28005.3
		11646.2	25872	39411.6
		24341.3	35347.6	35868.4
		15000.9	27539.6
		11520
Cells per Microwell	100.00	200.000	300.000	400.000
	1343.31	2004.62	2789.94	4648.76
	1343.31	2149.29	3037.94	4753.23
	1343.31	2293.95	3079.27	5041.32
	1363.97	2293.95	3099.93	5249.22
	1384.64	2355.95	3285.93	5268.6
	1384.64	2355.95	3306.6	5311.22
	1405.3	2376.62	3430.59	5557.85
	1425.97	2376.62	3637.26	5578.51
	1425.97	2459.28	3678.59	5621.21
	1425.97	2479.95	3761.25	5929.75
	1446.64	2479.95	3926.58	6117.2
	1446.64	2479.95	3926.58	7791.17
	1467.3	2583.28	3967.92	7975.21
	1487.97	2624.61	4050.58	8845.15
	1549.97	2686.61	4112.58	8907.15
	1591.3	2769.28	4381.24	9111.57
	1591.3	2851.94	4939.23	9196.47
	1591.3	2934.61	4959.9	9671.8
	1611.97	2975.94	4980.56	10000
	1632.63	2975.94	5021.89	10413.2
	1632.63	3265.26	5104.56	10619.8
	1653.3	3327.26	5187.22	12148.8
	1673.96	3389.26	5269.89	12768.6
	1673.96	3492.59	5641.88	13350.4
	1673.96	3575.26	6013.87	13574.4
	1694.63	3719.92	6158.54	13805
	1715.3	3885.25	6241.2	14032.4
	1715.3	4029.91	6530.53	14032.4
	1735.96	4091.91	6840.52	14135.7
	1756.63	4112.58	6902.52	15003.7
	1756.63	4133.25	6964.52	15475.2
	1797.96	4153.91	6985.19	15747.7
	1818.63	4174.58	7419.18	17024.8
	1818.63	4195.24	7481.18	17318.3
	1818.63	4319.24	7625.84	17933.9
	1859.96	4463.91	7667.17	18578.9
	1859.96	4567.24	7749.84	19070.2
	1880.63	4587.9	7873.83	19462.8
	1901.29	4711.9	8183.83	20103.3
	1921.96	4794.56	8390.49	20438.9
	1942.63	4835.9	8783.15	20475.2
	2004.62	4835.9	8803.81	20619.8
	2004.62	4835.9	8865.81	21224.2
	2004.62	4897.9	9196.47	21368.9
	2004.62	5001.23	9320.47	21652.9
	2025.29	5021.89	9878.46	23063.5
	2025.29	5083.89	10002.5	26900.8
	2087.29	5125.23	10085.1	27176.1
	2087.29	5207.89	10126.5	28436.7
	2128.62	5228.56	10477.8	30082.6
	2128.62	5249.22	10684.4	30227.3
	2149.29	5249.22	11015.1	30743.8
	2169.95	5311.22	11201.1	31020
	2211.29	5311.22	11201.1	32363.3
	2231.95	5352.55	11428.4	32549.3
	2252.62	5373.22	11779.8	32756
	2273.28	5373.22	11945.1	33636.4
	2335.28	5435.22	12048.4	33739.7
	2335.28	5517.88	12069.1	35091.3
	2376.62	5745.21	12131.1	35991.7
	2438.61	5765.88	12151.7	36455.2
	2562.61	5931.21	12193.1	36661.9
	2562.61	5993.21	12296.4	36827.2
	2562.61	6075.87	12482.4	37736.5
	2603.95	6158.54	12792.4	38429.8
	2624.61	6406.53	13329.7	38521.9
	2686.61	6613.19	13453.7	39100.5
	2707.28	6819.86	13784.4	39173.6
	2707.28	6840.52	13846.4	39504.1
	2748.61	6943.85	13949.7	39524.8
	2789.94	7274.51	14342.4	42200.4
	2872.61	7357.18	14755.7	42221.1
	2893.27	7481.18	14921	42407.1
	2913.94	7481.18	15272.3	42427.8
	2996.6	7646.51	15417	42551.8
	3037.94	7667.17	15892.3	43367.8
	3058.6	8018.5	16078.3	43419.7
	3079.27	8080.5	16243.7	43461.1
	3099.93	8204.49	16636.3	43543.7
	3099.93	8576.49	16739.6	43647.1
	3120.6	9072.48	16843	43957.1
	3141.27	9258.47	17173.6	44246.4
	3161.93	9320.47	17194.3	44421.5
	3161.93	10002.5	17628.3	44545.5
	3182.6	10291.8	17752.3	44701.1
	3182.6	10312.4	17752.3	44866.4
	3203.27	10477.8	18062.3	45185.9
	3223.93	10560.4	18268.9	45268.6
	3244.6	10601.8	18289.6	45817
	3285.93	10725.8	18392.9	45961.7
	3368.59	10787.8	18475.6	46157
	3389.26	10932.4	18496.3	46466.9
	3389.26	11077.1	18723.6	46611.6
	3409.93	11242.4	19570.9	46838.8
	3492.59	11407.8	19694.9	47036.3
	3513.26	11635.1	19818.9	47429
	3533.93	11738.4	20418.2	47842.3
	3595.92	11883.1	21658.2	47883.7
	3637.26	11945.1	21968.2	48099.2
	3719.92	12213.7	22112.9	48326.4
	3761.25	12337.7	22670.9	48450.4
	3802.59	12358.4	22732.9	48719
	3802.59	12895.7	22815.5	49090.9
	3823.25	13164.4	22836.2	49276.9
	3988.58	13185.1	22856.8	49330.3
	4091.91	13247.1	22856.8	49495.6
	4133.25	13577.7	22980.8	49495.6
	4236.58	13639.7	23208.2	49537
	4236.58	13681	23311.5	49917.4
	4257.24	13743	23456.2	49929.6
	4277.91	13949.7	23518.2	50103.3
	4298.58	14156.4	23559.5	50301.6
	4319.24	14280.4	23972.8	50309.9
	4319.24	14301	24138.2	50433.9
	4360.57	14321.7	24510.1	50466.9
	4401.91	14466.4	24654.8	50578.5
	4525.9	14569.7	24882.1	51066.3
	4525.9	14735	24985.5	51136.4
	4525.9	15003.7	25006.1	51425.6
	4546.57	15024.3	25192.1	52078.9
	4587.9	15541	25212.8	52161.6
	4608.57	15685.7	25316.1	52264.9
	4670.57	16243.7	25481.5	52450.9
	4691.23	16409	26204.8	52747.9
	4732.57	16533	26246.1	53202.5
	4815.23	16698.3	26328.8	53533.1
	4815.23	16946.3	26576.8	53587.5
	5021.89	17979.6	26638.8	53649.5
	5042.56	18041.6	26659.4	53822.3
	5187.22	18289.6	26804.1	54331.5
	5249.22	18558.3	26866.1	54338.8
	5269.89	19095.6	26990.1	54400.8
	5352.55	20521.6	27217.4	54442.1
	5373.22	20583.6	28106.1	54455.5
	5393.89	20666.2	28250.7	54641.5
	5517.88	21182.9	28746.7	54731.4
	5517.88	23042.8	28808.7	54827.5
	5538.55	23311.5	28829.4	55413.2
	5600.55	23476.8	28953.4	56033.1
	5703.88	23518.2	29098.1	56239.7
	5848.54	24964.8	29346	56425.6
	5910.54	25254.1	29532	56673.6
	6013.87	25956.8	29594	56956.1
	6013.87	25998.1	29821.4	57100.8
	6096.54	26473.4	29862.7	57417.4
	6365.2	26742.1	30544.7	57582.6
	6385.86	26804.1	30586	58196.1
	6447.86	29966	30751.3	58326.4
	6468.53	31474.7	30751.3	58574.4
	6489.2	31805.3	30813.3	59049.6
	6716.52	31908.7	31392	59607.4
	6840.52	32611.3	31536.7	60247.9
	7088.52	34367.9	31991.3	60392.6
	7109.18	35711.2	32487.3	60676
	7129.85	38170.5	32549.3	60965.4
	7171.18	45238.4	32673.3	61068.7
	7191.85	46561	33004	61647.4
	7253.85		33107.3	62122.7
	7646.51		33479.3	62128.1
	7729.17		33995.9	62164

## Sheet: 9b
	Circularity
Extrusion Step (µm)	0.01	0.050	0.100	0.200
	0.897	0.854	0.844	0.823
	0.869	0.813	0.836	0.696
	0.872	0.877	0.819	0.827
	0.856	0.822	0.841	0.869
	0.865	0.87	0.823	0.856
	0.892	0.807	0.783	0.856
	0.892	0.806	0.828	0.848
	0.841	0.892	0.807	0.839
		0.89	0.764	0.81
		0.817	0.829	0.828
		0.881	0.814	0.83
		0.821	0.868	0.789
		0.838	0.86	0.802
		0.869	0.827	0.721
		0.806	0.826	0.739
		0.843	0.748
		0.871
Cells per Microwell	100.00	200.000	300.000	400.000
	0.957	0.951	0.865	0.911
	0.92	0.801	0.967	0.905
	0.791	0.964	0.906	0.837
	0.898	0.923	0.666	0.729
	0.262	0.893	0.485	0.935
	0.878	0.843	0.915	0.917
	0.962	0.969	0.55	0.888
	0.759	0.981	0.835	0.845
	0.89	0.836	0.927	0.815
	0.857	0.757	0.421	0.905
	0.542	0.941	0.828	0.927
	0.953	0.888	0.28	0.794
	0.864	0.864	0.903	0.916
	0.98	0.605	0.377	0.882
	0.967	0.951	0.664	0.745
	0.909	0.688	0.896	0.809
	0.923	0.944	0.94	0.896
	0.957	0.945	0.925	0.896
	0.858	0.933	0.619	0.668
	0.869	0.948	0.91	0.766
	0.9	0.961	0.847	0.889
	0.453	0.921	0.885	0.841
	0.784	0.938	0.758	0.807
	0.694	0.84	0.561	0.901
	0.487	0.86	0.64	0.801
	0.983	0.916	0.861	0.868
	0.959	0.778	0.882	0.645
	0.946	0.905	0.516	0.929
	0.511	0.902	0.402	0.772
	0.686	0.906	0.879	0.886
	0.85	0.899	0.549	0.862
	0.991	0.583	0.727	0.48
	0.636	0.872	0.682	0.745
	0.662	0.798	0.896	0.776
	0.788	0.546	0.591	0.779
	0.843	0.792	0.816	0.879
	0.817	0.818	0.819	0.752
	1	0.918	0.832	0.812
	0.978	0.916	0.896	0.708
	0.672	0.815	0.817	0.519
	0.864	0.671	0.497	0.714
	0.88	0.94	0.835	0.832
	0.88	0.92	0.495	0.654
	0.951	0.421	0.872	0.837
	0.938	0.888	0.597	0.851
	0.642	0.85	0.879	0.842
	0.961	0.885	0.799	0.479
	0.718	0.928	0.516	0.887
	0.418	0.899	0.583	0.866
	0.935	0.666	0.729	0.863
	0.894	0.864	0.704	0.497
	0.944	0.913	0.441	0.7
	0.953	0.882	0.6	0.88
	0.74	0.899	0.67	0.883
	0.98	0.848	0.833	0.808
	0.946	0.505	0.811	0.84
	0.852	0.845	0.858	0.756
	0.952	0.902	0.632	0.787
	0.713	0.634	0.621	0.808
	0.703	0.911	0.565	0.721
	0.925	0.575	0.761	0.865
	0.509	0.776	0.705	0.864
	0.602	0.832	0.553	0.872
	0.917	0.89	0.735	0.895
	0.696	0.877	0.865	0.749
	0.481	0.912	0.66	0.848
	0.751	0.759	0.55	0.877
	0.734	0.862	0.306	0.82
	0.849	0.831	0.808	0.855
	0.946	0.869	0.413	0.768
	0.728	0.555	0.582	0.88
	0.836	0.75	0.65	0.66
	0.907	0.58	0.546	0.896
	0.724	0.796	0.6	0.847
	0.891	0.821	0.637	0.86
	0.952	0.834	0.552	0.752
	0.607	0.883	0.487	0.874
	0.874	0.873	0.46	0.879
	0.417	0.507	0.63	0.892
	0.912	0.696	0.604	0.886
	0.942	0.865	0.733	0.892
	0.828	0.87	0.427	0.619
	0.931	0.864	0.685	0.861
	0.531	0.369	0.593	0.816
	0.961	0.67	0.786	0.89
	0.961	0.412	0.75	0.884
	0.887	0.487	0.624	0.826
	0.747	0.753	0.62	0.796
	0.931	0.617	0.439	0.854
	0.91	0.385	0.68	0.787
	0.887	0.404	0.726	0.866
	0.938	0.751	0.652	0.804
	0.863	0.56	0.433	0.805
	0.532	0.742	0.658	0.843
	0.58	0.714	0.798	0.843
	0.829	0.696	0.693	0.831
	0.823	0.239	0.414	0.842
	0.623	0.579	0.538	0.595
	0.935	0.578	0.709	0.78
	0.809	0.675	0.797	0.708
	0.701	0.379	0.454	0.805
	0.857	0.78	0.751	0.731
	0.659	0.587	0.663	1
	0.43	0.541	0.588	0.872
	0.916	0.735	0.666	0.844
	0.871	0.591	0.714	0.871
	0.51	0.664	0.476	0.879
	0.342	0.528	0.649	0.826
	0.806	0.777	0.644	0.797
	0.878	0.728	0.704	0.821
	0.797	0.65	0.653	0.794
	0.927	0.371	0.548	0.832
	0.911	0.459	0.652	0.792
	0.911	0.736	0.769	0.853
	0.632	0.774	0.721	0.864
	0.512	0.609	0.776	0.785
	0.861	0.608	0.655	0.848
	0.861	0.846	0.524	0.801
	0.319	0.512	0.628	0.77
	0.42	0.577	0.471	0.89
	0.918	0.27	0.745	0.846
	0.943	0.692	0.535	0.862
	0.889	0.612	0.498	0.859
	0.605	0.776	0.742	0.86
	0.956	0.822	0.742	0.77
	0.784	0.756	0.445	0.866
	0.936	0.532	0.774	0.87
	0.761	0.405	0.504	0.875
	0.921	0.144	0.807	0.851
	0.353	0.408	0.684	0.881
	0.535	0.397	0.672	0.861
	0.497	0.51	0.288	0.862
	0.826	0.783	0.86	0.826
	0.696	0.446	0.813	0.881
	0.677	0.526	0.787	0.868
	0.688	0.281	0.862	0.879
	0.397	0.723	0.623	0.864
	0.599	0.562	0.779	0.447
	0.82	0.548	0.463	0.859
	0.457	0.64	0.512	0.859
	0.778	0.33	0.759	0.829
	0.635	0.626	0.762	0.82
	0.792	0.206	0.598	0.878
	0.953	0.665	0.837	0.865
	0.771	0.77	0.806	0.869
	0.694	0.749	0.815	0.766
	0.696	0.745	0.852	0.835
	0.27	0.52	0.804	0.766
	0.553	0.299	0.659	0.791
	0.589	0.455	0.651	0.854
	0.797	0.698	0.697	0.818
	0.428	0.6	0.513	0.764
	0.803	0.663	0.81	0.815
	0.545	0.735	0.821	0.878
	0.917	0.802	0.783	0.874
	0.837	0.786	0.586	0.546
	0.388	0.317	0.754	0.834
	0.707		0.582	0.862
	0.463		0.788	0.794
	0.841		0.796	0.835

## Sheet: 9c
Manual	Bioprinted	Manual (MAGIC)
3	6	5
6	4	6
5	6	1
5	6	2
2	4	5
4	6	5
5	6	4
4	4	5
4	6	3
5	7	4
1	6	5
4	5	6
2	7	4
5	6	1
4	7	4
5	6	2
5	5	6
5	4	1
5	7	3
5	5	0
5	7	5
5	4	4
5	7	4
6	7
6	5
5	8
2	6
5	5
5	7
6	7
4	5
	6
	5
	6
	7
	7
	5
	6
	8
	5
	6
	5
	4
	4
	6
	5
	5
	4
	6
	5
	8
	7
	5
	7
	5
	6
	5
	5
	5
	2
	7
	5
	6
	7
	5
	1
	6
	5
	6
	6
	6
	5
	8
	5
	4
	6
	6
	7
	4
	5
	5
	5
	8
	6
	6
	6
	4
	5
	6
	5
	4
	5
	5
	5
	5
	5
	3
	8
	5
	6
	6
	4
	6
	7
	6
	6
	6
	7
	8
	7
	5
	4
	1
	6
	5
	5
	5
	6
	5
	5
	6
	5
	5
	5
	7
	6
	6
	5
	7
	5
	6
	6
	3
	5
	6
	7
	5
	1
	5
	6
	6
	4
	7
	6
	6
	6
	6
	6
	6
	5
	8
	7
	5
	8
	6
	7
	7
	7
	7
	7
	7
	6
	6
	6
	6
	7
	6
	6
	6
	6
	7
	6
	5
	7
	7
	4
	5
	5
	6
	8
	5
	7
	4
	6
	5
	7
	6
	7
	8
	7
	7
	6
